# Supplementary material for: Single-cell RNA sequencing reveals cellular diversity and gene expression dynamics in maize root development
Source: Front Plant Sci. 2025 Nov 27;16:1666531. doi: 10.3389/fpls.2025.1666531 (PMC12695853; doi:10.3389/fpls.2025.1666531)
Supplement: Supplementary file 1 [file DataSheet1.zip]

Archive with 8 entries (6 files):
- Supplementary_Material/
- Supplementary_Material/Supplementary_Material.docx
- Supplementary_Material/Table S1-S6/
- Supplementary_Material/Table S1-S6/Table S1 Primers used for probe for in suit hybridization.xlsx
- Supplementary_Material/Table S1-S6/Table S2 Marker genes used for cell type annotation.xlsx
- Supplementary_Material/Table S1-S6/Table S3 Upregulated DEGs of  cell clusters.xlsx
- Supplementary_Material/Table S1-S6/Table S4 DEGs of cell cycle stages.xlsx
- Supplementary_Material/Table S1-S6/Table S5 DEGs of pseudo-temporal axis.xlsx
