# Supplementary material for: Single-cell RNA sequencing reveals cellular diversity and gene expression dynamics in maize root development
Source: Front Plant Sci. 2025 Nov 27;16:1666531. doi: 10.3389/fpls.2025.1666531 (PMC12695853; doi:10.3389/fpls.2025.1666531)
Supplement: Supplementary file 1 [file DataSheet1.zip › Supplementary_Material/Table S1-S6/Table S1 Primers used for probe for in suit hybridization.xlsx]

## Sheet: Sheet1
Gene ID	Probe sequence
Zm00001d021850	5’-Dig-CGATGCAGTTCTTGTAGTCCGCCTTGCTCACCGCCAGCACGTTG-3’
Zm00001d049399	5’-Dig-CACTTCCTCATCTGAGTCATCATCAGAGTCACTCTCAGAAGAATC-3’
Zm00001d043242	5’-Dig-CCTCGAAGGCGCTCTTGGTCACCTCCATGACGCTGTGGTATGAG-3’
