# Supplementary material for: Single-cell RNA sequencing reveals cellular diversity and gene expression dynamics in maize root development
Source: Front Plant Sci. 2025 Nov 27;16:1666531. doi: 10.3389/fpls.2025.1666531 (PMC12695853; doi:10.3389/fpls.2025.1666531)
Supplement: Supplementary file 1 [file DataSheet1.zip › Supplementary_Material/Table S1-S6/Table S2 Marker genes used for cell type annotation.xlsx]

## Sheet: Marker gene
Cluster	Gene ID	Cell type	Reference
1	Zm00001d026406	Stele	10.1126/science.abj2327; 10.1016/j.cj.2022.02.004
1	Zm00001d021850	Stele	10.1126/science.abj2327; 10.1016/j.cj.2022.02.004
1	Zm00001d021192	Stele	10.1038/s41467-024-55485-3
1	Zm00001d041489	Stele	10.1038/s41467-024-55485-3
1	Zm00001d049916	Stele	10.1016/j.cj.2022.02.004; 10.1038/s41467-024-55485-3
1	Zm00001d007631	Stele	new marker gene
1	Zm00001d012407	Stele	new marker gene
2	Zm00001d013669	Meristem	10.1016/j.cj.2022.02.005
2	Zm00001d049399	Meristem	new marker gene
2	ZeamMp050	Meristem	new marker gene
2	ZeamMp098	Meristem	new marker gene
2	ZeamMp030	Meristem	new marker gene
2	ZeamMp158	Meristem	new marker gene
2	Zm00001d021196	Meristem	new marker gene
2	Zm00001d006160	Meristem	new marker gene
2	Zm00001d047481	Meristem	new marker gene
2	Zm00001d004057	Meristem	new marker gene
2	Zm00001d014090	Meristem	new marker gene
2	Zm00001d052056	Meristem	new marker gene
2	Zm00001d031569	Meristem	new marker gene
2	Zm00001d009749	Meristem	new marker gene
3	Zm00001d026163	Mature cortex	10.1126/science.abj2327; 10.1016/j.cj.2022.02.004
3	Zm00001d051362	Mature cortex	10.1126/science.abj2327; 10.1016/j.cj.2022.02.004
3	Zm00001d047117	Mature cortex	10.1126/science.abj2327; 10.1016/j.cj.2022.02.004
3	Zm00001d029859	Mature cortex	10.1126/science.abj2327; 10.1016/j.cj.2022.02.004
3	Zm00001d017485	Mature cortex	10.1126/science.abj2327; 10.1016/j.cj.2022.02.004
3	Zm00001d017526	Mature cortex	10.1126/science.abj2327; 10.1016/j.cj.2022.02.004
3	Zm00001d026162	Mature cortex	10.1126/science.abj2327; 10.1016/j.cj.2022.02.004
3	Zm00001d020958	Mature cortex	10.1126/science.abj2327; 10.1016/j.cj.2022.02.004
3	Zm00001d017508	Mature cortex	10.1126/science.abj2327; 10.1016/j.cj.2022.02.004
3	Zm00001d047113	Mature cortex	10.1126/science.abj2327; 10.1016/j.cj.2022.02.003
3	Zm00001d047116	Mature cortex	10.1126/science.abj2327; 10.1016/j.cj.2022.02.004
3	Zm00001d017288	Mature cortex	10.1126/science.abj2327; 10.1016/j.cj.2022.02.004
3	Zm00001d017852	Mature cortex	10.1126/science.abj2327; 10.1016/j.cj.2022.02.004
3	Zm00001d033457	Mature cortex	10.1126/science.abj2327; 10.1016/j.cj.2022.02.004
3	Zm00001d031257	Mature cortex	10.1126/science.abj2327; 10.1016/j.cj.2022.02.004
3	Zm00001d047114	Mature cortex	10.1126/science.abj2327; 10.1016/j.cj.2022.02.004
3	Zm00001d045361	Mature cortex	10.1126/science.abj2327; 10.1016/j.cj.2022.02.004
3	Zm00001d014947	Mature cortex	10.1016/j.cj.2022.02.004
3	Zm00001d033633	Mature cortex	10.1016/j.cj.2022.02.004
3	Zm00001d033049	Mature cortex	10.1016/j.cj.2022.02.004
3	Zm00001d020402	Mature cortex	10.1016/j.cj.2022.02.004
3	Zm00001d028230	Mature cortex	10.1126/science.abj2327
3	Zm00001d001832	Mature cortex	10.1016/j.cj.2022.02.004
3	Zm00001d002006	Mature cortex	10.1126/science.abj2327
3	Zm00001d002690	Mature cortex	10.1126/science.abj2327
3	Zm00001d002035	Mature cortex	10.1126/science.abj2327
3	Zm00001d017508	Mature cortex	10.1038/s41467-024-55485-3
3	Zm00001d012909	Mature cortex	new marker gene
3	Zm00001d022428	Mature cortex	new marker gene
3	Zm00001d017951	Mature cortex	new marker gene
3	Zm00001d042869	Mature cortex	new marker gene
3	Zm00001d040581	Mature cortex	new marker gene
3	Zm00001d019078	Mature cortex	new marker gene
3	Zm00001d032950	Mature cortex	new marker gene
3	Zm00001d002704	Mature cortex	new marker gene
3	Zm00001d016708	Mature cortex	new marker gene
3	Zm00001d009858	Mature cortex	new marker gene
4	Zm00001d027394	Pericycle	10.1016/j.cj.2022.02.004
4	Zm00001d006213	Pericycle	10.1016/j.cj.2022.02.004
4	Zm00001d042730	Pericycle	10.1016/j.cj.2022.02.004
4	Zm00001d021300	Pericycle	10.1016/j.cj.2022.02.004
4	Zm00001d006547	Pericycle	10.1016/j.cj.2022.02.004
4	Zm00001d041672	Pericycle	10.1016/j.cj.2022.02.004
4	Zm00001d005791	Pericycle	10.1016/j.cj.2022.02.004
4	Zm00001d051478	Pericycle	10.1016/j.cj.2022.02.004
4	Zm00001d025913	Pericycle	10.1016/j.cj.2022.02.004
4	Zm00001d047787	Pericycle	10.1016/j.cj.2022.02.004
4	Zm00001d025381	Pericycle	10.1016/j.cj.2022.02.004
4	Zm00001d003730	Pericycle	10.1016/j.cj.2022.02.004
4	Zm00001d020580	Pericycle	10.1016/j.cj.2022.02.004
4	Zm00001d039790	Pericycle	10.1016/j.cj.2022.02.004
4	Zm00001d050100	Pericycle	10.1016/j.cj.2022.02.004
4	Zm00001d050697	Pericycle	10.1016/j.cj.2022.02.004
4	Zm00001d020585	Pericycle	10.1016/j.cj.2022.02.004
4	Zm00001d020584	Pericycle	10.1016/j.cj.2022.02.004
4	Zm00001d012276	Pericycle	10.1016/j.cj.2022.02.004
4	Zm00001d025406	Pericycle	10.1016/j.cj.2022.02.004
4	Zm00001d002543	Pericycle	10.1016/j.cj.2022.02.004
4	Zm00001d048491	Pericycle	10.1016/j.cj.2022.02.004
4	Zm00001d042930	Pericycle	10.1016/j.cj.2022.02.004
4	Zm00001d002601	Pericycle	10.1016/j.cj.2022.02.004
4	Zm00001d023901	Pericycle	10.1016/j.cj.2022.02.004
4	Zm00001d021433	Pericycle	10.1016/j.cj.2022.02.004
4	Zm00001d012423	Pericycle	10.1016/j.cj.2022.02.004
4	Zm00001d010575	Pericycle	10.1016/j.cj.2022.02.004
4	Zm00001d039821	Pericycle	10.1016/j.cj.2022.02.004
4	Zm00001d005789	Pericycle	10.1016/j.cj.2022.02.004
4	Zm00001d045268	Pericycle	10.1016/j.cj.2022.02.004
4	Zm00001d002546	Pericycle	10.1016/j.cj.2022.02.004
4	Zm00001d003725	Pericycle	10.1016/j.cj.2022.02.004
4	Zm00001d021706	Pericycle	10.1016/j.cj.2022.02.004
4	Zm00001d039733	Pericycle	10.1016/j.cj.2022.02.004
4	Zm00001d032070	Pericycle	10.1016/j.cj.2022.02.004
4	Zm00001d051591	Pericycle	10.1016/j.cj.2022.02.004
4	Zm00001d021422	Pericycle	10.1016/j.cj.2022.02.004
4	Zm00001d019045	Pericycle	10.1016/j.cj.2022.02.004
4	Zm00001d011236	Pericycle	10.1016/j.cj.2022.02.004
4	Zm00001d008669	Pericycle	10.1016/j.cj.2022.02.004
4	Zm00001d026015	Pericycle	10.1016/j.cj.2022.02.004
4	Zm00001d012439	Pericycle	10.1016/j.cj.2022.02.004
4	Zm00001d047788	Pericycle	10.1016/j.cj.2022.02.004
4	Zm00001d012837	Pericycle	10.1016/j.cj.2022.02.004
4	Zm00001d018981	Pericycle	10.1016/j.cj.2022.02.004
4	Zm00001d016723	Pericycle	10.1016/j.cj.2022.02.004
4	Zm00001d001080	Pericycle	10.1016/j.cj.2022.02.004
4	Zm00001d036036	Pericycle	10.1016/j.cj.2022.02.004
4	Zm00001d044247	Pericycle	10.1016/j.cj.2022.02.004
4	Zm00001d013066	Pericycle	10.1016/j.cj.2022.02.004
5	Zm00001d025873	Early Cortex	10.1126/science.abj2327
5	Zm00001d019312	Early Cortex	10.1126/science.abj2327
5	Zm00001d012080	Early Cortex	10.1126/science.abj2327
5	Zm00001d012081	Early Cortex	10.1126/science.abj2327
5	Zm00001d029923	Early Cortex	10.1126/science.abj2327
5	Zm00001d002132	Early Cortex	10.1126/science.abj2327
5	Zm00001d038163	Early Cortex	10.1126/science.abj2327
5	Zm00001d002132	Early Cortex	10.1126/science.abj2327
5	Zm00001d033983	Early Cortex	10.1126/science.abj2327
5	Zm00001d049179	Early Cortex	10.1016/j.cj.2022.02.004
5	Zm00001d017292	Early Cortex	10.1016/j.devcel.2020.12.015
5	Zm00001d034547	Early Cortex	10.1016/j.devcel.2020.12.015
5	Zm00001d020311	Early Cortex	new marker gene
5	Zm00001d002004	Early Cortex	new marker gene
5	Zm00001d048201	Early Cortex	new marker gene
5	Zm00001d018521	Early Cortex	new marker gene
5	Zm00001d017958	Early Cortex	new marker gene
5	Zm00001d022421	Early Cortex	new marker gene
6	Zm00001d043242	Root pith	10.1126/science.abj2327
6	Zm00001d002898	Root pith	10.1126/science.abj2327
6	Zm00001d028486	Root pith	10.1126/science.abj2327
6	Zm00001d003707	Root pith	10.1126/science.abj2327
6	Zm00001d003264	Root pith	10.1126/science.abj2327
6	Zm00001d025402	Root pith	10.1126/science.abj2327
6	Zm00001d002726	Root pith	10.1016/j.devcel.2020.12.015
6	Zm00001d016031	Root pith	new marker gene
6	Zm00001d046330	Root pith	new marker gene
6	Zm00001d013875	Root pith	new marker gene
6	Zm00001d039529	Root pith	new marker gene
6	Zm00001d018080	Root pith	new marker gene
6	Zm00001d051314	Root pith	new marker gene
6	Zm00001d003485	Root pith	new marker gene
7	Zm00001d038065	Endodermis	10.1126/science.abj2327
7	Zm00001d009373	Endodermis	10.1126/science.abj2327
7	Zm00001d008312	Endodermis	10.1126/science.abj2327
7	Zm00001d016470	Endodermis	10.1126/science.abj2327
7	Zm00001d009138	Endodermis	10.1126/science.abj2327
7	Zm00001d038327	Endodermis	10.1126/science.abj2327
7	Zm00001d011144	Endodermis	10.1016/j.cj.2022.02.004
7	Zm00001d042935	Endodermis	10.1016/j.cj.2022.02.004
7	Zm00001d016364	Endodermis	new marker gene
7	Zm00001d050553	Endodermis	new marker gene
7	Zm00001d043361	Endodermis	new marker gene
7	Zm00001d014285	Endodermis	new marker gene
7	Zm00001d032578	Endodermis	new marker gene
7	Zm00001d016841	Endodermis	new marker gene
7	Zm00001d023651	Endodermis	new marker gene
7	Zm00001d051936	Endodermis	new marker gene
7	Zm00001d044729	Endodermis	new marker gene
7	Zm00001d051419	Endodermis	new marker gene
8	Zm00001d050168	Protophloem_sieve	10.1016/j.cj.2022.02.004
8	Zm00001d049606	Protophloem_sieve	10.1016/j.cj.2022.02.004
8	Zm00001d011879	Protophloem_sieve	10.1016/j.cj.2022.02.004
8	Zm00001d010171	Protophloem_sieve	10.1016/j.cj.2022.02.004
8	Zm00001d009415	Protophloem_sieve	10.1016/j.cj.2022.02.004
8	Zm00001d021674	Protophloem_sieve	10.1016/j.cj.2022.02.004
8	Zm00001d024281	Protophloem_sieve	10.1016/j.cj.2022.02.004
8	Zm00001d019069	Protophloem_sieve	10.1016/j.cj.2022.02.004
8	Zm00001d030009	Protophloem_sieve	10.1016/j.cj.2022.02.004
8	Zm00001d042857	Protophloem_sieve	10.1016/j.cj.2022.02.004
8	Zm00001d052034	Protophloem_sieve	10.1016/j.cj.2022.02.004
8	Zm00001d020794	Protophloem_sieve	10.1016/j.cj.2022.02.004
8	Zm00001d043523	Protophloem_sieve	10.1016/j.cj.2022.02.004
8	Zm00001d034630	Protophloem_sieve	10.1016/j.cj.2022.02.004
8	Zm00001d021971	Protophloem_sieve	10.1016/j.cj.2022.02.004
8	Zm00001d001913	Protophloem_sieve	10.1016/j.cj.2022.02.004
8	Zm00001d002141	Protophloem_sieve	10.1016/j.cj.2022.02.004
8	Zm00001d023477	Protophloem_sieve	10.1016/j.cj.2022.02.004
8	Zm00001d048799	Protophloem_sieve	10.1016/j.cj.2022.02.004
8	Zm00001d021948	Protophloem_sieve	new marker gene
8	Zm00001d016691	Protophloem_sieve	new marker gene
8	Zm00001d039183	Protophloem_sieve	new marker gene
8	Zm00001d001882	Protophloem_sieve	new marker gene
8	Zm00001d042114	Protophloem_sieve	new marker gene
9	Zm00001d028653	Xylem	10.1126/science.abj2327; 10.1016/j.devcel.2020.12.015; 10.1016/j.cj.2022.02.004
9	Zm00001d017274	Xylem	10.1126/science.abj2327; 10.1016/j.devcel.2020.12.015; 10.1016/j.cj.2022.02.004
9	Zm00001d035689	Xylem	10.1126/science.abj2327; 10.1016/j.devcel.2020.12.015; 10.1038/s41467-024-55485-3
9	Zm00001d042386	Xylem	10.1126/science.abj2327; 10.1016/j.devcel.2020.12.015
9	Zm00001d007372	Xylem	10.1016/j.devcel.2020.12.015
9	Zm00001d032672	Xylem	10.1016/j.devcel.2020.12.015
9	Zm00001d047797	Xylem	10.1016/j.devcel.2020.12.015
9	Zm00001d017936	Xylem	10.1126/science.abj2327
9	Zm00001d017454	Xylem	10.1126/science.abj2327
9	Zm00001d011225	Xylem	10.1126/science.abj2327
9	Zm00001d045085	Xylem	10.1126/science.abj2327
9	Zm00001d008295	Xylem	10.1126/science.abj2327
9	Zm00001d021615	Xylem	10.1126/science.abj2327
9	Zm00001d053731	Xylem	10.1016/j.cj.2022.02.004
9	Zm00001d029595	Xylem	10.1016/j.cj.2022.02.004
9	Zm00001d042451	Xylem	new marker gene
9	Zm00001d018246	Xylem	new marker gene
9	Zm00001d047977	Xylem	new marker gene
9	Zm00001d039465	Xylem	new marker gene
9	Zm00001d017186	Xylem	new marker gene
9	Zm00001d053055	Xylem	new marker gene
9	Zm00001d040508	Xylem	new marker gene
9	Zm00001d005460	Xylem	new marker gene
9	Zm00001d043726	Xylem	new marker gene
9	Zm00001d006320	Xylem	new marker gene
9	Zm00001d020175	Xylem	new marker gene
9	Zm00001d021551	Xylem	new marker gene
9	Zm00001d028002	Xylem	new marker gene
9	Zm00001d004855	Xylem	new marker gene
9	Zm00001d038808	Xylem	new marker gene
9	Zm00001d054043	Xylem	new marker gene
9	Zm00001d040010	Xylem	new marker gene
