# Supplementary material for: Single-cell RNA sequencing reveals cellular diversity and gene expression dynamics in maize root development
Source: Front Plant Sci. 2025 Nov 27;16:1666531. doi: 10.3389/fpls.2025.1666531 (PMC12695853; doi:10.3389/fpls.2025.1666531)
Supplement: Supplementary file 1 [file DataSheet1.zip › Supplementary_Material/Table S1-S6/Table S3 Upregulated DEGs of cell clusters.xlsx]

## Sheet: DEGs
Target_Cluster	Gene ID	Gene Name	Target_Cluster_mean	Other_Cluster_mean	Log2FC	Pvalue	FDR	Symbol	Description	KEGG_A_class	KEGG_B_class	Pathway	K_ID	GO Component	GO Function	GO Process
0	Zm00001d040029	Zm00001d040029	12.0816	7.4175	0.703806	3.09067e-15	1.21377e-10	-	Bowman-Birk type wound-induced proteinase inhibitor WIP1 [Source:UniProtKB/TrEMBL;Acc:B4FPL1]	-	-	-	-	GO:0005576//extracellular region	GO:0004867//serine-type endopeptidase inhibitor activity	GO:0010951//negative regulation of endopeptidase activity
0	Zm00001d052224	Zm00001d052224	15.1616	8.7774	0.788554	4.55136e-11	1.78741e-06	-	Wound/stress protein	-	-	-	-	-	GO:0005515//protein binding	-
0	Zm00001d027652	TIP1-1	12.6916	9.64519	0.395988	1.75359e-08	0.000688671	TIP1-1	Aquaporin TIP1-1	-	-	-	-	GO:0005773//vacuole;GO:0005774//vacuolar membrane;GO:0009705//plant-type vacuole membrane;GO:0016020//membrane;GO:0016021//integral component of membrane	GO:0015250//water channel activity;GO:0015267//channel activity	GO:0006833//water transport;GO:0007033//vacuole organization;GO:0009826//unidimensional cell growth;GO:0048366//leaf development;GO:0055085//transmembrane transport
0	Zm00001d017292	GRMZM2G153488	5.44266	3.22554	0.75477	1.98667e-05	0.780204	GRMZM2G153488	Defensin-like protein 6	-	-	-	-	-	-	GO:0006952//defense response
0	Zm00001d019191	Zm00001d019191	24.9072	19.316	0.366771	3.41303e-05	1	-	ADP-ribosylation factor A1F	Cellular Processes	Transport and catabolism	ko04144//Endocytosis	K07937	GO:0005622//intracellular	GO:0000166//nucleotide binding;GO:0005525//GTP binding	-
0	Zm00001d012407	triose phosphate isomerase5	10.126	6.96208	0.540472	0.000256767	1	triose phosphate isomerase5	triose phosphate isomerase5	Metabolism;Metabolism;Metabolism;Metabolism;Metabolism;Metabolism;Metabolism;Metabolism	Global and overview maps;Global and overview maps;Global and overview maps;Global and overview maps;Carbohydrate metabolism;Carbohydrate metabolism;Energy metabolism;Carbohydrate metabolism	ko01100//Metabolic pathways;ko01110//Biosynthesis of secondary metabolites;ko01200//Carbon metabolism;ko01230//Biosynthesis of amino acids;ko00010//Glycolysis / Gluconeogenesis;ko00562//Inositol phosphate metabolism;ko00710//Carbon fixation in photosynthetic organisms;ko00051//Fructose and mannose metabolism	K01803;K01803;K01803;K01803;K01803;K01803;K01803;K01803	GO:0005829//cytosol	GO:0003824//catalytic activity;GO:0004807//triose-phosphate isomerase activity;GO:0016853//isomerase activity	GO:0006094//gluconeogenesis;GO:0006096//glycolytic process;GO:0019563//glycerol catabolic process;GO:0046166//glyceraldehyde-3-phosphate biosynthetic process
0	Zm00001d040028	Zm00001d040028	7.00834	5.20648	0.428763	0.000367224	1	-	-	-	-	-	-	GO:0005576//extracellular region	GO:0004867//serine-type endopeptidase inhibitor activity	GO:0010951//negative regulation of endopeptidase activity
0	Zm00001d053765	vacuolar proton pump3	6.70143	4.03981	0.730182	0.0031288	1	vacuolar proton pump3	vacuolar proton pump3	Metabolism;Metabolism;Cellular Processes	Global and overview maps;Energy metabolism;Transport and catabolism	ko01100//Metabolic pathways;ko00190//Oxidative phosphorylation;ko04145//Phagosome	K02145;K02145;K02145	GO:0000325//plant-type vacuole;GO:0005774//vacuolar membrane;GO:0005886//plasma membrane;GO:0033180//proton-transporting V-type ATPase, V1 domain	GO:0000166//nucleotide binding;GO:0005524//ATP binding;GO:0046961//proton-transporting ATPase activity, rotational mechanism	GO:0006811//ion transport;GO:0015991//ATP hydrolysis coupled proton transport;GO:0046034//ATP metabolic process;GO:1902600//proton transmembrane transport
0	Zm00001d017271	Zm00001d017271	11.2629	8.50595	0.405036	0.00563412	1	-	Adenosine kinase 2	Metabolism;Metabolism	Global and overview maps;Nucleotide metabolism	ko01100//Metabolic pathways;ko00230//Purine metabolism	K00856;K00856	GO:0005634//nucleus;GO:0005829//cytosol	GO:0004001//adenosine kinase activity;GO:0016301//kinase activity;GO:0016773//phosphotransferase activity, alcohol group as acceptor	GO:0006166//purine ribonucleoside salvage;GO:0006167//AMP biosynthetic process;GO:0016310//phosphorylation
1	Zm00001d045391	Zm00001d045391	11.0973	5.2833	1.0707	2.49027e-26	9.77978e-22	-	early nodulin-related	-	-	-	-	GO:0016020//membrane;GO:0016021//integral component of membrane	-	-
1	Zm00001d045392	Zm00001d045392	16.2913	8.42516	0.951322	5.46648e-26	2.1468e-21	-	Early nodulin 93	-	-	-	-	GO:0016020//membrane;GO:0016021//integral component of membrane	-	-
1	Zm00001d006010	Zm00001d006010	43.6172	25.3166	0.784818	6.74007e-25	2.64696e-20	-	-	-	-	-	-	-	-	-
1	Zm00001d031344	Zm00001d031344	78.1032	49.881	0.646892	7.14124e-23	2.80451e-18	-	-	-	-	-	-	-	-	-
1	Zm00001d020910	Zm00001d020910	95.8797	71.2074	0.429198	5.88273e-20	2.31026e-15	-	Induced stolen tip protein TUB8	-	-	-	-	-	-	-
1	Zm00001d031913	Zm00001d031913	4.41023	1.96895	1.16343	7.26286e-15	2.85227e-10	-	Nodulin-like protein 5NG4	-	-	-	-	GO:0005886//plasma membrane;GO:0016020//membrane;GO:0016021//integral component of membrane	GO:0022857//transmembrane transporter activity	GO:0055085//transmembrane transport
1	Zm00001d012103	aldolase2	14.723	9.13586	0.688459	1.72713e-14	6.78278e-10	aldolase2	aldolase2	Metabolism;Metabolism;Metabolism;Metabolism;Metabolism;Metabolism;Metabolism;Metabolism	Global and overview maps;Global and overview maps;Global and overview maps;Global and overview maps;Carbohydrate metabolism;Energy metabolism;Carbohydrate metabolism;Carbohydrate metabolism	ko01100//Metabolic pathways;ko01110//Biosynthesis of secondary metabolites;ko01200//Carbon metabolism;ko01230//Biosynthesis of amino acids;ko00010//Glycolysis / Gluconeogenesis;ko00710//Carbon fixation in photosynthetic organisms;ko00051//Fructose and mannose metabolism;ko00030//Pentose phosphate pathway	K01623;K01623;K01623;K01623;K01623;K01623;K01623;K01623	GO:0005829//cytosol	GO:0003824//catalytic activity;GO:0004332//fructose-bisphosphate aldolase activity;GO:0016829//lyase activity	GO:0006096//glycolytic process;GO:0030388//fructose 1,6-bisphosphate metabolic process
1	Zm00001d042453	aldolase1	28.6351	18.7068	0.614221	5.91761e-13	2.32396e-08	aldolase1	aldolase1	Metabolism;Metabolism;Metabolism;Metabolism;Metabolism;Metabolism;Metabolism;Metabolism	Global and overview maps;Global and overview maps;Global and overview maps;Global and overview maps;Carbohydrate metabolism;Energy metabolism;Carbohydrate metabolism;Carbohydrate metabolism	ko01100//Metabolic pathways;ko01110//Biosynthesis of secondary metabolites;ko01200//Carbon metabolism;ko01230//Biosynthesis of amino acids;ko00010//Glycolysis / Gluconeogenesis;ko00710//Carbon fixation in photosynthetic organisms;ko00051//Fructose and mannose metabolism;ko00030//Pentose phosphate pathway	K01623;K01623;K01623;K01623;K01623;K01623;K01623;K01623	GO:0005737//cytoplasm;GO:0005829//cytosol	GO:0003824//catalytic activity;GO:0004332//fructose-bisphosphate aldolase activity;GO:0016829//lyase activity	GO:0005986//sucrose biosynthetic process;GO:0006096//glycolytic process;GO:0030388//fructose 1,6-bisphosphate metabolic process;GO:0034059//response to anoxia
1	Zm00001d017454	Zm00001d017454	6.20725	2.80776	1.14453	6.41881e-13	2.52079e-08	-	-	-	-	-	-	-	-	-
1	Zm00001d045390	Zm00001d045390	6.88241	3.81964	0.849479	1.00717e-12	3.95535e-08	-	early nodulin-related	-	-	-	-	GO:0016020//membrane;GO:0016021//integral component of membrane	-	-
1	Zm00001d012407	triose phosphate isomerase5	11.943	6.48046	0.881999	3.99257e-12	1.56796e-07	triose phosphate isomerase5	triose phosphate isomerase5	Metabolism;Metabolism;Metabolism;Metabolism;Metabolism;Metabolism;Metabolism;Metabolism	Global and overview maps;Global and overview maps;Global and overview maps;Global and overview maps;Carbohydrate metabolism;Carbohydrate metabolism;Energy metabolism;Carbohydrate metabolism	ko01100//Metabolic pathways;ko01110//Biosynthesis of secondary metabolites;ko01200//Carbon metabolism;ko01230//Biosynthesis of amino acids;ko00010//Glycolysis / Gluconeogenesis;ko00562//Inositol phosphate metabolism;ko00710//Carbon fixation in photosynthetic organisms;ko00051//Fructose and mannose metabolism	K01803;K01803;K01803;K01803;K01803;K01803;K01803;K01803	GO:0005829//cytosol	GO:0003824//catalytic activity;GO:0004807//triose-phosphate isomerase activity;GO:0016853//isomerase activity	GO:0006094//gluconeogenesis;GO:0006096//glycolytic process;GO:0019563//glycerol catabolic process;GO:0046166//glyceraldehyde-3-phosphate biosynthetic process
1	Zm00001d024281	polyamine oxidase1	3.82853	1.96633	0.961286	2.56321e-11	1.00662e-06	polyamine oxidase1	polyamine oxidase1	Metabolism;Metabolism;Metabolism	Global and overview maps;Amino acid metabolism;Metabolism of other amino acids	ko01100//Metabolic pathways;ko00330//Arginine and proline metabolism;ko00410//beta-Alanine metabolism	K13366;K13366;K13366	GO:0005576//extracellular region;GO:0005618//cell wall;GO:0009505//plant-type cell wall;GO:0048046//apoplast	GO:0016491//oxidoreductase activity;GO:0046592//polyamine oxidase activity;GO:0050660//flavin adenine dinucleotide binding;GO:0052893//N1-acetylspermine:oxygen oxidoreductase (propane-1,3-diamine-forming) activity;GO:0052896//spermidine oxidase (propane-1,3-diamine-forming) activity;GO:0052897//N8-acetylspermidine:oxygen oxidoreductase (propane-1,3-diamine-forming) activity;GO:0052898//N1-acetyls…	GO:0006598//polyamine catabolic process;GO:0046208//spermine catabolic process;GO:0055114//oxidation-reduction process
1	Zm00001d043523	Zm00001d043523	7.15674	2.9854	1.26138	2.5906e-11	1.01738e-06	-	Profilin	-	-	-	-	GO:0005856//cytoskeleton;GO:0005938//cell cortex	GO:0003779//actin binding;GO:0003785//actin monomer binding	GO:0042989//sequestering of actin monomers
1	Zm00001d014957	Zm00001d014957	25.6682	18.8143	0.448157	1.57904e-09	6.20121e-05	-	Translationally-controlled tumor protein homolog	-	-	-	-	GO:0005737//cytoplasm	GO:0005509//calcium ion binding	-
1	Zm00001d026671	Zm00001d026671	6.47826	3.53714	0.873023	2.22498e-09	8.73793e-05	-	Cox19-like CHCH family protein	-	-	-	-	-	-	-
1	Zm00001d017121	glyceraldehyde-3-phosphate dehydrogenase4	22.8172	16.5983	0.459084	3.73804e-09	0.0001468	glyceraldehyde-3-phosphate dehydrogenase4	glyceraldehyde-3-phosphate dehydrogenase4	Metabolism;Metabolism;Metabolism;Metabolism;Metabolism;Metabolism	Global and overview maps;Global and overview maps;Global and overview maps;Global and overview maps;Carbohydrate metabolism;Energy metabolism	ko01100//Metabolic pathways;ko01110//Biosynthesis of secondary metabolites;ko01200//Carbon metabolism;ko01230//Biosynthesis of amino acids;ko00010//Glycolysis / Gluconeogenesis;ko00710//Carbon fixation in photosynthetic organisms	K00134;K00134;K00134;K00134;K00134;K00134	GO:0005829//cytosol;GO:0032991//protein-containing complex	GO:0000166//nucleotide binding;GO:0004365//glyceraldehyde-3-phosphate dehydrogenase (NAD+) (phosphorylating) activity;GO:0016491//oxidoreductase activity;GO:0016620//oxidoreductase activity, acting on the aldehyde or oxo group of donors, NAD or NADP as acceptor;GO:0042301//phosphate ion binding;GO:0050661//NADP binding;GO:0051287//NAD binding;GO:0070403//NAD+ binding	GO:0006006//glucose metabolic process;GO:0006096//glycolytic process;GO:0034059//response to anoxia;GO:0055114//oxidation-reduction process
1	Zm00001d033174	Golgi associated protein homolog	23.6499	17.5654	0.429097	2.38777e-08	0.000937727	Golgi associated protein homolog	Golgi associated protein homolog	Metabolism;Metabolism	Global and overview maps;Carbohydrate metabolism	ko01100//Metabolic pathways;ko00520//Amino sugar and nucleotide sugar metabolism	K13379;K13379	GO:0005794//Golgi apparatus;GO:0005829//cytosol	GO:0016866//intramolecular transferase activity;GO:0052691//UDP-arabinopyranose mutase activity	GO:0009832//plant-type cell wall biogenesis;GO:0033356//UDP-L-arabinose metabolic process;GO:0071669//plant-type cell wall organization or biogenesis
1	Zm00001d048787	Zm00001d048787	17.0235	13.0022	0.388772	4.43911e-08	0.00174333	-	40S ribosomal protein S29	Genetic Information Processing	Translation	ko03010//Ribosome	K02980	GO:0005622//intracellular;GO:0005840//ribosome;GO:0022627//cytosolic small ribosomal subunit	GO:0003735//structural constituent of ribosome;GO:0008270//zinc ion binding	GO:0006412//translation
1	Zm00001d022546	Zm00001d022546	4.24086	2.38605	0.829731	5.97412e-08	0.00234616	-	-	-	-	-	-	GO:0005634//nucleus;GO:0005737//cytoplasm	GO:0005509//calcium ion binding	-
1	Zm00001d013751	Zm00001d013751	8.80843	5.9665	0.562	1.56858e-07	0.00616013	-	UDP-arabinopyranose mutase 3	Metabolism;Metabolism	Global and overview maps;Carbohydrate metabolism	ko01100//Metabolic pathways;ko00520//Amino sugar and nucleotide sugar metabolism	K13379;K13379	GO:0005576//extracellular region;GO:0005618//cell wall;GO:0005794//Golgi apparatus;GO:0005829//cytosol;GO:0009506//plasmodesma;GO:0016020//membrane;GO:0016021//integral component of membrane;GO:0030054//cell junction	GO:0016853//isomerase activity;GO:0016866//intramolecular transferase activity;GO:0052691//UDP-arabinopyranose mutase activity	GO:0009832//plant-type cell wall biogenesis;GO:0030244//cellulose biosynthetic process;GO:0033356//UDP-L-arabinose metabolic process;GO:0071555//cell wall organization;GO:0071669//plant-type cell wall organization or biogenesis
1	Zm00001d022124	Zm00001d022124	18.8311	14.149	0.412411	2.04905e-07	0.00804705	-	60S ribosomal protein L27a-3	Genetic Information Processing	Translation	ko03010//Ribosome	K02900	GO:0005622//intracellular;GO:0005840//ribosome;GO:0015934//large ribosomal subunit;GO:0022625//cytosolic large ribosomal subunit	GO:0003735//structural constituent of ribosome	GO:0006412//translation
1	Zm00001d002325	Zm00001d002325	8.23451	5.43311	0.599906	3.35271e-07	0.0131668	-	-	-	-	-	-	GO:0016020//membrane;GO:0016021//integral component of membrane	-	-
1	Zm00001d016364	Zm00001d016364	5.93806	3.81837	0.637035	4.89915e-07	0.01924	-	Tetraspanin-2	-	-	-	-	GO:0005886//plasma membrane;GO:0009506//plasmodesma;GO:0016020//membrane;GO:0016021//integral component of membrane	-	-
1	Zm00001d047253	sucrose synthase1	12.073	8.95668	0.430752	1.11987e-06	0.0439794	sucrose synthase1	sucrose synthase1	Metabolism;Metabolism;Metabolism	Global and overview maps;Global and overview maps;Carbohydrate metabolism	ko01100//Metabolic pathways;ko01110//Biosynthesis of secondary metabolites;ko00500//Starch and sucrose metabolism	K00695;K00695;K00695	-	GO:0016157//sucrose synthase activity;GO:0016740//transferase activity;GO:0016757//transferase activity, transferring glycosyl groups	GO:0005985//sucrose metabolic process;GO:0010037//response to carbon dioxide
1	Zm00001d015376	Zm00001d015376	14.8121	10.9633	0.434102	1.45724e-06	0.0572286	-	Phosphoglycerate kinase	Metabolism;Metabolism;Metabolism;Metabolism;Metabolism;Metabolism	Global and overview maps;Global and overview maps;Global and overview maps;Global and overview maps;Carbohydrate metabolism;Energy metabolism	ko01100//Metabolic pathways;ko01110//Biosynthesis of secondary metabolites;ko01200//Carbon metabolism;ko01230//Biosynthesis of amino acids;ko00010//Glycolysis / Gluconeogenesis;ko00710//Carbon fixation in photosynthetic organisms	K00927;K00927;K00927;K00927;K00927;K00927	GO:0005634//nucleus;GO:0005774//vacuolar membrane;GO:0005829//cytosol;GO:0005886//plasma membrane;GO:0009506//plasmodesma;GO:0009570//chloroplast stroma;GO:0048046//apoplast	GO:0004618//phosphoglycerate kinase activity;GO:0004672//protein kinase activity;GO:0005524//ATP binding;GO:0016301//kinase activity;GO:0016740//transferase activity;GO:0043531//ADP binding	GO:0002237//response to molecule of bacterial origin;GO:0006094//gluconeogenesis;GO:0006096//glycolytic process;GO:0009408//response to heat;GO:0009416//response to light stimulus;GO:0009749//response to glucose;GO:0016310//phosphorylation;GO:1903862//positive regulation of oxidative phosphorylation
1	Zm00001d011086	Zm00001d011086	4.64231	3.08228	0.590844	1.88929e-06	0.0741961	-	Actin-7	-	-	-	-	GO:0005737//cytoplasm;GO:0005856//cytoskeleton	GO:0000166//nucleotide binding;GO:0005524//ATP binding	-
1	Zm00001d052108	Zm00001d052108	4.90538	3.27534	0.58272	3.52863e-06	0.138576	-	UMP-CMP kinase family protein%3B UMP-CMP kinase family protein isoform 1%3B UMP-CMP kinase family protein isoform 2%3B UMP-CMP kinase family protein isoform 3%3B UMP-CMP kinase family protein isoform 4	Metabolism;Metabolism	Global and overview maps;Nucleotide metabolism	ko01100//Metabolic pathways;ko00240//Pyrimidine metabolism	K13800;K13800	GO:0005634//nucleus;GO:0005737//cytoplasm	GO:0000166//nucleotide binding;GO:0004127//cytidylate kinase activity;GO:0005524//ATP binding;GO:0009041//uridylate kinase activity;GO:0016301//kinase activity;GO:0016740//transferase activity;GO:0019205//nucleobase-containing compound kinase activity	GO:0006139//nucleobase-containing compound metabolic process;GO:0006207//'de novo' pyrimidine nucleobase biosynthetic process;GO:0006221//pyrimidine nucleotide biosynthetic process;GO:0016310//phosphorylation;GO:0046940//nucleoside monophosphate phosphorylation
1	Zm00001d037886	40S ribosomal protein S21a	8.4398	5.91224	0.513505	3.69687e-06	0.145184	40S ribosomal protein S21a	40S ribosomal protein S21a	Genetic Information Processing	Translation	ko03010//Ribosome	K02971	GO:0005622//intracellular;GO:0005840//ribosome;GO:0022627//cytosolic small ribosomal subunit	GO:0003735//structural constituent of ribosome	GO:0000447//endonucleolytic cleavage in ITS1 to separate SSU-rRNA from 5.8S rRNA and LSU-rRNA from tricistronic rRNA transcript (SSU-rRNA, 5.8S rRNA, LSU-rRNA);GO:0000461//endonucleolytic cleavage to generate mature 3'-end of SSU-rRNA from (SSU-rRNA, 5.8S rRNA, LSU-rRNA);GO:0006412//translation
1	Zm00001d022461	AP2-EREBP-transcription factor 200	4.7801	3.06772	0.639874	6.70739e-06	0.263412	AP2-EREBP-transcription factor 200	ERF-like protein	-	-	-	-	GO:0005634//nucleus	GO:0003677//DNA binding;GO:0003700//DNA-binding transcription factor activity	GO:0006351//transcription, DNA-templated;GO:0006355//regulation of transcription, DNA-templated
1	Zm00001d045685	GRMZM2G105364	4.82903	3.02753	0.673593	7.28823e-06	0.286223	GRMZM2G105364	-	-	-	-	-	-	-	-
1	Zm00001d012221	stearoyl-acyl-carrier-protein desaturase9	6.97758	4.74111	0.557502	9.64176e-06	0.378651	stearoyl-acyl-carrier-protein desaturase9	stearoyl-acyl-carrier-protein desaturase9	Metabolism;Metabolism;Metabolism;Metabolism	Global and overview maps;Global and overview maps;Lipid metabolism;Lipid metabolism	ko01100//Metabolic pathways;ko01212//Fatty acid metabolism;ko00061//Fatty acid biosynthesis;ko01040//Biosynthesis of unsaturated fatty acids	K03921;K03921;K03921;K03921	GO:0009570//chloroplast stroma;GO:0016020//membrane	GO:0016491//oxidoreductase activity;GO:0045300//acyl-[acyl-carrier-protein] desaturase activity;GO:0046872//metal ion binding	GO:0006631//fatty acid metabolic process;GO:0055114//oxidation-reduction process
1	Zm00001d021018	Zm00001d021018	13.2929	9.95819	0.416703	1.43676e-05	0.564246	-	60S ribosomal protein L32-1	Genetic Information Processing	Translation	ko03010//Ribosome	K02912	GO:0005622//intracellular;GO:0005840//ribosome;GO:0022625//cytosolic large ribosomal subunit	GO:0003735//structural constituent of ribosome	GO:0006412//translation
1	Zm00001d012556	beta tubulin6	3.49587	2.01606	0.794108	2.5237e-05	0.991109	beta tubulin6	beta tubulin6	Cellular Processes	Transport and catabolism	ko04145//Phagosome	K07375	GO:0005737//cytoplasm;GO:0005856//cytoskeleton;GO:0005874//microtubule	GO:0000166//nucleotide binding;GO:0003924//GTPase activity;GO:0005200//structural constituent of cytoskeleton;GO:0005525//GTP binding	GO:0000226//microtubule cytoskeleton organization;GO:0000278//mitotic cell cycle;GO:0007010//cytoskeleton organization;GO:0007017//microtubule-based process
1	Zm00001d037052	Zm00001d037052	3.64778	2.55502	0.513683	2.82448e-05	1	-	Ubiquitin-conjugating enzyme E2 11	-	-	-	-	-	GO:0000166//nucleotide binding;GO:0005524//ATP binding;GO:0016740//transferase activity;GO:0061631//ubiquitin conjugating enzyme activity	GO:0006511//ubiquitin-dependent protein catabolic process;GO:0016567//protein ubiquitination
1	Zm00001d033790	Zm00001d033790	7.2047	5.48143	0.394385	5.27132e-05	1	-	Actin-1	-	-	-	-	GO:0005737//cytoplasm;GO:0005856//cytoskeleton	GO:0000166//nucleotide binding;GO:0005524//ATP binding	-
1	Zm00001d026343	Zm00001d026343	4.91276	3.34334	0.555244	6.2877e-05	1	-	60S ribosomal protein L27	Genetic Information Processing	Translation	ko03010//Ribosome	K02901	GO:0005622//intracellular;GO:0005840//ribosome;GO:0022625//cytosolic large ribosomal subunit	GO:0003735//structural constituent of ribosome	GO:0006412//translation
1	Zm00001d008594	Zm00001d008594	9.05506	7.04098	0.362949	6.82734e-05	1	-	60S ribosomal protein L26-1	Genetic Information Processing	Translation	ko03010//Ribosome	K02898	GO:0005622//intracellular;GO:0005840//ribosome;GO:0015934//large ribosomal subunit;GO:0022625//cytosolic large ribosomal subunit	GO:0003723//RNA binding;GO:0003735//structural constituent of ribosome	GO:0002181//cytoplasmic translation;GO:0006412//translation;GO:0042273//ribosomal large subunit biogenesis
1	Zm00001d028714	Zm00001d028714	4.97401	3.48596	0.512851	0.000134365	1	-	Probable RNA-binding protein ARP1	-	-	-	-	GO:0005634//nucleus;GO:1990904//ribonucleoprotein complex	GO:0003676//nucleic acid binding;GO:0003723//RNA binding;GO:0003729//mRNA binding	GO:0006397//mRNA processing
1	Zm00001d013034	Zm00001d013034	7.21989	5.56206	0.376359	0.000198618	1	-	40S ribosomal protein S2-1	Genetic Information Processing	Translation	ko03010//Ribosome	K02981	GO:0005840//ribosome;GO:0015935//small ribosomal subunit;GO:0022627//cytosolic small ribosomal subunit;GO:1990904//ribonucleoprotein complex	GO:0003723//RNA binding;GO:0003735//structural constituent of ribosome	GO:0006412//translation
1	Zm00001d010434	Zm00001d010434	3.79868	2.8742	0.402337	0.00020634	1	-	Arabinogalactan peptide 20	-	-	-	-	GO:0016020//membrane;GO:0016021//integral component of membrane	-	-
1	Zm00001d032019	acyl carrier protein1	6.23059	4.51372	0.465051	0.000245214	1	acyl carrier protein1	acyl carrier protein1	-	-	-	-	-	-	GO:0006633//fatty acid biosynthetic process
1	Zm00001d051543	Zm00001d051543	3.84333	2.49848	0.621305	0.000276259	1	-	60S ribosomal protein L12-3	Genetic Information Processing	Translation	ko03010//Ribosome	K02870	GO:0005840//ribosome;GO:0015934//large ribosomal subunit;GO:0022625//cytosolic large ribosomal subunit	GO:0003735//structural constituent of ribosome;GO:0019843//rRNA binding;GO:0070180//large ribosomal subunit rRNA binding	GO:0000027//ribosomal large subunit assembly;GO:0006412//translation
1	Zm00001d011816	Zm00001d011816	4.28485	3.11272	0.461069	0.000293737	1	-	40S ribosomal protein S10-1	Genetic Information Processing	Translation	ko03010//Ribosome	K02947	GO:0005840//ribosome;GO:0022627//cytosolic small ribosomal subunit	GO:0003735//structural constituent of ribosome	GO:0000028//ribosomal small subunit assembly
1	Zm00001d039856	Zm00001d039856	3.40416	2.4344	0.48373	0.000326245	1	-	Geranylgeranyl transferase type-1 subunit beta	Metabolism;Metabolism;Metabolism;Metabolism;Metabolism	Global and overview maps;Global and overview maps;Global and overview maps;Lipid metabolism;Lipid metabolism	ko01100//Metabolic pathways;ko01110//Biosynthesis of secondary metabolites;ko01212//Fatty acid metabolism;ko01040//Biosynthesis of unsaturated fatty acids;ko00062//Fatty acid elongation	K10703;K10703;K10703;K10703;K10703	GO:0005783//endoplasmic reticulum;GO:0005789//endoplasmic reticulum membrane;GO:0005953//CAAX-protein geranylgeranyltransferase complex;GO:0016020//membrane;GO:0016021//integral component of membrane	GO:0003824//catalytic activity;GO:0004661//protein geranylgeranyltransferase activity;GO:0004662//CAAX-protein geranylgeranyltransferase activity;GO:0016740//transferase activity;GO:0016829//lyase activity;GO:0102158//very-long-chain 3-hydroxyacyl-CoA dehydratase activity;GO:0102343//3-hydroxy-arachidoyl-CoA dehydratase activity;GO:0102344//3-hydroxy-behenoyl-CoA dehydratase activity;GO:0102345//…	GO:0006629//lipid metabolic process;GO:0006631//fatty acid metabolic process;GO:0006633//fatty acid biosynthetic process;GO:0009414//response to water deprivation;GO:0009733//response to auxin;GO:0009737//response to abscisic acid;GO:0018342//protein prenylation;GO:0018344//protein geranylgeranylation
1	Zm00001d012966	Zm00001d012966	8.13114	6.0144	0.435036	0.000476696	1	-	Actin-depolymerizing factor 10	-	-	-	-	GO:0005622//intracellular;GO:0015629//actin cytoskeleton	GO:0003779//actin binding	GO:0030042//actin filament depolymerization
1	Zm00001d043158	beta tubulin6b	5.68545	4.04968	0.489468	0.000555824	1	beta tubulin6b	beta tubulin6b	Cellular Processes	Transport and catabolism	ko04145//Phagosome	K07375	GO:0005737//cytoplasm;GO:0005856//cytoskeleton;GO:0005874//microtubule	GO:0000166//nucleotide binding;GO:0003924//GTPase activity;GO:0005200//structural constituent of cytoskeleton;GO:0005525//GTP binding	GO:0000226//microtubule cytoskeleton organization;GO:0000278//mitotic cell cycle;GO:0007010//cytoskeleton organization;GO:0007017//microtubule-based process
1	Zm00001d038543	Zm00001d038543	7.54764	5.81133	0.377157	0.000603763	1	-	Calmodulin-7	Organismal Systems;Environmental Information Processing;Environmental Information Processing	Environmental adaptation;Signal transduction;Signal transduction	ko04626//Plant-pathogen interaction;ko04016//MAPK signaling pathway - plant;ko04070//Phosphatidylinositol signaling system	K02183;K02183;K02183	GO:0005634//nucleus	GO:0005509//calcium ion binding;GO:0008171//O-methyltransferase activity;GO:0046872//metal ion binding	GO:0019722//calcium-mediated signaling;GO:0032259//methylation
1	Zm00001d053633	rps8	4.97216	3.73047	0.414513	0.000631454	1	rps8	40S ribosomal protein S8	Genetic Information Processing	Translation	ko03010//Ribosome	K02995	GO:0005622//intracellular;GO:0005840//ribosome;GO:0022627//cytosolic small ribosomal subunit;GO:0043253//chloroplast ribosome	GO:0003735//structural constituent of ribosome;GO:0043022//ribosome binding	GO:0000462//maturation of SSU-rRNA from tricistronic rRNA transcript (SSU-rRNA, 5.8S rRNA, LSU-rRNA);GO:0006412//translation;GO:0042255//ribosome assembly
1	Zm00001d041963	Zm00001d041963	6.39292	4.88787	0.387268	0.000740177	1	-	Cytochrome B5 isoform D	-	-	-	-	GO:0016020//membrane;GO:0016021//integral component of membrane	GO:0020037//heme binding;GO:0046872//metal ion binding	-
1	Zm00001d042936	Zm00001d042936	8.27016	5.99146	0.465009	0.000747663	1	-	-	-	-	-	-	-	-	-
1	Zm00001d053636	rps8	6.98822	5.2755	0.405618	0.000759366	1	rps8	40S ribosomal protein S8	Genetic Information Processing	Translation	ko03010//Ribosome	K02995	GO:0005622//intracellular;GO:0005840//ribosome;GO:0022627//cytosolic small ribosomal subunit;GO:0043253//chloroplast ribosome	GO:0003735//structural constituent of ribosome;GO:0043022//ribosome binding	GO:0000462//maturation of SSU-rRNA from tricistronic rRNA transcript (SSU-rRNA, 5.8S rRNA, LSU-rRNA);GO:0006412//translation;GO:0042255//ribosome assembly
1	Zm00001d045315	Zm00001d045315	6.1566	4.74786	0.374857	0.000791614	1	-	Proteasome subunit beta type	Genetic Information Processing	Folding, sorting and degradation	ko03050//Proteasome	K02737	GO:0000502//proteasome complex;GO:0005634//nucleus;GO:0005737//cytoplasm;GO:0005839//proteasome core complex;GO:0016020//membrane;GO:0016021//integral component of membrane	GO:0004175//endopeptidase activity;GO:0004298//threonine-type endopeptidase activity;GO:0008233//peptidase activity;GO:0016787//hydrolase activity	GO:0006508//proteolysis;GO:0010498//proteasomal protein catabolic process;GO:0010499//proteasomal ubiquitin-independent protein catabolic process;GO:0043161//proteasome-mediated ubiquitin-dependent protein catabolic process;GO:0051603//proteolysis involved in cellular protein catabolic process
1	Zm00001d051685	adenine nucleotide translocator2	6.94427	5.24309	0.405405	0.000850104	1	adenine nucleotide translocator2	ADP%2CATP carrier protein 2%2C mitochondrial	-	-	-	-	GO:0005739//mitochondrion;GO:0005743//mitochondrial inner membrane;GO:0016020//membrane;GO:0016021//integral component of membrane	GO:0005471//ATP:ADP antiporter activity;GO:0022857//transmembrane transporter activity	GO:0015866//ADP transport;GO:0015867//ATP transport;GO:0055085//transmembrane transport
1	Zm00001d013007	ADP-ribosylation factor homolog1	6.89706	5.12214	0.429235	0.000951711	1	ADP-ribosylation factor homolog1	ADP-ribosylation factor homolog1	Cellular Processes	Transport and catabolism	ko04144//Endocytosis	K07937	GO:0005737//cytoplasm;GO:0005794//Golgi apparatus;GO:0005886//plasma membrane;GO:0016020//membrane;GO:0016021//integral component of membrane	GO:0000166//nucleotide binding;GO:0005525//GTP binding	GO:0006886//intracellular protein transport;GO:0015031//protein transport;GO:0016192//vesicle-mediated transport
1	Zm00001d014887	nana plant2	4.6284	3.34541	0.468328	0.000982197	1	nana plant2	nana plant2	Metabolism;Metabolism;Metabolism	Global and overview maps;Global and overview maps;Lipid metabolism	ko01100//Metabolic pathways;ko01110//Biosynthesis of secondary metabolites;ko00100//Steroid biosynthesis	K09828;K09828;K09828	GO:0005737//cytoplasm;GO:0016020//membrane;GO:0016021//integral component of membrane	GO:0016491//oxidoreductase activity;GO:0016628//oxidoreductase activity, acting on the CH-CH group of donors, NAD or NADP as acceptor;GO:0050660//flavin adenine dinucleotide binding;GO:0071949//FAD binding	GO:0008202//steroid metabolic process;GO:0055114//oxidation-reduction process
1	Zm00001d028755	Zm00001d028755	7.10231	5.48676	0.372334	0.00110919	1	-	Ran-binding protein 1 homolog a	-	-	-	-	GO:0005622//intracellular;GO:0005623//cell;GO:0005634//nucleus;GO:0005643//nuclear pore;GO:0005737//cytoplasm;GO:0005813//centrosome	GO:0005096//GTPase activator activity;GO:0008536//Ran GTPase binding	GO:0043547//positive regulation of GTPase activity;GO:0046907//intracellular transport
1	Zm00001d037489	Zm00001d037489	6.65408	5.04661	0.398923	0.00113803	1	-	60S ribosomal protein L23a-1	Genetic Information Processing	Translation	ko03010//Ribosome	K02893	GO:0005622//intracellular;GO:0005840//ribosome;GO:0022625//cytosolic large ribosomal subunit	GO:0003735//structural constituent of ribosome	GO:0000027//ribosomal large subunit assembly;GO:0006412//translation
1	Zm00001d013410	Zm00001d013410	5.62603	4.2274	0.412346	0.00117186	1	-	Actin-1	-	-	-	-	GO:0005737//cytoplasm;GO:0005856//cytoskeleton	GO:0000166//nucleotide binding;GO:0005524//ATP binding	-
1	Zm00001d013707	Aux/IAA-transcription factor 22	3.64101	2.51129	0.535912	0.00122509	1	Aux/IAA-transcription factor 22	Auxin-responsive protein IAA4	Environmental Information Processing	Signal transduction	ko04075//Plant hormone signal transduction	K14484	GO:0005634//nucleus;GO:0016020//membrane;GO:0016021//integral component of membrane	GO:0005515//protein binding	GO:0006351//transcription, DNA-templated;GO:0006355//regulation of transcription, DNA-templated;GO:0009734//auxin-activated signaling pathway
1	Zm00001d006064	Zm00001d006064	6.02551	4.48861	0.424813	0.00123178	1	-	60S ribosomal protein L32-1	Genetic Information Processing	Translation	ko03010//Ribosome	K02912	GO:0005622//intracellular;GO:0005840//ribosome	GO:0003735//structural constituent of ribosome	GO:0006412//translation
1	Zm00001d007633	Zm00001d007633	6.0969	4.74194	0.362598	0.00135297	1	-	Ribosome associated membrane protein RAMP4	-	-	-	-	GO:0005783//endoplasmic reticulum;GO:0016020//membrane;GO:0016021//integral component of membrane	-	GO:0006486//protein glycosylation;GO:0030968//endoplasmic reticulum unfolded protein response
1	Zm00001d010733	Zm00001d010733	3.74979	2.71875	0.46387	0.00145833	1	-	Ras-related protein RABG3f	Cellular Processes;Cellular Processes	Transport and catabolism;Transport and catabolism	ko04144//Endocytosis;ko04145//Phagosome	K07897;K07897	GO:0005774//vacuolar membrane	GO:0003924//GTPase activity;GO:0005525//GTP binding	GO:0006886//intracellular protein transport;GO:0032482//Rab protein signal transduction
1	Zm00001d045555	Zm00001d045555	5.16084	3.93937	0.389642	0.00176713	1	-	false DAD1	Metabolism;Genetic Information Processing;Metabolism;Metabolism	Global and overview maps;Folding, sorting and degradation;Glycan biosynthesis and metabolism;Glycan biosynthesis and metabolism	ko01100//Metabolic pathways;ko04141//Protein processing in endoplasmic reticulum;ko00510//N-Glycan biosynthesis;ko00513//Various types of N-glycan biosynthesis	K12668;K12668;K12668;K12668	GO:0005783//endoplasmic reticulum;GO:0005789//endoplasmic reticulum membrane;GO:0008250//oligosaccharyltransferase complex;GO:0016020//membrane;GO:0016021//integral component of membrane	GO:0004576//oligosaccharyl transferase activity;GO:0004579//dolichyl-diphosphooligosaccharide-protein glycotransferase activity	GO:0006486//protein glycosylation;GO:0006487//protein N-linked glycosylation
1	Zm00001d014898	Zm00001d014898	4.51496	3.4412	0.391802	0.00195222	1	-	Clathrin light chain 2	-	-	-	-	GO:0005886//plasma membrane;GO:0005905//clathrin-coated pit;GO:0016020//membrane;GO:0030125//clathrin vesicle coat;GO:0030130//clathrin coat of trans-Golgi network vesicle;GO:0030132//clathrin coat of coated pit;GO:0030659//cytoplasmic vesicle membrane;GO:0031410//cytoplasmic vesicle	GO:0005198//structural molecule activity;GO:0032050//clathrin heavy chain binding	GO:0006886//intracellular protein transport;GO:0016192//vesicle-mediated transport;GO:0048268//clathrin coat assembly;GO:0072583//clathrin-dependent endocytosis
1	Zm00001d053442	bZIP-transcription factor 120	3.48118	2.51601	0.468437	0.00199409	1	bZIP-transcription factor 120	Putative bZIP transcription factor superfamily protein	-	-	-	-	GO:0005634//nucleus	GO:0003677//DNA binding;GO:0003700//DNA-binding transcription factor activity	GO:0006355//regulation of transcription, DNA-templated;GO:0045893//positive regulation of transcription, DNA-templated
1	Zm00001d009415	Zm00001d009415	3.8943	2.92369	0.413575	0.00242082	1	-	Arabinogalactan peptide 3	-	-	-	-	GO:0016020//membrane;GO:0016021//integral component of membrane	-	-
1	Zm00001d044664	Zm00001d044664	4.89936	3.48484	0.4915	0.00382929	1	-	40S ribosomal protein S16-3	Genetic Information Processing	Translation	ko03010//Ribosome	K02960	GO:0005840//ribosome;GO:0022627//cytosolic small ribosomal subunit	GO:0003723//RNA binding;GO:0003735//structural constituent of ribosome	GO:0000462//maturation of SSU-rRNA from tricistronic rRNA transcript (SSU-rRNA, 5.8S rRNA, LSU-rRNA);GO:0006412//translation
1	Zm00001d034550	Zm00001d034550	3.67983	2.71265	0.439937	0.00763506	1	-	40S ribosomal protein S2-1	Genetic Information Processing	Translation	ko03010//Ribosome	K02981	GO:0005840//ribosome;GO:0015935//small ribosomal subunit;GO:0022627//cytosolic small ribosomal subunit;GO:1990904//ribonucleoprotein complex	GO:0003723//RNA binding;GO:0003735//structural constituent of ribosome	GO:0006412//translation
2	ZeamMp050	ZeamMp050	38.2394	9.00913	2.0856	1.6231e-63	6.37424e-59	-	orf99-d	-	-	-	-	GO:0005739//mitochondrion;GO:0016020//membrane;GO:0016021//integral component of membrane	-	-
2	ZemaCp047	clpP	8.71916	1.00687	3.11431	2.91069e-56	1.14309e-51	clpP	clpP	-	-	-	-	GO:0009368//endopeptidase Clp complex;GO:0009507//chloroplast;GO:0009536//plastid;GO:0009570//chloroplast stroma	GO:0004176//ATP-dependent peptidase activity;GO:0004252//serine-type endopeptidase activity;GO:0008233//peptidase activity;GO:0008236//serine-type peptidase activity;GO:0016787//hydrolase activity;GO:0051117//ATPase binding	GO:0006508//proteolysis;GO:0006515//protein quality control for misfolded or incompletely synthesized proteins
2	ZeamMp097	ZeamMp097	28.3587	5.8953	2.26616	8.57255e-56	3.36661e-51	-	rps1	-	-	-	-	GO:0005739//mitochondrion;GO:0005840//ribosome	-	-
2	ZeamMp044	ZeamMp044	17.7768	3.46596	2.35867	1.33148e-53	5.22897e-49	-	orf101-a	-	-	-	-	GO:0005739//mitochondrion	-	-
2	ZeamMp041	ZeamMp041	16.9872	3.0005	2.50117	4.42444e-52	1.73757e-47	-	orf99-c	-	-	-	-	GO:0005739//mitochondrion	-	-
2	ZeamMp108	ZeamMp108	10.3149	1.30079	2.98727	1.24639e-43	4.89483e-39	-	atp9	Metabolism;Metabolism	Global and overview maps;Energy metabolism	ko01100//Metabolic pathways;ko00190//Oxidative phosphorylation	K02128;K02128	GO:0000276//mitochondrial proton-transporting ATP synthase complex, coupling factor F(o);GO:0005739//mitochondrion;GO:0016020//membrane;GO:0016021//integral component of membrane;GO:0031966//mitochondrial membrane;GO:0033177//proton-transporting two-sector ATPase complex, proton-transporting domain;GO:0045263//proton-transporting ATP synthase complex, coupling factor F(o)	GO:0000166//nucleotide binding;GO:0005524//ATP binding;GO:0008289//lipid binding;GO:0015078//proton transmembrane transporter activity;GO:0046933//proton-transporting ATP synthase activity, rotational mechanism	GO:0006811//ion transport;GO:0015986//ATP synthesis coupled proton transport;GO:1902600//proton transmembrane transport
2	ZeamMp094	ZeamMp094	14.8099	4.07374	1.86214	2.20793e-38	8.67099e-34	-	orf140-b	-	-	-	-	GO:0005739//mitochondrion	-	-
2	ZeamMp129	ZeamMp129	4.44238	0.726726	2.61185	3.16033e-37	1.24113e-32	-	orf247-ct	Genetic Information Processing	Translation	ko03010//Ribosome	K02886	GO:0005739//mitochondrion;GO:0005762//mitochondrial large ribosomal subunit;GO:0005840//ribosome;GO:0015934//large ribosomal subunit	GO:0003723//RNA binding;GO:0003735//structural constituent of ribosome;GO:0016740//transferase activity	GO:0006412//translation;GO:0032543//mitochondrial translation
2	ZeamMp167	ZeamMp167	5.43289	0.99906	2.44308	2.98619e-33	1.17274e-28	-	rps2A	Genetic Information Processing	Translation	ko03010//Ribosome	K02967	GO:0005622//intracellular;GO:0005739//mitochondrion;GO:0005763//mitochondrial small ribosomal subunit;GO:0005840//ribosome;GO:0015935//small ribosomal subunit;GO:0016020//membrane;GO:0016021//integral component of membrane	GO:0003735//structural constituent of ribosome	GO:0006412//translation
2	ZeamMp136	COX1	5.7058	1.01616	2.4893	5.79097e-33	2.27423e-28	COX1	cox1	Metabolism;Metabolism	Global and overview maps;Energy metabolism	ko01100//Metabolic pathways;ko00190//Oxidative phosphorylation	K02256;K02256	GO:0005739//mitochondrion;GO:0005743//mitochondrial inner membrane;GO:0005751//mitochondrial respiratory chain complex IV;GO:0005886//plasma membrane;GO:0016020//membrane;GO:0016021//integral component of membrane;GO:0045277//respiratory chain complex IV;GO:0070469//respiratory chain	GO:0004129//cytochrome-c oxidase activity;GO:0016491//oxidoreductase activity;GO:0020037//heme binding;GO:0046872//metal ion binding	GO:0006119//oxidative phosphorylation;GO:0006123//mitochondrial electron transport, cytochrome c to oxygen;GO:0009060//aerobic respiration;GO:0015990//electron transport coupled proton transport;GO:0022900//electron transport chain;GO:0055114//oxidation-reduction process
2	Zm00001d021196	Zm00001d021196	6.51307	1.75148	1.89476	1.16144e-32	4.56119e-28	-	DEAD-box ATP-dependent RNA helicase 7	-	-	-	-	GO:0005634//nucleus;GO:0005730//nucleolus	GO:0000166//nucleotide binding;GO:0003676//nucleic acid binding;GO:0003723//RNA binding;GO:0004386//helicase activity;GO:0005524//ATP binding;GO:0016787//hydrolase activity	-
2	ZeamMp098	ZeamMp098	9.68476	2.42392	1.99838	1.87797e-29	7.37518e-25	-	ccmFN	-	-	-	-	GO:0005739//mitochondrion;GO:0016020//membrane;GO:0016021//integral component of membrane	GO:0015232//heme transporter activity;GO:0020037//heme binding	GO:0015886//heme transport;GO:0017004//cytochrome complex assembly
2	Zm00001d049399	Zm00001d049399	7.06999	1.75848	2.00738	5.81885e-29	2.28518e-24	-	Putative nucleolin-like family protein	-	-	-	-	GO:0005730//nucleolus;GO:0030686//90S preribosome	GO:0003676//nucleic acid binding;GO:0003723//RNA binding;GO:0019843//rRNA binding	GO:0042274//ribosomal small subunit biogenesis
2	ZeamMp030	ZeamMp030	14.2808	4.02182	1.82815	1.6472e-28	6.46887e-24	-	orf121-a-ct	-	-	-	-	GO:0005739//mitochondrion	-	-
2	Zm00001d047481	Zm00001d047481	3.87124	0.869095	2.15521	8.51208e-27	3.34287e-22	-	Probable nucleolar protein 5-1	Genetic Information Processing	Translation	ko03008//Ribosome biogenesis in eukaryotes	K14565	GO:0031428//box C/D snoRNP complex;GO:0032040//small-subunit processome	GO:0030515//snoRNA binding	-
2	ZeamMp158	ZeamMp158	8.16168	2.58301	1.65981	8.4882e-25	3.33348e-20	-	orf111-b	-	-	-	-	GO:0005739//mitochondrion	-	-
2	Zm00001d031569	Zm00001d031569	6.81067	2.61022	1.38363	1.8835e-21	7.39688e-17	-	Peptidyl-prolyl isomerase	-	-	-	-	GO:0005737//cytoplasm	GO:0003755//peptidyl-prolyl cis-trans isomerase activity;GO:0005515//protein binding;GO:0005528//FK506 binding;GO:0016853//isomerase activity	GO:0000413//protein peptidyl-prolyl isomerization;GO:0061077//chaperone-mediated protein folding
2	Zm00001d006160	Zm00001d006160	4.53061	1.43782	1.65582	3.11225e-21	1.22224e-16	-	DEAD-box ATP-dependent RNA helicase 7	-	-	-	-	GO:0005634//nucleus;GO:0005730//nucleolus	GO:0000166//nucleotide binding;GO:0003676//nucleic acid binding;GO:0003723//RNA binding;GO:0004386//helicase activity;GO:0005524//ATP binding;GO:0016787//hydrolase activity	-
2	Zm00001d032789	chaperonin2	5.73155	2.45334	1.22418	8.07879e-19	3.1727e-14	chaperonin2	chaperonin2	Genetic Information Processing	Folding, sorting and degradation	ko03018//RNA degradation	K04077	GO:0005737//cytoplasm;GO:0005739//mitochondrion;GO:0005829//cytosol	GO:0000166//nucleotide binding;GO:0005524//ATP binding;GO:0051082//unfolded protein binding	GO:0006457//protein folding;GO:0006458//'de novo' protein folding;GO:0007005//mitochondrion organization;GO:0042026//protein refolding;GO:0045041//protein import into mitochondrial intermembrane space
2	Zm00001d014090	chaperonin 1	4.33509	1.53488	1.49794	3.49272e-18	1.37166e-13	chaperonin 1	chaperonin 1	Genetic Information Processing	Folding, sorting and degradation	ko03018//RNA degradation	K04077	GO:0005737//cytoplasm;GO:0005739//mitochondrion;GO:0005759//mitochondrial matrix;GO:0005829//cytosol	GO:0000166//nucleotide binding;GO:0005524//ATP binding;GO:0051082//unfolded protein binding;GO:0051117//ATPase binding	GO:0006457//protein folding;GO:0006458//'de novo' protein folding;GO:0007005//mitochondrion organization;GO:0042026//protein refolding;GO:0045041//protein import into mitochondrial intermembrane space
2	Zm00001d053857	Zm00001d053857	5.83508	2.57643	1.17938	1.20024e-17	4.7136e-13	-	T-complex protein 1 subunit eta	-	-	-	-	GO:0005737//cytoplasm;GO:0005832//chaperonin-containing T-complex;GO:0016020//membrane;GO:0016021//integral component of membrane	GO:0000166//nucleotide binding;GO:0005524//ATP binding;GO:0051082//unfolded protein binding	GO:0006457//protein folding
2	Zm00001d009749	Zm00001d009749	6.47688	2.77568	1.22246	1.1614e-16	4.56106e-12	-	eukaryotic translation initiation factor 2 (eIF-2) family protein	Genetic Information Processing	Translation	ko03013//RNA transport	K03243	GO:0016020//membrane;GO:0016021//integral component of membrane	GO:0003743//translation initiation factor activity;GO:0003924//GTPase activity;GO:0005525//GTP binding	GO:0006413//translational initiation
2	Zm00001d045431	enolase1	26.0588	16.1633	0.689048	2.74032e-14	1.07618e-09	enolase1	Enolase 1	Metabolism;Metabolism;Metabolism;Metabolism;Genetic Information Processing;Metabolism	Global and overview maps;Global and overview maps;Global and overview maps;Global and overview maps;Folding, sorting and degradation;Carbohydrate metabolism	ko01100//Metabolic pathways;ko01110//Biosynthesis of secondary metabolites;ko01200//Carbon metabolism;ko01230//Biosynthesis of amino acids;ko03018//RNA degradation;ko00010//Glycolysis / Gluconeogenesis	K01689;K01689;K01689;K01689;K01689;K01689	GO:0000015//phosphopyruvate hydratase complex;GO:0005737//cytoplasm	GO:0000287//magnesium ion binding;GO:0004634//phosphopyruvate hydratase activity;GO:0016829//lyase activity;GO:0046872//metal ion binding	GO:0006096//glycolytic process
2	Zm00001d011139	histone deacetylase102	4.93481	2.29827	1.10245	4.63653e-13	1.82086e-08	histone deacetylase102	histone deacetylase102	-	-	-	-	GO:0005634//nucleus;GO:0005730//nucleolus	GO:0003676//nucleic acid binding;GO:0016787//hydrolase activity;GO:0046872//metal ion binding	GO:0006325//chromatin organization
2	Zm00001d052056	Zm00001d052056	3.91666	1.46421	1.4195	5.397e-13	2.11951e-08	-	T-complex protein 1 subunit alpha	-	-	-	-	GO:0005737//cytoplasm;GO:0005832//chaperonin-containing T-complex	GO:0000166//nucleotide binding;GO:0005524//ATP binding;GO:0051082//unfolded protein binding	GO:0006457//protein folding
2	Zm00001d028117	Zm00001d028117	7.79503	4.46749	0.803091	7.33887e-13	2.88212e-08	-	40S ribosomal protein S3a-2	Genetic Information Processing	Translation	ko03010//Ribosome	K02984	GO:0005622//intracellular;GO:0005737//cytoplasm;GO:0005829//cytosol;GO:0005840//ribosome;GO:0022627//cytosolic small ribosomal subunit	GO:0003735//structural constituent of ribosome	GO:0006412//translation
2	Zm00001d054107	Zm00001d054107	4.28754	1.86332	1.20228	1.30052e-12	5.10739e-08	-	FAM10 family protein	-	-	-	-	GO:0005829//cytosol	GO:0005515//protein binding;GO:0046983//protein dimerization activity	GO:0046686//response to cadmium ion;GO:0051085//chaperone cofactor-dependent protein refolding
2	Zm00001d034856	elongation factor TU mitochondrial1	4.43298	2.01207	1.13959	3.66074e-12	1.43764e-07	elongation factor TU mitochondrial1	elongation factor TU mitochondrial1	Organismal Systems	Environmental adaptation	ko04626//Plant-pathogen interaction	K02358	GO:0005622//intracellular;GO:0005739//mitochondrion	GO:0000166//nucleotide binding;GO:0003746//translation elongation factor activity;GO:0003924//GTPase activity;GO:0005525//GTP binding	GO:0006414//translational elongation;GO:0070125//mitochondrial translational elongation
2	Zm00001d049619	Zm00001d049619	3.87977	1.85071	1.06789	6.07677e-12	2.38647e-07	-	60S acidic ribosomal protein P0-2	Genetic Information Processing	Translation	ko03010//Ribosome	K02941	GO:0005622//intracellular;GO:0005840//ribosome;GO:0022625//cytosolic large ribosomal subunit	GO:0003735//structural constituent of ribosome;GO:0070180//large ribosomal subunit rRNA binding	GO:0000027//ribosomal large subunit assembly;GO:0002181//cytoplasmic translation;GO:0042254//ribosome biogenesis
2	Zm00001d054089	Zm00001d054089	4.55728	2.13838	1.09165	6.63587e-12	2.60604e-07	-	Putative TCP-1/cpn60 chaperonin family protein isoform 1%3B Putative TCP-1/cpn60 chaperonin family protein isoform 2	Genetic Information Processing	Folding, sorting and degradation	ko03018//RNA degradation	K04077	GO:0005737//cytoplasm;GO:0005739//mitochondrion;GO:0005829//cytosol	GO:0005524//ATP binding;GO:0051082//unfolded protein binding	GO:0006457//protein folding;GO:0006458//'de novo' protein folding;GO:0007005//mitochondrion organization;GO:0042026//protein refolding;GO:0045041//protein import into mitochondrial intermembrane space
2	Zm00001d043625	Zm00001d043625	8.1082	4.61068	0.814402	8.47731e-12	3.32921e-07	-	Plasminogen activator inhibitor 1 RNA-binding protein	-	-	-	-	-	GO:0003723//RNA binding	-
2	Zm00001d005276	Zm00001d005276	11.1253	6.58958	0.75558	8.76461e-12	3.44204e-07	-	Polyadenylate-binding protein 2	Genetic Information Processing;Genetic Information Processing;Genetic Information Processing	Translation;Folding, sorting and degradation;Translation	ko03013//RNA transport;ko03018//RNA degradation;ko03015//mRNA surveillance pathway	K13126;K13126;K13126	GO:0005634//nucleus;GO:0005737//cytoplasm;GO:0005829//cytosol;GO:1990904//ribonucleoprotein complex	GO:0003676//nucleic acid binding;GO:0003723//RNA binding;GO:0003730//mRNA 3'-UTR binding;GO:0008143//poly(A) binding;GO:0008266//poly(U) RNA binding	-
2	Zm00001d043632	Zm00001d043632	8.01566	4.45297	0.848051	1.49927e-11	5.88792e-07	-	Hyaluronan / mRNA binding family	-	-	-	-	-	GO:0003723//RNA binding	-
2	Zm00001d034602	brown midrib2	5.1549	2.64261	0.963978	5.57373e-11	2.18892e-06	brown midrib2	brown midrib2	Metabolism;Metabolism;Metabolism	Global and overview maps;Global and overview maps;Metabolism of cofactors and vitamins	ko01100//Metabolic pathways;ko01200//Carbon metabolism;ko00670//One carbon pool by folate	K00297;K00297;K00297	GO:0005829//cytosol	GO:0004489//methylenetetrahydrofolate reductase (NAD(P)H) activity;GO:0016491//oxidoreductase activity;GO:0071949//FAD binding	GO:0006555//methionine metabolic process;GO:0006730//one-carbon metabolic process;GO:0009086//methionine biosynthetic process;GO:0035999//tetrahydrofolate interconversion;GO:0055114//oxidation-reduction process
2	Zm00001d013669	Zm00001d013669	5.19366	2.82002	0.881045	1.38418e-10	5.43597e-06	-	Chaperone protein dnaJ 3	Genetic Information Processing	Folding, sorting and degradation	ko04141//Protein processing in endoplasmic reticulum	K09503	GO:0005829//cytosol	GO:0005524//ATP binding;GO:0031072//heat shock protein binding;GO:0046872//metal ion binding;GO:0051082//unfolded protein binding	GO:0006457//protein folding;GO:0009408//response to heat
2	Zm00001d006008	Zm00001d006008	12.1807	6.97197	0.804956	1.38506e-10	5.43941e-06	-	Heat shock protein 90-2	Genetic Information Processing;Organismal Systems	Folding, sorting and degradation;Environmental adaptation	ko04141//Protein processing in endoplasmic reticulum;ko04626//Plant-pathogen interaction	K04079;K04079	GO:0005737//cytoplasm;GO:0005829//cytosol;GO:0005886//plasma membrane;GO:0009986//cell surface;GO:0032991//protein-containing complex;GO:0048471//perinuclear region of cytoplasm	GO:0005524//ATP binding;GO:0051082//unfolded protein binding	GO:0006457//protein folding;GO:0034605//cellular response to heat;GO:0050821//protein stabilization
2	Zm00001d012161	Zm00001d012161	19.0426	12.8393	0.568663	1.9346e-10	7.59756e-06	-	60S ribosomal protein L5-1 homolog b	Genetic Information Processing	Translation	ko03010//Ribosome	K02932	GO:0005622//intracellular;GO:0005840//ribosome;GO:0022625//cytosolic large ribosomal subunit	GO:0003735//structural constituent of ribosome;GO:0008097//5S rRNA binding	GO:0000027//ribosomal large subunit assembly;GO:0006412//translation
2	Zm00001d048291	Zm00001d048291	4.35879	2.32137	0.908955	4.73838e-10	1.86086e-05	-	Multiple organellar RNA editing factor 8 chloroplastic/mitochondrial	-	-	-	-	GO:0005739//mitochondrion	-	GO:0016554//cytidine to uridine editing;GO:0080156//mitochondrial mRNA modification
2	Zm00001d009488	csu849(atpb)	7.96504	4.61538	0.787233	9.50587e-10	3.73314e-05	csu849(atpb)	ATP synthase subunit beta	Metabolism;Metabolism	Global and overview maps;Energy metabolism	ko01100//Metabolic pathways;ko00190//Oxidative phosphorylation	K02133;K02133	GO:0000275//mitochondrial proton-transporting ATP synthase complex, catalytic core F(1);GO:0005753//mitochondrial proton-transporting ATP synthase complex;GO:0045261//proton-transporting ATP synthase complex, catalytic core F(1)	GO:0000166//nucleotide binding;GO:0005524//ATP binding;GO:0016887//ATPase activity;GO:0046933//proton-transporting ATP synthase activity, rotational mechanism	GO:0006754//ATP biosynthetic process;GO:0015986//ATP synthesis coupled proton transport;GO:0042776//mitochondrial ATP synthesis coupled proton transport;GO:0046034//ATP metabolic process;GO:1902600//proton transmembrane transport
2	Zm00001d040257	Zm00001d040257	3.84505	2.06293	0.89831	1.8823e-09	7.39217e-05	-	T-complex protein 1 subunit beta	-	-	-	-	GO:0005737//cytoplasm;GO:0005829//cytosol;GO:0005832//chaperonin-containing T-complex	GO:0000166//nucleotide binding;GO:0005524//ATP binding;GO:0051082//unfolded protein binding	GO:0006457//protein folding
2	Zm00001d023734	glycine-rich protein2	4.48165	2.30022	0.962254	3.45693e-09	0.000135761	glycine-rich protein2	glycine-rich protein2	Genetic Information Processing	Transcription	ko03040//Spliceosome	K12741	GO:0005634//nucleus;GO:0005739//mitochondrion;GO:0016020//membrane;GO:0016021//integral component of membrane;GO:1990904//ribonucleoprotein complex	GO:0003676//nucleic acid binding;GO:0003723//RNA binding	GO:0080156//mitochondrial mRNA modification
2	Zm00001d012978	Zm00001d012978	7.24098	4.31503	0.746815	3.93994e-09	0.000154729	-	40S ribosomal protein S23-2	Genetic Information Processing	Translation	ko03010//Ribosome	K02973	GO:0005840//ribosome;GO:0015935//small ribosomal subunit	GO:0003735//structural constituent of ribosome	GO:0006412//translation
2	Zm00001d009948	Zm00001d009948	3.91171	1.8461	1.08332	3.96609e-09	0.000155756	-	Heat shock 70 kDa protein 14	-	-	-	-	GO:0005634//nucleus;GO:0005829//cytosol	GO:0000166//nucleotide binding;GO:0005524//ATP binding	-
2	Zm00001d012878	ribosomal protein S4	8.50501	4.90601	0.793765	4.2579e-09	0.000167216	ribosomal protein S4	ribosomal protein S4	Genetic Information Processing	Translation	ko03010//Ribosome	K02987	GO:0005622//intracellular;GO:0005737//cytoplasm;GO:0005840//ribosome;GO:0022627//cytosolic small ribosomal subunit	GO:0003723//RNA binding;GO:0003735//structural constituent of ribosome;GO:0019843//rRNA binding	GO:0006412//translation
2	Zm00001d053765	vacuolar proton pump3	7.01439	4.14572	0.758696	7.85326e-09	0.000308413	vacuolar proton pump3	vacuolar proton pump3	Metabolism;Metabolism;Cellular Processes	Global and overview maps;Energy metabolism;Transport and catabolism	ko01100//Metabolic pathways;ko00190//Oxidative phosphorylation;ko04145//Phagosome	K02145;K02145;K02145	GO:0000325//plant-type vacuole;GO:0005774//vacuolar membrane;GO:0005886//plasma membrane;GO:0033180//proton-transporting V-type ATPase, V1 domain	GO:0000166//nucleotide binding;GO:0005524//ATP binding;GO:0046961//proton-transporting ATPase activity, rotational mechanism	GO:0006811//ion transport;GO:0015991//ATP hydrolysis coupled proton transport;GO:0046034//ATP metabolic process;GO:1902600//proton transmembrane transport
2	Zm00001d021061	Zm00001d021061	18.5375	13.5465	0.452522	9.38142e-09	0.000368427	-	60S ribosomal protein L7a-1	Genetic Information Processing	Translation	ko03010//Ribosome	K02936	GO:0005840//ribosome;GO:0022625//cytosolic large ribosomal subunit;GO:1990904//ribonucleoprotein complex	GO:0003723//RNA binding	GO:0000470//maturation of LSU-rRNA;GO:0006412//translation;GO:0042254//ribosome biogenesis
2	Zm00001d018694	Zm00001d018694	3.52062	1.63283	1.10845	1.19232e-08	0.000468249	-	T-complex protein 1 subunit epsilon	-	-	-	-	GO:0005737//cytoplasm;GO:0005832//chaperonin-containing T-complex	GO:0000166//nucleotide binding;GO:0005524//ATP binding;GO:0051082//unfolded protein binding	GO:0006457//protein folding
2	Zm00001d049975	Zm00001d049975	3.66966	1.95008	0.912111	3.32133e-08	0.00130435	-	Enoyl-[acyl-carrier-protein] reductase [NADH] chloroplastic	Metabolism;Metabolism;Metabolism;Metabolism;Metabolism	Global and overview maps;Global and overview maps;Global and overview maps;Lipid metabolism;Metabolism of cofactors and vitamins	ko01100//Metabolic pathways;ko01110//Biosynthesis of secondary metabolites;ko01212//Fatty acid metabolism;ko00061//Fatty acid biosynthesis;ko00780//Biotin metabolism	K00208;K00208;K00208;K00208;K00208	-	GO:0004318//enoyl-[acyl-carrier-protein] reductase (NADH) activity	GO:0006633//fatty acid biosynthetic process;GO:0055114//oxidation-reduction process
2	Zm00001d044035	Zm00001d044035	5.59316	3.52173	0.66738	9.16876e-08	0.00360075	-	Ketol-acid reductoisomerase chloroplastic	Metabolism;Metabolism;Metabolism;Metabolism;Metabolism;Metabolism	Global and overview maps;Global and overview maps;Global and overview maps;Global and overview maps;Metabolism of cofactors and vitamins;Amino acid metabolism	ko01100//Metabolic pathways;ko01110//Biosynthesis of secondary metabolites;ko01230//Biosynthesis of amino acids;ko01210//2-Oxocarboxylic acid metabolism;ko00770//Pantothenate and CoA biosynthesis;ko00290//Valine, leucine and isoleucine biosynthesis	K00053;K00053;K00053;K00053;K00053;K00053	GO:0005739//mitochondrion;GO:0009507//chloroplast	GO:0004455//ketol-acid reductoisomerase activity;GO:0016491//oxidoreductase activity;GO:0016853//isomerase activity;GO:0046872//metal ion binding	GO:0008652//cellular amino acid biosynthetic process;GO:0009082//branched-chain amino acid biosynthetic process;GO:0009097//isoleucine biosynthetic process;GO:0009099//valine biosynthetic process;GO:0055114//oxidation-reduction process
2	Zm00001d016402	Zm00001d016402	4.36752	2.43021	0.845731	1.08913e-07	0.00427723	-	Coatomer subunit beta'-3	-	-	-	-	GO:0000139//Golgi membrane;GO:0005737//cytoplasm;GO:0005794//Golgi apparatus;GO:0016020//membrane;GO:0016021//integral component of membrane;GO:0030117//membrane coat;GO:0030126//COPI vesicle coat;GO:0030663//COPI-coated vesicle membrane;GO:0031410//cytoplasmic vesicle	GO:0005198//structural molecule activity;GO:0005515//protein binding	GO:0006886//intracellular protein transport;GO:0006888//ER to Golgi vesicle-mediated transport;GO:0006890//retrograde vesicle-mediated transport, Golgi to ER;GO:0006891//intra-Golgi vesicle-mediated transport;GO:0015031//protein transport;GO:0016192//vesicle-mediated transport
2	Zm00001d009740	Zm00001d009740	4.50352	2.61924	0.781906	1.10342e-07	0.00433335	-	Plasminogen activator inhibitor 1 RNA-binding protein	-	-	-	-	-	GO:0003723//RNA binding	-
2	Zm00001d033210	chaperone DNA J2	6.08751	3.65611	0.735543	1.53372e-07	0.00602324	chaperone DNA J2	Chaperone protein dnaJ 3	Genetic Information Processing	Folding, sorting and degradation	ko04141//Protein processing in endoplasmic reticulum	K09503	-	GO:0000166//nucleotide binding;GO:0003678//DNA helicase activity;GO:0004386//helicase activity;GO:0005524//ATP binding;GO:0016787//hydrolase activity;GO:0031072//heat shock protein binding;GO:0046872//metal ion binding;GO:0051082//unfolded protein binding	GO:0000723//telomere maintenance;GO:0006281//DNA repair;GO:0006310//DNA recombination;GO:0006457//protein folding;GO:0006974//cellular response to DNA damage stimulus;GO:0009408//response to heat;GO:0032508//DNA duplex unwinding
2	Zm00001d047707	Zm00001d047707	7.66435	5.13613	0.577482	2.0786e-07	0.00816306	-	40S ribosomal protein S7-2	Genetic Information Processing	Translation	ko03010//Ribosome	K02993	GO:0005622//intracellular;GO:0005840//ribosome;GO:0022627//cytosolic small ribosomal subunit;GO:0032040//small-subunit processome	GO:0003735//structural constituent of ribosome	GO:0006364//rRNA processing;GO:0006412//translation;GO:0042274//ribosomal small subunit biogenesis
2	Zm00001d009870	Zm00001d009870	7.31447	4.48472	0.705736	2.27238e-07	0.00892409	-	Elongation factor 1-alpha	Genetic Information Processing	Translation	ko03013//RNA transport	K03231	GO:0005737//cytoplasm	GO:0000166//nucleotide binding;GO:0003746//translation elongation factor activity;GO:0003924//GTPase activity;GO:0005525//GTP binding	GO:0006414//translational elongation
2	Zm00001d038832	Zm00001d038832	5.92968	3.59859	0.720521	2.65984e-07	0.0104457	-	Histone deacetylase HDT3	-	-	-	-	GO:0005634//nucleus;GO:0005730//nucleolus	GO:0003676//nucleic acid binding;GO:0016787//hydrolase activity;GO:0046872//metal ion binding	GO:0006325//chromatin organization
2	Zm00001d014946	Zm00001d014946	3.82036	2.04327	0.902832	3.335e-07	0.0130972	-	BAG family molecular chaperone regulator 7	-	-	-	-	GO:0009506//plasmodesma	-	GO:0006457//protein folding
2	Zm00001d030373	enolase2	8.88569	6.04574	0.555566	4.43779e-07	0.0174281	enolase2	enolase2	Metabolism;Metabolism;Metabolism;Metabolism;Genetic Information Processing;Metabolism	Global and overview maps;Global and overview maps;Global and overview maps;Global and overview maps;Folding, sorting and degradation;Carbohydrate metabolism	ko01100//Metabolic pathways;ko01110//Biosynthesis of secondary metabolites;ko01200//Carbon metabolism;ko01230//Biosynthesis of amino acids;ko03018//RNA degradation;ko00010//Glycolysis / Gluconeogenesis	K01689;K01689;K01689;K01689;K01689;K01689	GO:0000015//phosphopyruvate hydratase complex;GO:0005634//nucleus;GO:0005737//cytoplasm;GO:0005740//mitochondrial envelope;GO:0005886//plasma membrane;GO:0009506//plasmodesma;GO:0009507//chloroplast;GO:0048046//apoplast	GO:0000287//magnesium ion binding;GO:0003677//DNA binding;GO:0004634//phosphopyruvate hydratase activity;GO:0005507//copper ion binding;GO:0016829//lyase activity;GO:0046872//metal ion binding	GO:0006096//glycolytic process;GO:0009409//response to cold;GO:0009416//response to light stimulus;GO:0009651//response to salt stress;GO:0009737//response to abscisic acid;GO:0046686//response to cadmium ion
2	Zm00001d005485	prohibitin1	4.0616	2.27895	0.833678	5.58578e-07	0.0219365	prohibitin1	prohibitin1	-	-	-	-	GO:0016020//membrane	-	-
2	Zm00001d044614	Zm00001d044614	4.70563	2.88851	0.704065	6.06308e-07	0.0238109	-	Clathrin heavy chain 2	Cellular Processes	Transport and catabolism	ko04144//Endocytosis	K04646	GO:0005622//intracellular;GO:0005623//cell;GO:0005794//Golgi apparatus;GO:0005829//cytosol;GO:0005886//plasma membrane;GO:0005905//clathrin-coated pit;GO:0009506//plasmodesma;GO:0009507//chloroplast;GO:0016020//membrane;GO:0016021//integral component of membrane;GO:0030130//clathrin coat of trans-Golgi network vesicle;GO:0030132//clathrin coat of coated pit;GO:0030659//cytoplasmic vesicle membran…	GO:0005198//structural molecule activity;GO:0005515//protein binding;GO:0032051//clathrin light chain binding;GO:0042802//identical protein binding	GO:0006886//intracellular protein transport;GO:0006898//receptor-mediated endocytosis;GO:0016192//vesicle-mediated transport;GO:0048268//clathrin coat assembly
2	Zm00001d050193	Zm00001d050193	12.7077	8.75999	0.536698	7.51453e-07	0.0295111	-	60S ribosomal protein L7-2	Genetic Information Processing	Translation	ko03010//Ribosome	K02937	GO:0005840//ribosome;GO:0022625//cytosolic large ribosomal subunit	GO:0003735//structural constituent of ribosome	GO:0000463//maturation of LSU-rRNA from tricistronic rRNA transcript (SSU-rRNA, 5.8S rRNA, LSU-rRNA)
2	Zm00001d052494	Zm00001d052494	3.99541	2.24764	0.829934	9.43199e-07	0.0370413	-	Pyruvate kinase	Metabolism;Metabolism;Metabolism;Metabolism;Metabolism;Metabolism;Metabolism	Global and overview maps;Global and overview maps;Global and overview maps;Global and overview maps;Carbohydrate metabolism;Nucleotide metabolism;Carbohydrate metabolism	ko01100//Metabolic pathways;ko01110//Biosynthesis of secondary metabolites;ko01200//Carbon metabolism;ko01230//Biosynthesis of amino acids;ko00010//Glycolysis / Gluconeogenesis;ko00230//Purine metabolism;ko00620//Pyruvate metabolism	K00873;K00873;K00873;K00873;K00873;K00873;K00873	GO:0005737//cytoplasm	GO:0000287//magnesium ion binding;GO:0003824//catalytic activity;GO:0004743//pyruvate kinase activity;GO:0016301//kinase activity;GO:0016740//transferase activity;GO:0030955//potassium ion binding	GO:0006096//glycolytic process;GO:0016310//phosphorylation;GO:0032869//cellular response to insulin stimulus
2	Zm00001d006871	Zm00001d006871	10.0632	6.65819	0.595887	1.19556e-06	0.046952	-	40S ribosomal protein Sa-1	Genetic Information Processing	Translation	ko03010//Ribosome	K02998	GO:0005622//intracellular;GO:0005737//cytoplasm;GO:0005840//ribosome;GO:0015935//small ribosomal subunit;GO:0022627//cytosolic small ribosomal subunit	GO:0003735//structural constituent of ribosome	GO:0000028//ribosomal small subunit assembly;GO:0000447//endonucleolytic cleavage in ITS1 to separate SSU-rRNA from 5.8S rRNA and LSU-rRNA from tricistronic rRNA transcript (SSU-rRNA, 5.8S rRNA, LSU-rRNA);GO:0000461//endonucleolytic cleavage to generate mature 3'-end of SSU-rRNA from (SSU-rRNA, 5.8S rRNA, LSU-rRNA);GO:0002181//cytoplasmic translation;GO:0006407//rRNA export from nucleus;GO:000641…
2	Zm00001d021815	elongation initiation factor2	3.70526	2.05502	0.850424	1.22069e-06	0.0479387	elongation initiation factor2	elongation initiation factor2	Genetic Information Processing	Translation	ko03013//RNA transport	K03242	GO:0005737//cytoplasm;GO:0005829//cytosol;GO:0005850//eukaryotic translation initiation factor 2 complex	GO:0000049//tRNA binding;GO:0003743//translation initiation factor activity;GO:0003924//GTPase activity;GO:0005525//GTP binding	GO:0001731//formation of translation preinitiation complex;GO:0006413//translational initiation;GO:0045903//positive regulation of translational fidelity
2	Zm00001d044754	Zm00001d044754	6.19278	3.88487	0.672722	1.76436e-06	0.0692899	-	Pyrophosphate--fructose 6-phosphate 1-phosphotransferase subunit beta 2	Metabolism;Metabolism;Metabolism;Metabolism;Metabolism	Global and overview maps;Global and overview maps;Carbohydrate metabolism;Carbohydrate metabolism;Carbohydrate metabolism	ko01100//Metabolic pathways;ko01110//Biosynthesis of secondary metabolites;ko00010//Glycolysis / Gluconeogenesis;ko00051//Fructose and mannose metabolism;ko00030//Pentose phosphate pathway	K00895;K00895;K00895;K00895;K00895	GO:0005737//cytoplasm;GO:0005829//cytosol	GO:0003824//catalytic activity;GO:0003872//6-phosphofructokinase activity;GO:0005524//ATP binding;GO:0016301//kinase activity;GO:0016740//transferase activity;GO:0046872//metal ion binding;GO:0047334//diphosphate-fructose-6-phosphate 1-phosphotransferase activity	GO:0006002//fructose 6-phosphate metabolic process;GO:0006096//glycolytic process;GO:0008152//metabolic process;GO:0009749//response to glucose;GO:0015979//photosynthesis;GO:0016310//phosphorylation;GO:0046835//carbohydrate phosphorylation;GO:0061615//glycolytic process through fructose-6-phosphate
2	Zm00001d035201	60S acidic ribosomal protein P0	15.5943	11.7213	0.41189	2.48229e-06	0.0974846	60S acidic ribosomal protein P0	60S acidic ribosomal protein P0	Genetic Information Processing	Translation	ko03010//Ribosome	K02941	GO:0005622//intracellular;GO:0005840//ribosome;GO:0022625//cytosolic large ribosomal subunit	GO:0003735//structural constituent of ribosome;GO:0044877//protein-containing complex binding;GO:0070180//large ribosomal subunit rRNA binding	GO:0000027//ribosomal large subunit assembly;GO:0002181//cytoplasmic translation;GO:0034059//response to anoxia;GO:0042254//ribosome biogenesis
2	Zm00001d039089	malate dehydrogenase2	8.34391	5.42595	0.620849	3.13812e-06	0.12324	malate dehydrogenase2	Malate dehydrogenase	Metabolism;Metabolism;Metabolism;Metabolism;Metabolism;Metabolism;Metabolism;Metabolism	Global and overview maps;Global and overview maps;Global and overview maps;Amino acid metabolism;Carbohydrate metabolism;Carbohydrate metabolism;Carbohydrate metabolism;Energy metabolism	ko01100//Metabolic pathways;ko01110//Biosynthesis of secondary metabolites;ko01200//Carbon metabolism;ko00270//Cysteine and methionine metabolism;ko00620//Pyruvate metabolism;ko00020//Citrate cycle (TCA cycle);ko00630//Glyoxylate and dicarboxylate metabolism;ko00710//Carbon fixation in photosynthetic organisms	K00026;K00026;K00026;K00026;K00026;K00026;K00026;K00026	GO:0005737//cytoplasm;GO:0005739//mitochondrion	GO:0003824//catalytic activity;GO:0016491//oxidoreductase activity;GO:0016615//malate dehydrogenase activity;GO:0016616//oxidoreductase activity, acting on the CH-OH group of donors, NAD or NADP as acceptor;GO:0030060//L-malate dehydrogenase activity	GO:0005975//carbohydrate metabolic process;GO:0006099//tricarboxylic acid cycle;GO:0006108//malate metabolic process;GO:0019752//carboxylic acid metabolic process;GO:0055114//oxidation-reduction process
2	Zm00001d031212	Zm00001d031212	3.73032	2.21049	0.754929	3.56689e-06	0.140079	-	thiolase1	Metabolism;Metabolism;Metabolism;Metabolism;Metabolism;Metabolism;Metabolism;Metabolism;Metabolism;Metabolism;Metabolism;Metabolism;Metabolism;Metabolism	Global and overview maps;Global and overview maps;Global and overview maps;Carbohydrate metabolism;Carbohydrate metabolism;Global and overview maps;Metabolism of terpenoids and polyketides;Amino acid metabolism;Amino acid metabolism;Amino acid metabolism;Lipid metabolism;Carbohydrate metabolism;Carbohydrate metabolism;Lipid metabolism	ko01100//Metabolic pathways;ko01110//Biosynthesis of secondary metabolites;ko01200//Carbon metabolism;ko00620//Pyruvate metabolism;ko00630//Glyoxylate and dicarboxylate metabolism;ko01212//Fatty acid metabolism;ko00900//Terpenoid backbone biosynthesis;ko00380//Tryptophan metabolism;ko00280//Valine, leucine and isoleucine degradation;ko00310//Lysine degradation;ko00071//Fatty acid degradation;ko00…	K00626;K00626;K00626;K00626;K00626;K00626;K00626;K00626;K00626;K00626;K00626;K00626;K00626;K00626	GO:0005739//mitochondrion;GO:0005829//cytosol	GO:0003824//catalytic activity;GO:0003857//3-hydroxyacyl-CoA dehydrogenase activity;GO:0003985//acetyl-CoA C-acetyltransferase activity;GO:0003988//acetyl-CoA C-acyltransferase activity;GO:0004300//enoyl-CoA hydratase activity;GO:0016740//transferase activity;GO:0016746//transferase activity, transferring acyl groups;GO:0016747//transferase activity, transferring acyl groups other than amino-acyl…	GO:0006635//fatty acid beta-oxidation
2	Zm00001d032695	malate dehydrogenase4	16.7074	12.7511	0.38987	4.31916e-06	0.169622	malate dehydrogenase4	Malate dehydrogenase%2C cytoplasmic	Metabolism;Metabolism;Metabolism;Metabolism;Metabolism;Metabolism;Metabolism;Metabolism	Global and overview maps;Global and overview maps;Global and overview maps;Amino acid metabolism;Carbohydrate metabolism;Carbohydrate metabolism;Carbohydrate metabolism;Energy metabolism	ko01100//Metabolic pathways;ko01110//Biosynthesis of secondary metabolites;ko01200//Carbon metabolism;ko00270//Cysteine and methionine metabolism;ko00620//Pyruvate metabolism;ko00020//Citrate cycle (TCA cycle);ko00630//Glyoxylate and dicarboxylate metabolism;ko00710//Carbon fixation in photosynthetic organisms	K00025;K00025;K00025;K00025;K00025;K00025;K00025;K00025	GO:0005886//plasma membrane;GO:0016020//membrane	GO:0003824//catalytic activity;GO:0016491//oxidoreductase activity;GO:0016615//malate dehydrogenase activity;GO:0016616//oxidoreductase activity, acting on the CH-OH group of donors, NAD or NADP as acceptor;GO:0030060//L-malate dehydrogenase activity	GO:0005975//carbohydrate metabolic process;GO:0006099//tricarboxylic acid cycle;GO:0006107//oxaloacetate metabolic process;GO:0006108//malate metabolic process;GO:0006734//NADH metabolic process;GO:0019752//carboxylic acid metabolic process;GO:0055114//oxidation-reduction process
2	Zm00001d050921	Zm00001d050921	4.48694	2.74742	0.707652	5.2684e-06	0.206901	-	60S ribosomal protein L6	Genetic Information Processing	Translation	ko03010//Ribosome	K02934	GO:0005622//intracellular;GO:0005840//ribosome;GO:0022625//cytosolic large ribosomal subunit	GO:0003723//RNA binding;GO:0003735//structural constituent of ribosome	GO:0000027//ribosomal large subunit assembly;GO:0002181//cytoplasmic translation;GO:0006412//translation
2	Zm00001d047253	sucrose synthase1	12.6661	9.00374	0.492377	6.44492e-06	0.253105	sucrose synthase1	sucrose synthase1	Metabolism;Metabolism;Metabolism	Global and overview maps;Global and overview maps;Carbohydrate metabolism	ko01100//Metabolic pathways;ko01110//Biosynthesis of secondary metabolites;ko00500//Starch and sucrose metabolism	K00695;K00695;K00695	-	GO:0016157//sucrose synthase activity;GO:0016740//transferase activity;GO:0016757//transferase activity, transferring glycosyl groups	GO:0005985//sucrose metabolic process;GO:0010037//response to carbon dioxide
2	Zm00001d045069	Zm00001d045069	8.41773	5.87927	0.517794	8.35315e-06	0.328045	-	Ribosomal protein L19	Genetic Information Processing	Translation	ko03010//Ribosome	K02885	GO:0005622//intracellular;GO:0005840//ribosome;GO:0022625//cytosolic large ribosomal subunit	GO:0003723//RNA binding;GO:0003735//structural constituent of ribosome	GO:0006412//translation
2	Zm00001d004841	Zm00001d004841	5.71118	3.91901	0.5433	1.48284e-05	0.582341	-	60S ribosomal protein L3-1	Genetic Information Processing	Translation	ko03010//Ribosome	K02925	GO:0005622//intracellular;GO:0005840//ribosome	GO:0003735//structural constituent of ribosome	GO:0006412//translation
2	Zm00001d018479	Zm00001d018479	3.88514	2.58174	0.589625	1.7826e-05	0.700062	-	NADH dehydrogenase [ubiquinone] 1 alpha subcomplex subunit 9 mitochondrial	Metabolism;Metabolism	Global and overview maps;Energy metabolism	ko01100//Metabolic pathways;ko00190//Oxidative phosphorylation	K03953;K03953	GO:0005747//mitochondrial respiratory chain complex I	GO:0003824//catalytic activity;GO:0003954//NADH dehydrogenase activity;GO:0050662//coenzyme binding	GO:0009651//response to salt stress;GO:0055114//oxidation-reduction process;GO:1901006//ubiquinone-6 biosynthetic process
2	Zm00001d042525	60S ribosomal protein L5-1 homolog a	18.1628	13.7518	0.401365	2.4644e-05	0.967819	60S ribosomal protein L5-1 homolog a	60S ribosomal protein L5-1 homolog a	Genetic Information Processing	Translation	ko03010//Ribosome	K02932	GO:0005622//intracellular;GO:0005840//ribosome;GO:0016020//membrane;GO:0016021//integral component of membrane;GO:0022625//cytosolic large ribosomal subunit	GO:0003735//structural constituent of ribosome;GO:0008097//5S rRNA binding	GO:0000027//ribosomal large subunit assembly;GO:0006412//translation
2	Zm00001d005649	voltage-dependent anion channel protein1a	4.03136	2.65982	0.599936	4.15269e-05	1	voltage-dependent anion channel protein1a	voltage-dependent anion channel protein1a	-	-	-	-	GO:0005741//mitochondrial outer membrane	GO:0008308//voltage-gated anion channel activity	GO:0015698//inorganic anion transport;GO:0055085//transmembrane transport;GO:0098656//anion transmembrane transport
2	Zm00001d003680	Zm00001d003680	4.64651	3.02882	0.617394	4.26654e-05	1	-	60S ribosomal protein L3-1	Genetic Information Processing	Translation	ko03010//Ribosome	K02925	GO:0005622//intracellular;GO:0005840//ribosome	GO:0003735//structural constituent of ribosome	GO:0006412//translation
2	Zm00001d051885	Zm00001d051885	5.12242	2.83149	0.855262	5.15592e-05	1	-	ATG8-interacting protein 1	Genetic Information Processing	Translation	ko03008//Ribosome biogenesis in eukaryotes	K14563	GO:0015030//Cajal body;GO:0031428//box C/D snoRNP complex;GO:0032040//small-subunit processome	GO:0003723//RNA binding;GO:0008168//methyltransferase activity;GO:0008649//rRNA methyltransferase activity;GO:1990259//histone-glutamine methyltransferase activity	GO:0000494//box C/D snoRNA 3'-end processing;GO:0006364//rRNA processing;GO:0031167//rRNA methylation;GO:0032259//methylation;GO:1990258//histone glutamine methylation
2	Zm00001d039299	Zm00001d039299	3.85088	2.38997	0.6882	6.03238e-05	1	-	40S ribosomal protein S15a-1	Genetic Information Processing	Translation	ko03010//Ribosome	K02957	GO:0005840//ribosome;GO:0022627//cytosolic small ribosomal subunit	GO:0003735//structural constituent of ribosome	GO:0006412//translation
2	Zm00001d003683	Zm00001d003683	5.48384	3.97988	0.46246	6.56529e-05	1	-	60S ribosomal protein L3-1	Genetic Information Processing	Translation	ko03010//Ribosome	K02925	GO:0005622//intracellular;GO:0005840//ribosome;GO:0022625//cytosolic large ribosomal subunit	GO:0003735//structural constituent of ribosome	GO:0000027//ribosomal large subunit assembly;GO:0006412//translation
2	Zm00001d037590	protein disulfide isomerase7	4.36436	2.81994	0.630105	7.41742e-05	1	protein disulfide isomerase7	protein disulfide isomerase7	Genetic Information Processing	Folding, sorting and degradation	ko04141//Protein processing in endoplasmic reticulum	K09584	GO:0005623//cell;GO:0005783//endoplasmic reticulum	GO:0016853//isomerase activity	GO:0045454//cell redox homeostasis
2	Zm00001d039079	isocitrate dehydrogenase2	5.78384	3.77508	0.61552	7.73813e-05	1	isocitrate dehydrogenase2	isocitrate dehydrogenase2	Metabolism;Metabolism;Metabolism;Metabolism;Metabolism;Cellular Processes;Metabolism;Metabolism	Global and overview maps;Global and overview maps;Global and overview maps;Global and overview maps;Metabolism of other amino acids;Transport and catabolism;Carbohydrate metabolism;Global and overview maps	ko01100//Metabolic pathways;ko01110//Biosynthesis of secondary metabolites;ko01200//Carbon metabolism;ko01230//Biosynthesis of amino acids;ko00480//Glutathione metabolism;ko04146//Peroxisome;ko00020//Citrate cycle (TCA cycle);ko01210//2-Oxocarboxylic acid metabolism	K00031;K00031;K00031;K00031;K00031;K00031;K00031;K00031	GO:0005739//mitochondrion	GO:0000287//magnesium ion binding;GO:0004450//isocitrate dehydrogenase (NADP+) activity;GO:0016491//oxidoreductase activity;GO:0016616//oxidoreductase activity, acting on the CH-OH group of donors, NAD or NADP as acceptor;GO:0042803//protein homodimerization activity;GO:0046872//metal ion binding;GO:0051287//NAD binding	GO:0006099//tricarboxylic acid cycle;GO:0006102//isocitrate metabolic process;GO:0006739//NADP metabolic process;GO:0055114//oxidation-reduction process
2	Zm00001d053983	Zm00001d053983	4.87806	3.2917	0.567477	9.58591e-05	1	-	Probable ATP synthase 24 kDa subunit mitochondrial	-	-	-	-	-	-	GO:0009555//pollen development
2	Zm00001d018454	Zm00001d018454	3.82431	2.47632	0.627002	0.000109339	1	-	Glutathione reductase cytosolic	Metabolism;Metabolism	Global and overview maps;Metabolism of other amino acids	ko01100//Metabolic pathways;ko00480//Glutathione metabolism	K00383;K00383	GO:0005623//cell;GO:0005737//cytoplasm	GO:0000166//nucleotide binding;GO:0004362//glutathione-disulfide reductase activity;GO:0004791//thioredoxin-disulfide reductase activity;GO:0009055//electron transfer activity;GO:0016491//oxidoreductase activity;GO:0016668//oxidoreductase activity, acting on a sulfur group of donors, NAD(P) as acceptor;GO:0050660//flavin adenine dinucleotide binding;GO:0050661//NADP binding	GO:0006749//glutathione metabolic process;GO:0022900//electron transport chain;GO:0045454//cell redox homeostasis;GO:0055114//oxidation-reduction process;GO:0098869//cellular oxidant detoxification
2	Zm00001d045889	Zm00001d045889	5.75551	4.05135	0.506542	0.000110254	1	-	60S ribosomal protein L31	Genetic Information Processing	Translation	ko03010//Ribosome	K02910	GO:0005840//ribosome;GO:0022625//cytosolic large ribosomal subunit	GO:0003735//structural constituent of ribosome	GO:0002181//cytoplasmic translation;GO:0006412//translation
2	Zm00001d022316	Zm00001d022316	3.39409	2.26399	0.584159	0.00012185	1	-	Proteasome subunit alpha type	Genetic Information Processing	Folding, sorting and degradation	ko03050//Proteasome	K02727	GO:0000502//proteasome complex;GO:0005634//nucleus;GO:0005737//cytoplasm;GO:0005839//proteasome core complex;GO:0019773//proteasome core complex, alpha-subunit complex	GO:0004175//endopeptidase activity;GO:0004298//threonine-type endopeptidase activity;GO:0008233//peptidase activity;GO:0016787//hydrolase activity	GO:0006508//proteolysis;GO:0006511//ubiquitin-dependent protein catabolic process;GO:0010498//proteasomal protein catabolic process;GO:0010499//proteasomal ubiquitin-independent protein catabolic process;GO:0043161//proteasome-mediated ubiquitin-dependent protein catabolic process;GO:0051603//proteolysis involved in cellular protein catabolic process
2	Zm00001d037929	Zm00001d037929	11.2526	8.44881	0.413444	0.000127398	1	-	40S ribosomal protein S5-2	Genetic Information Processing	Translation	ko03010//Ribosome	K02989	GO:0005840//ribosome;GO:0015935//small ribosomal subunit;GO:0022627//cytosolic small ribosomal subunit	GO:0003723//RNA binding;GO:0003729//mRNA binding;GO:0003735//structural constituent of ribosome;GO:0019843//rRNA binding	GO:0000028//ribosomal small subunit assembly;GO:0006412//translation
2	Zm00001d028759	pyruvate decarboxylase3	3.81686	2.48901	0.616812	0.000137962	1	pyruvate decarboxylase3	Pyruvate decarboxylase isozyme 3	Metabolism;Metabolism;Metabolism	Global and overview maps;Global and overview maps;Carbohydrate metabolism	ko01100//Metabolic pathways;ko01110//Biosynthesis of secondary metabolites;ko00010//Glycolysis / Gluconeogenesis	K01568;K01568;K01568	GO:0005622//intracellular;GO:0005829//cytosol	GO:0000287//magnesium ion binding;GO:0003824//catalytic activity;GO:0004737//pyruvate decarboxylase activity;GO:0016829//lyase activity;GO:0016831//carboxy-lyase activity;GO:0030976//thiamine pyrophosphate binding;GO:0046872//metal ion binding	-
2	Zm00001d044315	WRKY-transcription factor 7	3.47229	2.30566	0.590703	0.000143113	1	WRKY-transcription factor 7	SNF1-related protein kinase regulatory subunit gamma-1-like	-	-	-	-	GO:0033179//proton-transporting V-type ATPase, V0 domain	GO:0015078//proton transmembrane transporter activity;GO:0016301//kinase activity;GO:0042802//identical protein binding	GO:0006811//ion transport;GO:0015991//ATP hydrolysis coupled proton transport;GO:0016310//phosphorylation;GO:1902600//proton transmembrane transport
2	Zm00001d016166	phosphoenolpyruvate carboxylase2	4.25667	2.57707	0.723995	0.000188266	1	phosphoenolpyruvate carboxylase2	phosphoenolpyruvate carboxylase2	Metabolism;Metabolism;Metabolism;Metabolism	Global and overview maps;Global and overview maps;Carbohydrate metabolism;Energy metabolism	ko01100//Metabolic pathways;ko01200//Carbon metabolism;ko00620//Pyruvate metabolism;ko00710//Carbon fixation in photosynthetic organisms	K01595;K01595;K01595;K01595	GO:0005829//cytosol;GO:0009507//chloroplast;GO:0048046//apoplast	GO:0003824//catalytic activity;GO:0008964//phosphoenolpyruvate carboxylase activity;GO:0016829//lyase activity	GO:0006099//tricarboxylic acid cycle;GO:0015977//carbon fixation;GO:0048366//leaf development
2	Zm00001d037489	Zm00001d037489	6.91787	5.07979	0.445559	0.000190614	1	-	60S ribosomal protein L23a-1	Genetic Information Processing	Translation	ko03010//Ribosome	K02893	GO:0005622//intracellular;GO:0005840//ribosome;GO:0022625//cytosolic large ribosomal subunit	GO:0003735//structural constituent of ribosome	GO:0000027//ribosomal large subunit assembly;GO:0006412//translation
2	Zm00001d048091	Zm00001d048091	4.08486	2.81893	0.535139	0.000236251	1	-	ATP synthase subunit gamma mitochondrial	Metabolism;Metabolism	Global and overview maps;Energy metabolism	ko01100//Metabolic pathways;ko00190//Oxidative phosphorylation	K02136;K02136	GO:0000275//mitochondrial proton-transporting ATP synthase complex, catalytic core F(1);GO:0016020//membrane;GO:0016021//integral component of membrane;GO:0045261//proton-transporting ATP synthase complex, catalytic core F(1)	GO:0046933//proton-transporting ATP synthase activity, rotational mechanism	GO:0006754//ATP biosynthetic process;GO:0006811//ion transport;GO:0015986//ATP synthesis coupled proton transport
2	Zm00001d006296	Zm00001d006296	4.4884	2.84354	0.658514	0.000240973	1	-	Valine--tRNA ligase mitochondrial 1	Genetic Information Processing	Translation	ko00970//Aminoacyl-tRNA biosynthesis	K01873	GO:0005737//cytoplasm;GO:0005829//cytosol	GO:0000166//nucleotide binding;GO:0002161//aminoacyl-tRNA editing activity;GO:0004812//aminoacyl-tRNA ligase activity;GO:0004832//valine-tRNA ligase activity;GO:0005524//ATP binding;GO:0016874//ligase activity	GO:0006412//translation;GO:0006418//tRNA aminoacylation for protein translation;GO:0006438//valyl-tRNA aminoacylation;GO:0106074//aminoacyl-tRNA metabolism involved in translational fidelity
2	Zm00001d012518	phosphoglycerate mutase1	6.06421	4.34661	0.480429	0.000252899	1	phosphoglycerate mutase1	2%2C3-bisphosphoglycerate-independent phosphoglycerate mutase	Metabolism;Metabolism;Metabolism;Metabolism;Metabolism;Metabolism	Global and overview maps;Global and overview maps;Global and overview maps;Global and overview maps;Carbohydrate metabolism;Amino acid metabolism	ko01100//Metabolic pathways;ko01110//Biosynthesis of secondary metabolites;ko01200//Carbon metabolism;ko01230//Biosynthesis of amino acids;ko00010//Glycolysis / Gluconeogenesis;ko00260//Glycine, serine and threonine metabolism	K15633;K15633;K15633;K15633;K15633;K15633	GO:0005737//cytoplasm	GO:0003824//catalytic activity;GO:0004619//phosphoglycerate mutase activity;GO:0016853//isomerase activity;GO:0030145//manganese ion binding;GO:0046537//2,3-bisphosphoglycerate-independent phosphoglycerate mutase activity;GO:0046872//metal ion binding	GO:0006007//glucose catabolic process;GO:0006096//glycolytic process;GO:0044262//cellular carbohydrate metabolic process
2	Zm00001d018957	Zm00001d018957	8.44493	6.214	0.442563	0.000314121	1	-	60S ribosomal protein L4-1	Genetic Information Processing	Translation	ko03010//Ribosome	K02930	GO:0005840//ribosome;GO:0022625//cytosolic large ribosomal subunit	GO:0003735//structural constituent of ribosome	GO:0006412//translation
2	Zm00001d031128	Zm00001d031128	10.5731	7.92043	0.416745	0.000326686	1	-	5-methyltetrahydropteroyltriglutamate--homocysteine methyltransferase 1	Metabolism;Metabolism;Metabolism;Metabolism;Metabolism	Global and overview maps;Global and overview maps;Global and overview maps;Amino acid metabolism;Metabolism of other amino acids	ko01100//Metabolic pathways;ko01110//Biosynthesis of secondary metabolites;ko01230//Biosynthesis of amino acids;ko00270//Cysteine and methionine metabolism;ko00450//Selenocompound metabolism	K00549;K00549;K00549;K00549;K00549	-	GO:0003871//5-methyltetrahydropteroyltriglutamate-homocysteine S-methyltransferase activity;GO:0008168//methyltransferase activity;GO:0008270//zinc ion binding;GO:0016740//transferase activity	GO:0008652//cellular amino acid biosynthetic process;GO:0009086//methionine biosynthetic process;GO:0032259//methylation
2	Zm00001d025784	Zm00001d025784	4.04289	2.73471	0.564002	0.000406018	1	-	60S ribosomal protein L23a-1	Genetic Information Processing	Translation	ko03010//Ribosome	K02893	GO:0005622//intracellular;GO:0005840//ribosome;GO:0022625//cytosolic large ribosomal subunit	GO:0003735//structural constituent of ribosome	GO:0000027//ribosomal large subunit assembly;GO:0006412//translation
2	Zm00001d022463	Zm00001d022463	9.73856	7.5182	0.373321	0.00041255	1	-	60S ribosomal protein L22-2	Genetic Information Processing	Translation	ko03010//Ribosome	K02891	GO:0005622//intracellular;GO:0005840//ribosome;GO:0022625//cytosolic large ribosomal subunit	GO:0003723//RNA binding;GO:0003735//structural constituent of ribosome	GO:0002181//cytoplasmic translation;GO:0006412//translation
2	Zm00001d038929	ATP synthase2	6.78851	5.0401	0.429644	0.000413421	1	ATP synthase2	ATP synthase2	Metabolism;Metabolism	Global and overview maps;Energy metabolism	ko01100//Metabolic pathways;ko00190//Oxidative phosphorylation	K02133;K02133	GO:0000275//mitochondrial proton-transporting ATP synthase complex, catalytic core F(1);GO:0005739//mitochondrion;GO:0005743//mitochondrial inner membrane;GO:0005753//mitochondrial proton-transporting ATP synthase complex;GO:0016020//membrane;GO:0045261//proton-transporting ATP synthase complex, catalytic core F(1)	GO:0000166//nucleotide binding;GO:0005524//ATP binding;GO:0016887//ATPase activity;GO:0046933//proton-transporting ATP synthase activity, rotational mechanism	GO:0006754//ATP biosynthetic process;GO:0006811//ion transport;GO:0015986//ATP synthesis coupled proton transport;GO:0042776//mitochondrial ATP synthesis coupled proton transport;GO:0046034//ATP metabolic process;GO:1902600//proton transmembrane transport
2	Zm00001d050920	Zm00001d050920	3.9454	2.98396	0.402945	0.000428195	1	-	60S ribosomal protein L6	Genetic Information Processing	Translation	ko03010//Ribosome	K02934	GO:0005622//intracellular;GO:0005840//ribosome;GO:0022625//cytosolic large ribosomal subunit	GO:0003723//RNA binding;GO:0003735//structural constituent of ribosome	GO:0000027//ribosomal large subunit assembly;GO:0002181//cytoplasmic translation;GO:0006412//translation
2	Zm00001d032370	Zm00001d032370	5.62874	3.88962	0.533182	0.000445344	1	-	Co-chaperone protein SBA1	-	-	-	-	GO:0005634//nucleus;GO:0005737//cytoplasm;GO:0005829//cytosol	GO:0051087//chaperone binding;GO:0051879//Hsp90 protein binding	GO:0006457//protein folding;GO:0051131//chaperone-mediated protein complex assembly
2	Zm00001d036480	eukaryotic initiation factor4a	5.89286	4.22641	0.479534	0.000481277	1	eukaryotic initiation factor4a	eukaryotic initiation factor4a	Genetic Information Processing	Translation	ko03013//RNA transport	K03257	GO:0010494//cytoplasmic stress granule	GO:0000166//nucleotide binding;GO:0003676//nucleic acid binding;GO:0003723//RNA binding;GO:0003743//translation initiation factor activity;GO:0004386//helicase activity;GO:0005524//ATP binding;GO:0016787//hydrolase activity	GO:0002183//cytoplasmic translational initiation;GO:0006413//translational initiation
2	Zm00001d014673	eucaryotic initiation factor4	4.13861	2.81705	0.554962	0.000481726	1	eucaryotic initiation factor4	eucaryotic initiation factor4	Genetic Information Processing	Translation	ko03013//RNA transport	K03257	GO:0010494//cytoplasmic stress granule	GO:0000166//nucleotide binding;GO:0003676//nucleic acid binding;GO:0003723//RNA binding;GO:0003743//translation initiation factor activity;GO:0004386//helicase activity;GO:0005524//ATP binding;GO:0016787//hydrolase activity	GO:0002183//cytoplasmic translational initiation;GO:0006413//translational initiation
2	Zm00001d027688	Zm00001d027688	4.53757	2.86982	0.660962	0.00056173	1	-	Proteasome subunit alpha type	Genetic Information Processing	Folding, sorting and degradation	ko03050//Proteasome	K02729	GO:0000502//proteasome complex;GO:0005634//nucleus;GO:0005737//cytoplasm;GO:0005839//proteasome core complex;GO:0019773//proteasome core complex, alpha-subunit complex	GO:0004175//endopeptidase activity;GO:0004298//threonine-type endopeptidase activity;GO:0008233//peptidase activity;GO:0016787//hydrolase activity	GO:0006508//proteolysis;GO:0006511//ubiquitin-dependent protein catabolic process;GO:0010498//proteasomal protein catabolic process;GO:0010499//proteasomal ubiquitin-independent protein catabolic process;GO:0043161//proteasome-mediated ubiquitin-dependent protein catabolic process;GO:0051603//proteolysis involved in cellular protein catabolic process
2	Zm00001d004839	Zm00001d004839	4.16855	2.95644	0.495685	0.000642898	1	-	60S ribosomal protein L3-1	Genetic Information Processing	Translation	ko03010//Ribosome	K02925	GO:0005622//intracellular;GO:0005840//ribosome	GO:0003735//structural constituent of ribosome	GO:0006412//translation
2	Zm00001d009431	farnesyl pyrophosphate synthase1	5.4406	4.01656	0.437805	0.00065414	1	farnesyl pyrophosphate synthase1	farnesyl pyrophosphate synthase1	Metabolism;Metabolism;Metabolism	Global and overview maps;Global and overview maps;Metabolism of terpenoids and polyketides	ko01100//Metabolic pathways;ko01110//Biosynthesis of secondary metabolites;ko00900//Terpenoid backbone biosynthesis	K00787;K00787;K00787	GO:0005737//cytoplasm	GO:0004161//dimethylallyltranstransferase activity;GO:0004337//geranyltranstransferase activity;GO:0016740//transferase activity;GO:0046872//metal ion binding	GO:0006629//lipid metabolic process;GO:0006694//steroid biosynthetic process;GO:0006695//cholesterol biosynthetic process;GO:0008202//steroid metabolic process;GO:0008203//cholesterol metabolic process;GO:0008299//isoprenoid biosynthetic process;GO:0016126//sterol biosynthetic process;GO:0033384//geranyl diphosphate biosynthetic process;GO:0045337//farnesyl diphosphate biosynthetic process
2	Zm00001d021511	Zm00001d021511	4.09271	2.99959	0.448293	0.000761172	1	-	Ribosomal protein L15	Genetic Information Processing	Translation	ko03010//Ribosome	K02877	GO:0005622//intracellular;GO:0005840//ribosome;GO:0022625//cytosolic large ribosomal subunit	GO:0003723//RNA binding;GO:0003735//structural constituent of ribosome	GO:0002181//cytoplasmic translation;GO:0006412//translation
2	Zm00001d039090	Zm00001d039090	5.42863	4.02206	0.432653	0.000772084	1	-	GTP-binding nuclear protein Ran-2	Genetic Information Processing;Genetic Information Processing	Translation;Translation	ko03013//RNA transport;ko03008//Ribosome biogenesis in eukaryotes	K07936;K07936	GO:0005634//nucleus;GO:0005737//cytoplasm	GO:0000166//nucleotide binding;GO:0003924//GTPase activity;GO:0005525//GTP binding	GO:0006606//protein import into nucleus;GO:0006913//nucleocytoplasmic transport;GO:0015031//protein transport
2	Zm00001d048102	Zm00001d048102	4.21347	2.86176	0.558107	0.000787732	1	-	Peptidase beta subunit	-	-	-	-	GO:0005739//mitochondrion;GO:0005743//mitochondrial inner membrane;GO:0005750//mitochondrial respiratory chain complex III;GO:0017087//mitochondrial processing peptidase complex	GO:0003824//catalytic activity;GO:0004175//endopeptidase activity;GO:0004222//metalloendopeptidase activity;GO:0046872//metal ion binding	GO:0006122//mitochondrial electron transport, ubiquinol to cytochrome c;GO:0006508//proteolysis;GO:0006627//protein processing involved in protein targeting to mitochondrion;GO:0009060//aerobic respiration
2	Zm00001d019283	calreticulin2	8.94021	6.82399	0.389694	0.000811791	1	calreticulin2	Calreticulin	Genetic Information Processing;Cellular Processes	Folding, sorting and degradation;Transport and catabolism	ko04141//Protein processing in endoplasmic reticulum;ko04145//Phagosome	K08057;K08057	GO:0005783//endoplasmic reticulum;GO:0005789//endoplasmic reticulum membrane	GO:0005509//calcium ion binding;GO:0005515//protein binding;GO:0046872//metal ion binding;GO:0051082//unfolded protein binding	GO:0006457//protein folding;GO:0030968//endoplasmic reticulum unfolded protein response
2	Zm00001d012770	Zm00001d012770	4.06978	2.88616	0.495796	0.000855228	1	-	Putative translation elongation factor family protein	-	-	-	-	-	GO:0003746//translation elongation factor activity;GO:0003924//GTPase activity;GO:0005525//GTP binding	GO:0006414//translational elongation
2	Zm00001d027468	Zm00001d027468	4.28975	2.99445	0.518601	0.000888382	1	-	ADPATP carrier protein 3 mitochondrial	-	-	-	-	GO:0005743//mitochondrial inner membrane;GO:0016020//membrane;GO:0016021//integral component of membrane	GO:0005471//ATP:ADP antiporter activity;GO:0022857//transmembrane transporter activity	GO:0015866//ADP transport;GO:0015867//ATP transport;GO:0055085//transmembrane transport
2	Zm00001d051629	Zm00001d051629	6.07718	4.54641	0.418676	0.000907063	1	-	Pyrophosphate--fructose 6-phosphate 1-phosphotransferase subunit alpha 2	Metabolism;Metabolism;Metabolism;Metabolism;Metabolism	Global and overview maps;Global and overview maps;Carbohydrate metabolism;Carbohydrate metabolism;Carbohydrate metabolism	ko01100//Metabolic pathways;ko01110//Biosynthesis of secondary metabolites;ko00010//Glycolysis / Gluconeogenesis;ko00051//Fructose and mannose metabolism;ko00030//Pentose phosphate pathway	K00895;K00895;K00895;K00895;K00895	GO:0005737//cytoplasm;GO:0005829//cytosol	GO:0003824//catalytic activity;GO:0003872//6-phosphofructokinase activity;GO:0005524//ATP binding;GO:0016301//kinase activity;GO:0016740//transferase activity;GO:0046872//metal ion binding;GO:0047334//diphosphate-fructose-6-phosphate 1-phosphotransferase activity	GO:0006002//fructose 6-phosphate metabolic process;GO:0006096//glycolytic process;GO:0008152//metabolic process;GO:0009749//response to glucose;GO:0015979//photosynthesis;GO:0016310//phosphorylation;GO:0046835//carbohydrate phosphorylation;GO:0061615//glycolytic process through fructose-6-phosphate
2	Zm00001d037620	Zm00001d037620	4.12349	2.78791	0.564681	0.001179	1	-	60S ribosomal protein L13	Genetic Information Processing	Translation	ko03010//Ribosome	K02873	GO:0005622//intracellular;GO:0005840//ribosome;GO:0022625//cytosolic large ribosomal subunit	GO:0003735//structural constituent of ribosome	GO:0006412//translation
2	Zm00001d035915	Zm00001d035915	3.36291	2.37901	0.499347	0.00139446	1	-	Proteasome subunit beta type	Genetic Information Processing	Folding, sorting and degradation	ko03050//Proteasome	K02739	GO:0000502//proteasome complex;GO:0005634//nucleus;GO:0005737//cytoplasm;GO:0005839//proteasome core complex	GO:0004175//endopeptidase activity;GO:0004298//threonine-type endopeptidase activity;GO:0008233//peptidase activity;GO:0016787//hydrolase activity	GO:0006508//proteolysis;GO:0010498//proteasomal protein catabolic process;GO:0010499//proteasomal ubiquitin-independent protein catabolic process;GO:0043161//proteasome-mediated ubiquitin-dependent protein catabolic process;GO:0051603//proteolysis involved in cellular protein catabolic process
2	Zm00001d049099	protein disulfide isomerase1	3.71839	2.54107	0.54924	0.00177224	1	protein disulfide isomerase1	protein disulfide isomerase1	Genetic Information Processing	Folding, sorting and degradation	ko04141//Protein processing in endoplasmic reticulum	K09580	GO:0005623//cell;GO:0005783//endoplasmic reticulum;GO:0005788//endoplasmic reticulum lumen	GO:0003756//protein disulfide isomerase activity;GO:0016853//isomerase activity	GO:0006457//protein folding;GO:0034976//response to endoplasmic reticulum stress;GO:0045454//cell redox homeostasis
2	Zm00001d043086	Zm00001d043086	4.67296	3.46392	0.431932	0.00182321	1	-	23-bisphosphoglycerate-independent phosphoglycerate mutase 1	Metabolism;Metabolism;Metabolism;Metabolism;Metabolism;Metabolism	Global and overview maps;Global and overview maps;Global and overview maps;Global and overview maps;Carbohydrate metabolism;Amino acid metabolism	ko01100//Metabolic pathways;ko01110//Biosynthesis of secondary metabolites;ko01200//Carbon metabolism;ko01230//Biosynthesis of amino acids;ko00010//Glycolysis / Gluconeogenesis;ko00260//Glycine, serine and threonine metabolism	K15633;K15633;K15633;K15633;K15633;K15633	GO:0005737//cytoplasm	GO:0003824//catalytic activity;GO:0004619//phosphoglycerate mutase activity;GO:0030145//manganese ion binding;GO:0046537//2,3-bisphosphoglycerate-independent phosphoglycerate mutase activity;GO:0046872//metal ion binding	GO:0006007//glucose catabolic process;GO:0044262//cellular carbohydrate metabolic process
2	Zm00001d017555	high mobility group box protein2	3.86435	2.71703	0.508194	0.00184047	1	high mobility group box protein2	high mobility group box protein2	-	-	-	-	GO:0005634//nucleus	GO:0003677//DNA binding;GO:0004672//protein kinase activity;GO:0005524//ATP binding	GO:0006468//protein phosphorylation
2	Zm00001d007810	Zm00001d007810	6.29968	4.6393	0.441371	0.00184461	1	-	40S ribosomal protein S15-4	Genetic Information Processing	Translation	ko03010//Ribosome	K02958	GO:0005840//ribosome;GO:0015935//small ribosomal subunit;GO:0022627//cytosolic small ribosomal subunit	GO:0003723//RNA binding;GO:0003735//structural constituent of ribosome	GO:0000028//ribosomal small subunit assembly;GO:0006412//translation
2	Zm00001d041322	Zm00001d041322	3.86815	2.67391	0.532691	0.00187414	1	-	50S ribosomal protein L14	Genetic Information Processing	Translation	ko03010//Ribosome	K02874	GO:0005762//mitochondrial large ribosomal subunit;GO:0005840//ribosome;GO:0015934//large ribosomal subunit	GO:0003735//structural constituent of ribosome;GO:0070180//large ribosomal subunit rRNA binding	GO:0006412//translation
2	Zm00001d009000	Zm00001d009000	7.60458	5.5935	0.443117	0.00221135	1	-	40S ribosomal protein S15a-1	Genetic Information Processing	Translation	ko03010//Ribosome	K02957	GO:0005840//ribosome;GO:0022627//cytosolic small ribosomal subunit	GO:0003735//structural constituent of ribosome	GO:0006412//translation
2	Zm00001d024675	Zm00001d024675	5.09283	3.862	0.39912	0.00241463	1	-	RNA-binding (RRM/RBD/RNP motifs) family protein	-	-	-	-	GO:0005634//nucleus;GO:1990904//ribonucleoprotein complex	GO:0003676//nucleic acid binding;GO:0003723//RNA binding	-
2	Zm00001d034628	Zm00001d034628	5.40169	3.95089	0.451233	0.00251823	1	-	40S ribosomal protein S23-2	Genetic Information Processing	Translation	ko03010//Ribosome	K02973	GO:0005840//ribosome;GO:0015935//small ribosomal subunit;GO:0022627//cytosolic small ribosomal subunit	GO:0003735//structural constituent of ribosome	GO:0006412//translation
2	Zm00001d029394	uaz248a(his3)	3.94654	2.75535	0.518355	0.00279524	1	uaz248a(his3)	Histone H3	-	-	-	-	GO:0000786//nucleosome;GO:0005634//nucleus;GO:0005694//chromosome	GO:0003677//DNA binding;GO:0046982//protein heterodimerization activity	-
2	Zm00001d017830	Zm00001d017830	3.64738	2.43042	0.585654	0.00390025	1	-	Pyrophosphate--fructose 6-phosphate 1-phosphotransferase subunit alpha 2	Metabolism;Metabolism;Metabolism;Metabolism;Metabolism	Global and overview maps;Global and overview maps;Carbohydrate metabolism;Carbohydrate metabolism;Carbohydrate metabolism	ko01100//Metabolic pathways;ko01110//Biosynthesis of secondary metabolites;ko00010//Glycolysis / Gluconeogenesis;ko00051//Fructose and mannose metabolism;ko00030//Pentose phosphate pathway	K00895;K00895;K00895;K00895;K00895	GO:0005737//cytoplasm;GO:0005829//cytosol	GO:0003824//catalytic activity;GO:0003872//6-phosphofructokinase activity;GO:0005524//ATP binding;GO:0016301//kinase activity;GO:0016740//transferase activity;GO:0046872//metal ion binding;GO:0047334//diphosphate-fructose-6-phosphate 1-phosphotransferase activity	GO:0006002//fructose 6-phosphate metabolic process;GO:0006096//glycolytic process;GO:0008152//metabolic process;GO:0009749//response to glucose;GO:0015979//photosynthesis;GO:0016310//phosphorylation;GO:0046835//carbohydrate phosphorylation;GO:0061615//glycolytic process through fructose-6-phosphate
2	Zm00001d020450	Zm00001d020450	6.33543	4.80013	0.400368	0.00436174	1	-	60S ribosomal protein L34-3	Genetic Information Processing	Translation	ko03010//Ribosome	K02915	GO:0005622//intracellular;GO:0005840//ribosome;GO:0022625//cytosolic large ribosomal subunit	GO:0003735//structural constituent of ribosome	GO:0006412//translation;GO:0042254//ribosome biogenesis
2	Zm00001d033746	phosphoglucomutase1	3.93821	2.75566	0.515144	0.00683927	1	phosphoglucomutase1	phosphoglucomutase1	Metabolism;Metabolism;Metabolism;Metabolism;Metabolism;Metabolism;Metabolism;Metabolism	Global and overview maps;Global and overview maps;Carbohydrate metabolism;Carbohydrate metabolism;Carbohydrate metabolism;Nucleotide metabolism;Carbohydrate metabolism;Carbohydrate metabolism	ko01100//Metabolic pathways;ko01110//Biosynthesis of secondary metabolites;ko00500//Starch and sucrose metabolism;ko00010//Glycolysis / Gluconeogenesis;ko00520//Amino sugar and nucleotide sugar metabolism;ko00230//Purine metabolism;ko00030//Pentose phosphate pathway;ko00052//Galactose metabolism	K01835;K01835;K01835;K01835;K01835;K01835;K01835;K01835	GO:0005737//cytoplasm;GO:0005829//cytosol	GO:0000287//magnesium ion binding;GO:0004614//phosphoglucomutase activity;GO:0016853//isomerase activity;GO:0016868//intramolecular transferase activity, phosphotransferases;GO:0046872//metal ion binding	GO:0005975//carbohydrate metabolic process;GO:0005978//glycogen biosynthetic process;GO:0006006//glucose metabolic process;GO:0019388//galactose catabolic process;GO:0071704//organic substance metabolic process
2	Zm00001d025305	calnexin homolog2	3.40803	2.55434	0.415986	0.00903929	1	calnexin homolog2	calnexin homolog2	Genetic Information Processing;Cellular Processes	Folding, sorting and degradation;Transport and catabolism	ko04141//Protein processing in endoplasmic reticulum;ko04145//Phagosome	K08054;K08054	GO:0005783//endoplasmic reticulum;GO:0005789//endoplasmic reticulum membrane;GO:0016020//membrane;GO:0016021//integral component of membrane;GO:0030176//integral component of endoplasmic reticulum membrane	GO:0005509//calcium ion binding;GO:0005515//protein binding;GO:0051082//unfolded protein binding	GO:0006457//protein folding;GO:0030968//endoplasmic reticulum unfolded protein response;GO:0065003//protein-containing complex assembly
2	Zm00001d043098	ferric-chelate reductase (NADH)1	3.25871	2.46915	0.400285	0.00988275	1	ferric-chelate reductase (NADH)1	Cytochrome b5 reductase	Metabolism	Carbohydrate metabolism	ko00520//Amino sugar and nucleotide sugar metabolism	K00326	GO:0016020//membrane;GO:0016021//integral component of membrane	GO:0004128//cytochrome-b5 reductase activity, acting on NAD(P)H;GO:0016491//oxidoreductase activity	GO:0022900//electron transport chain;GO:0055114//oxidation-reduction process
3	Zm00001d029859	Zm00001d029859	13.1917	1.09689	3.58813	4.01578e-109	1.57708e-104	-	extensin-like protein	-	-	-	-	-	-	-
3	Zm00001d047117	physical impedance induced protein1	71.3886	3.73777	4.25544	4.7671e-107	1.87214e-102	physical impedance induced protein1	extensin-like protein	-	-	-	-	-	-	-
3	Zm00001d017288	plasma membrane intrinsic protein2	6.26442	0.22745	4.78356	8.63554e-106	3.39135e-101	plasma membrane intrinsic protein2	Aquaporin PIP2-4	-	-	-	-	GO:0005773//vacuole;GO:0005886//plasma membrane;GO:0009506//plasmodesma;GO:0016020//membrane;GO:0016021//integral component of membrane	GO:0015250//water channel activity;GO:0015267//channel activity	GO:0006833//water transport;GO:0009414//response to water deprivation;GO:0055085//transmembrane transport
3	Zm00001d047114	Zm00001d047114	16.3478	0.886119	4.20545	2.50369e-103	9.8325e-99	-	extensin-like protein	-	-	-	-	-	-	-
3	Zm00001d026177	tonoplast intrinsic protein5	7.49183	0.481958	3.95834	9.22699e-103	3.62363e-98	tonoplast intrinsic protein5	tonoplast intrinsic protein5	-	-	-	-	GO:0005886//plasma membrane;GO:0016020//membrane;GO:0016021//integral component of membrane;GO:0032586//protein storage vacuole membrane	GO:0015250//water channel activity;GO:0015267//channel activity	GO:0006833//water transport;GO:0055085//transmembrane transport
3	Zm00001d026163	Zm00001d026163	93.3147	7.46367	3.64415	1.74766e-100	6.86341e-96	-	extensin-like protein	-	-	-	-	-	-	-
3	Zm00001d026162	Zm00001d026162	30.1278	1.96658	3.93734	3.83243e-98	1.50507e-93	-	Cortical cell-delineating protein	-	-	-	-	-	-	-
3	Zm00001d017526	plasma membrane intrinsic protein1	11.2467	0.882309	3.67208	6.62568e-97	2.60204e-92	plasma membrane intrinsic protein1	Aquaporin PIP1-2	-	-	-	-	GO:0005773//vacuole;GO:0005783//endoplasmic reticulum;GO:0005829//cytosol;GO:0005886//plasma membrane;GO:0009506//plasmodesma;GO:0016020//membrane;GO:0016021//integral component of membrane;GO:0032991//protein-containing complex	GO:0005515//protein binding;GO:0015250//water channel activity;GO:0015267//channel activity	GO:0006833//water transport;GO:0009414//response to water deprivation;GO:0051289//protein homotetramerization;GO:0051290//protein heterotetramerization;GO:0055085//transmembrane transport
3	Zm00001d051362	tonoplast intrinsic protein2	41.1364	4.58863	3.16428	1.67617e-94	6.58266e-90	tonoplast intrinsic protein2	tonoplast intrinsic protein2	-	-	-	-	GO:0005773//vacuole;GO:0005774//vacuolar membrane;GO:0016020//membrane;GO:0016021//integral component of membrane;GO:0032586//protein storage vacuole membrane	GO:0015250//water channel activity;GO:0015267//channel activity	GO:0006833//water transport;GO:0055085//transmembrane transport
3	Zm00001d020958	Zm00001d020958	13.1945	0.992332	3.73297	6.02159e-93	2.3648e-88	-	Dihydroflavonol-4-reductase	-	-	-	-	-	GO:0003824//catalytic activity;GO:0016491//oxidoreductase activity;GO:0016616//oxidoreductase activity, acting on the CH-OH group of donors, NAD or NADP as acceptor;GO:0050662//coenzyme binding	GO:0055114//oxidation-reduction process
3	Zm00001d002690	plasma membrane intrinsic protein1	16.41	1.75462	3.22535	1.85086e-90	7.26871e-86	plasma membrane intrinsic protein1	plasma membrane intrinsic protein1	-	-	-	-	GO:0005773//vacuole;GO:0005829//cytosol;GO:0005886//plasma membrane;GO:0009506//plasmodesma;GO:0016020//membrane;GO:0016021//integral component of membrane;GO:0032991//protein-containing complex	GO:0005515//protein binding;GO:0015250//water channel activity;GO:0015267//channel activity	GO:0006833//water transport;GO:0009414//response to water deprivation;GO:0051289//protein homotetramerization;GO:0051290//protein heterotetramerization;GO:0055085//transmembrane transport
3	Zm00001d012909	Zm00001d012909	5.61467	0.200712	4.806	2.87655e-88	1.12968e-83	-	soluble epoxide hydrolase	-	-	-	-	-	GO:0003824//catalytic activity;GO:0016787//hydrolase activity	-
3	Zm00001d033457	beta tubulin3	4.4544	0.168428	4.72503	4.53303e-88	1.78021e-83	beta tubulin3	Tubulin beta-3 chain	Cellular Processes	Transport and catabolism	ko04145//Phagosome	K07375	GO:0005737//cytoplasm;GO:0005856//cytoskeleton;GO:0005874//microtubule	GO:0000166//nucleotide binding;GO:0003924//GTPase activity;GO:0005200//structural constituent of cytoskeleton;GO:0005525//GTP binding	GO:0000226//microtubule cytoskeleton organization;GO:0000278//mitotic cell cycle;GO:0007010//cytoskeleton organization;GO:0007017//microtubule-based process
3	Zm00001d032461	tasselless1	4.22083	0.278543	3.92155	1.34839e-84	5.29538e-80	tasselless1	tasselless1	-	-	-	-	GO:0016020//membrane;GO:0016021//integral component of membrane	GO:0015267//channel activity	GO:0055085//transmembrane transport
3	Zm00001d017485	tonoplast intrinsic protein2	10.4286	0.980704	3.41059	7.04118e-81	2.76521e-76	tonoplast intrinsic protein2	tonoplast intrinsic protein2	-	-	-	-	GO:0005773//vacuole;GO:0005774//vacuolar membrane;GO:0016020//membrane;GO:0016021//integral component of membrane;GO:0032586//protein storage vacuole membrane	GO:0015250//water channel activity;GO:0015267//channel activity	GO:0006833//water transport;GO:0055085//transmembrane transport
3	Zm00001d017508	Zm00001d017508	11.6159	0.634583	4.19415	2.50762e-80	9.84793e-76	-	Cortical cell-delineating protein	-	-	-	-	-	-	-
3	Zm00001d047113	Zm00001d047113	7.1212	0.264092	4.75301	7.15369e-80	2.8094e-75	-	extensin-like protein	-	-	-	-	-	-	-
3	Zm00001d047116	Zm00001d047116	6.23088	0.248308	4.64923	1.0079e-79	3.95823e-75	-	extensin-like protein	-	-	-	-	-	-	-
3	Zm00001d017852	Zm00001d017852	10.8304	0.35588	4.92755	3.01543e-77	1.18422e-72	-	Putative uncharacterized protein [Source:UniProtKB/TrEMBL;Acc:B6SJZ4]	-	-	-	-	GO:0016020//membrane;GO:0016021//integral component of membrane	-	-
3	Zm00001d044677	Zm00001d044677	5.77723	0.521315	3.47015	4.71089e-66	1.85006e-61	-	-	-	-	-	-	-	-	-
3	Zm00001d022428	Zm00001d022428	3.37389	0.169798	4.31252	1.72673e-61	6.78122e-57	-	Probable galacturonosyltransferase 7	Metabolism;Metabolism	Global and overview maps;Carbohydrate metabolism	ko01100//Metabolic pathways;ko00520//Amino sugar and nucleotide sugar metabolism	K13648;K13648	GO:0000139//Golgi membrane;GO:0005794//Golgi apparatus	GO:0016740//transferase activity;GO:0016757//transferase activity, transferring glycosyl groups;GO:0046872//metal ion binding;GO:0047262//polygalacturonate 4-alpha-galacturonosyltransferase activity	GO:0030001//metal ion transport;GO:0045489//pectin biosynthetic process;GO:0071555//cell wall organization
3	Zm00001d033633	Zm00001d033633	4.29948	0.450467	3.25467	1.94077e-60	7.62178e-56	-	Haloacid dehalogenase-like hydrolase (HAD) superfamily protein	-	-	-	-	-	GO:0016787//hydrolase activity	-
3	Zm00001d013612	beta tubulin4	4.4449	0.531517	3.06396	8.80252e-60	3.45692e-55	beta tubulin4	Tubulin beta-4 chain	Cellular Processes	Transport and catabolism	ko04145//Phagosome	K07375	GO:0005737//cytoplasm;GO:0005856//cytoskeleton;GO:0005874//microtubule	GO:0000166//nucleotide binding;GO:0003924//GTPase activity;GO:0005200//structural constituent of cytoskeleton;GO:0005525//GTP binding	GO:0000226//microtubule cytoskeleton organization;GO:0000278//mitotic cell cycle;GO:0007010//cytoskeleton organization;GO:0007017//microtubule-based process
3	Zm00001d026642	DNA binding activity3	5.48127	0.481385	3.50925	3.87995e-59	1.52373e-54	DNA binding activity3	DNA binding activity3	-	-	-	-	-	-	-
3	Zm00001d027652	TIP1-1	35.3538	7.66868	2.20482	2.44608e-58	9.60625e-54	TIP1-1	Aquaporin TIP1-1	-	-	-	-	GO:0005773//vacuole;GO:0005774//vacuolar membrane;GO:0009705//plant-type vacuole membrane;GO:0016020//membrane;GO:0016021//integral component of membrane	GO:0015250//water channel activity;GO:0015267//channel activity	GO:0006833//water transport;GO:0007033//vacuole organization;GO:0009826//unidimensional cell growth;GO:0048366//leaf development;GO:0055085//transmembrane transport
3	Zm00001d004413	Zm00001d004413	5.36047	0.791306	2.76005	1.7613e-57	6.91696e-53	-	Cysteine synthase	Metabolism;Metabolism;Metabolism;Metabolism;Metabolism;Metabolism;Metabolism	Global and overview maps;Global and overview maps;Global and overview maps;Global and overview maps;Amino acid metabolism;Metabolism of other amino acids;Energy metabolism	ko01100//Metabolic pathways;ko01110//Biosynthesis of secondary metabolites;ko01200//Carbon metabolism;ko01230//Biosynthesis of amino acids;ko00270//Cysteine and methionine metabolism;ko00460//Cyanoamino acid metabolism;ko00920//Sulfur metabolism	K13034;K13034;K13034;K13034;K13034;K13034;K13034	GO:0005737//cytoplasm;GO:0005739//mitochondrion;GO:0009507//chloroplast	GO:0004124//cysteine synthase activity;GO:0005507//copper ion binding;GO:0016740//transferase activity;GO:0016829//lyase activity;GO:0030170//pyridoxal phosphate binding;GO:0050017//L-3-cyanoalanine synthase activity	GO:0006535//cysteine biosynthetic process from serine;GO:0006955//immune response;GO:0008652//cellular amino acid biosynthetic process;GO:0019344//cysteine biosynthetic process;GO:0019499//cyanide metabolic process;GO:0019500//cyanide catabolic process;GO:0080147//root hair cell development
3	Zm00001d031677	Zm00001d031677	19.8918	3.05845	2.7013	2.66528e-57	1.04671e-52	-	MtN19-like protein	-	-	-	-	-	-	-
3	Zm00001d023994	beta glucosidase1	23.9109	4.675	2.35463	5.33049e-56	2.09339e-51	beta glucosidase1	Beta-glucosidase%2C chloroplastic	Metabolism;Metabolism;Metabolism;Metabolism;Metabolism	Global and overview maps;Global and overview maps;Biosynthesis of other secondary metabolites;Carbohydrate metabolism;Metabolism of other amino acids	ko01100//Metabolic pathways;ko01110//Biosynthesis of secondary metabolites;ko00940//Phenylpropanoid biosynthesis;ko00500//Starch and sucrose metabolism;ko00460//Cyanoamino acid metabolism	K01188;K01188;K01188;K01188;K01188	GO:0009507//chloroplast;GO:0009536//plastid;GO:0016020//membrane;GO:0016021//integral component of membrane	GO:0004553//hydrolase activity, hydrolyzing O-glycosyl compounds;GO:0008422//beta-glucosidase activity;GO:0015923//mannosidase activity;GO:0015925//galactosidase activity;GO:0015928//fucosidase activity;GO:0016162//cellulose 1,4-beta-cellobiosidase activity;GO:0016787//hydrolase activity;GO:0016798//hydrolase activity, acting on glycosyl bonds;GO:0097599//xylanase activity;GO:0102483//scopolin be…	GO:0005975//carbohydrate metabolic process;GO:0008152//metabolic process;GO:0009736//cytokinin-activated signaling pathway
3	Zm00001d017951	Zm00001d017951	6.27864	0.468298	3.74495	1.15438e-55	4.53347e-51	-	Nudix hydrolase 17 mitochondrial	-	-	-	-	GO:0005634//nucleus;GO:0005737//cytoplasm	GO:0016787//hydrolase activity	-
3	Zm00001d040581	Zm00001d040581	8.26365	0.866948	3.25276	9.99196e-55	3.92404e-50	-	Peroxidase 2	Metabolism;Metabolism;Metabolism	Global and overview maps;Global and overview maps;Biosynthesis of other secondary metabolites	ko01100//Metabolic pathways;ko01110//Biosynthesis of secondary metabolites;ko00940//Phenylpropanoid biosynthesis	K00430;K00430;K00430	GO:0005576//extracellular region;GO:0009505//plant-type cell wall;GO:0009506//plasmodesma	GO:0004601//peroxidase activity;GO:0016491//oxidoreductase activity;GO:0020037//heme binding;GO:0046872//metal ion binding	GO:0006979//response to oxidative stress;GO:0042744//hydrogen peroxide catabolic process;GO:0055114//oxidation-reduction process;GO:0098869//cellular oxidant detoxification
3	Zm00001d048021	allene oxide synthase1	3.39399	0.304028	3.48071	5.38183e-53	2.11355e-48	allene oxide synthase1	allene oxide synthase1	Metabolism;Metabolism;Metabolism	Global and overview maps;Global and overview maps;Lipid metabolism	ko01100//Metabolic pathways;ko01110//Biosynthesis of secondary metabolites;ko00592//alpha-Linolenic acid metabolism	K01723;K01723;K01723	-	GO:0004497//monooxygenase activity;GO:0005506//iron ion binding;GO:0016705//oxidoreductase activity, acting on paired donors, with incorporation or reduction of molecular oxygen;GO:0020037//heme binding	GO:0016125//sterol metabolic process;GO:0055114//oxidation-reduction process
3	Zm00001d032950	Zm00001d032950	2.78623	0.305285	3.19009	5.49943e-52	2.15974e-47	-	GDP-mannose 35-epimerase	Metabolism;Metabolism;Metabolism;Metabolism	Global and overview maps;Global and overview maps;Carbohydrate metabolism;Carbohydrate metabolism	ko01100//Metabolic pathways;ko01110//Biosynthesis of secondary metabolites;ko00520//Amino sugar and nucleotide sugar metabolism;ko00053//Ascorbate and aldarate metabolism	K10046;K10046;K10046;K10046	-	GO:0003824//catalytic activity;GO:0047918//GDP-mannose 3,5-epimerase activity;GO:0050662//coenzyme binding;GO:0051287//NAD binding	-
3	Zm00001d015852	lipoxygenase11	3.79888	0.551823	2.7833	6.1788e-52	2.42654e-47	lipoxygenase11	lipoxygenase11	Metabolism;Metabolism;Metabolism;Metabolism	Global and overview maps;Global and overview maps;Lipid metabolism;Lipid metabolism	ko01100//Metabolic pathways;ko01110//Biosynthesis of secondary metabolites;ko00592//alpha-Linolenic acid metabolism;ko00591//Linoleic acid metabolism	K00454;K00454;K00454;K00454	-	GO:0005506//iron ion binding;GO:0005515//protein binding;GO:0016491//oxidoreductase activity;GO:0016702//oxidoreductase activity, acting on single donors with incorporation of molecular oxygen, incorporation of two atoms of oxygen;GO:0046872//metal ion binding;GO:0051213//dioxygenase activity	GO:0006633//fatty acid biosynthetic process;GO:0009737//response to abscisic acid;GO:0010597//green leaf volatile biosynthetic process;GO:0031408//oxylipin biosynthetic process;GO:0055114//oxidation-reduction process
3	Zm00001d033683	Zm00001d033683	6.79632	1.08299	2.64974	6.03108e-51	2.36852e-46	-	Phospholipase A2	Metabolism;Metabolism;Metabolism;Metabolism;Metabolism;Metabolism;Metabolism	Global and overview maps;Global and overview maps;Lipid metabolism;Lipid metabolism;Lipid metabolism;Lipid metabolism;Lipid metabolism	ko01100//Metabolic pathways;ko01110//Biosynthesis of secondary metabolites;ko00564//Glycerophospholipid metabolism;ko00592//alpha-Linolenic acid metabolism;ko00565//Ether lipid metabolism;ko00590//Arachidonic acid metabolism;ko00591//Linoleic acid metabolism	K01047;K01047;K01047;K01047;K01047;K01047;K01047	GO:0005576//extracellular region	GO:0004623//phospholipase A2 activity;GO:0005509//calcium ion binding;GO:0008289//lipid binding	GO:0006644//phospholipid metabolic process;GO:0016042//lipid catabolic process;GO:0050482//arachidonic acid secretion
3	Zm00001d036234	Zm00001d036234	5.25154	0.315758	4.05585	5.02722e-50	1.97429e-45	-	Carboxylic ester hydrolase/ hydrolase%2C acting on ester bond	-	-	-	-	-	GO:0016787//hydrolase activity;GO:0016788//hydrolase activity, acting on ester bonds	-
3	Zm00001d019279	cytidine deaminase1	3.8959	0.397857	3.29163	5.86173e-49	2.30202e-44	cytidine deaminase1	Cytidine/deoxycytidylate deaminase family protein%3B Putative cytidine deaminase	-	-	-	-	GO:0005829//cytosol	GO:0003824//catalytic activity;GO:0008270//zinc ion binding;GO:0016787//hydrolase activity;GO:0047974//guanosine deaminase activity	GO:0006152//purine nucleoside catabolic process
3	Zm00001d044339	aldehyde dehydrogenase3	4.04534	0.59087	2.77535	6.90057e-49	2.70999e-44	aldehyde dehydrogenase3	aldehyde dehydrogenase3	Metabolism	Biosynthesis of other secondary metabolites	ko00940//Phenylpropanoid biosynthesis	K12355	-	GO:0000166//nucleotide binding;GO:0004029//aldehyde dehydrogenase (NAD) activity;GO:0016491//oxidoreductase activity;GO:0016620//oxidoreductase activity, acting on the aldehyde or oxo group of donors, NAD or NADP as acceptor	GO:0055114//oxidation-reduction process
3	Zm00001d033049	ZIM-transcription factor 3	6.3479	0.633953	3.32383	7.80274e-49	3.06429e-44	ZIM-transcription factor 3	ZIM motif family protein	Environmental Information Processing	Signal transduction	ko04075//Plant hormone signal transduction	K13464	GO:0005634//nucleus	-	GO:0009611//response to wounding;GO:0031347//regulation of defense response;GO:2000022//regulation of jasmonic acid mediated signaling pathway
3	Zm00001d015138	Zm00001d015138	6.51363	0.650331	3.32422	1.36978e-48	5.3794e-44	-	-	-	-	-	-	-	-	-
3	Zm00001d044442	Zm00001d044442	6.77683	0.896649	2.918	2.95221e-48	1.15939e-43	-	ABC transporter G family member 40	-	-	-	-	GO:0005886//plasma membrane;GO:0016020//membrane;GO:0016021//integral component of membrane	GO:0000166//nucleotide binding;GO:0005524//ATP binding;GO:0016887//ATPase activity;GO:0042626//ATPase activity, coupled to transmembrane movement of substances	GO:0055085//transmembrane transport
3	Zm00001d042869	Zm00001d042869	6.45518	0.644462	3.32429	7.41908e-48	2.91362e-43	-	Aldose reductase	Metabolism;Metabolism;Metabolism;Metabolism;Metabolism	Global and overview maps;Global and overview maps;Carbohydrate metabolism;Lipid metabolism;Carbohydrate metabolism	ko01100//Metabolic pathways;ko01110//Biosynthesis of secondary metabolites;ko00010//Glycolysis / Gluconeogenesis;ko00561//Glycerolipid metabolism;ko00040//Pentose and glucuronate interconversions	K00002;K00002;K00002;K00002;K00002	GO:0005829//cytosol	GO:0004032//alditol:NADP+ 1-oxidoreductase activity;GO:0008106//alcohol dehydrogenase (NADP+) activity;GO:0016491//oxidoreductase activity	GO:0055114//oxidation-reduction process
3	Zm00001d012081	Zm00001d012081	20.0787	4.08262	2.2981	9.57903e-48	3.76188e-43	-	PVR3-like protein%3B Protease inhibitor/seed storage/LTP family protein	-	-	-	-	-	GO:0005504//fatty acid binding;GO:0008233//peptidase activity	GO:0006508//proteolysis;GO:0009627//systemic acquired resistance
3	Zm00001d031257	Zm00001d031257	11.4138	0.791951	3.84923	3.2719e-47	1.28494e-42	-	Cupredoxin superfamily protein	-	-	-	-	GO:0046658//anchored component of plasma membrane	GO:0009055//electron transfer activity	GO:0022900//electron transport chain
3	Zm00001d034497	Zm00001d034497	9.88542	0.675694	3.87086	3.40222e-47	1.33612e-42	-	cysteine-rich TM module stress tolerance protein	-	-	-	-	GO:0005886//plasma membrane	-	-
3	Zm00001d012292	Zm00001d012292	6.2344	0.566892	3.4591	7.65713e-47	3.00711e-42	-	Glucan endo-13-beta-glucosidase 14	-	-	-	-	GO:0046658//anchored component of plasma membrane	GO:0004553//hydrolase activity, hydrolyzing O-glycosyl compounds;GO:0016787//hydrolase activity	GO:0005975//carbohydrate metabolic process
3	Zm00001d052651	Zm00001d052651	5.14822	0.715814	2.84642	2.08031e-46	8.16981e-42	-	Probable xyloglucan endotransglucosylase/hydrolase protein 5	-	-	-	-	GO:0005576//extracellular region;GO:0005618//cell wall;GO:0048046//apoplast	GO:0004553//hydrolase activity, hydrolyzing O-glycosyl compounds;GO:0016740//transferase activity;GO:0016762//xyloglucan:xyloglucosyl transferase activity;GO:0016787//hydrolase activity;GO:0016798//hydrolase activity, acting on glycosyl bonds	GO:0005975//carbohydrate metabolic process;GO:0006073//cellular glucan metabolic process;GO:0008152//metabolic process;GO:0010411//xyloglucan metabolic process;GO:0042546//cell wall biogenesis;GO:0071555//cell wall organization
3	Zm00001d002704	Zm00001d002704	16.1459	2.01429	3.00283	3.05603e-46	1.20016e-41	-	Glutathione peroxidase	Metabolism;Metabolism;Metabolism	Global and overview maps;Metabolism of other amino acids;Lipid metabolism	ko01100//Metabolic pathways;ko00480//Glutathione metabolism;ko00590//Arachidonic acid metabolism	K00432;K00432;K00432	GO:0005829//cytosol	GO:0004601//peroxidase activity;GO:0004602//glutathione peroxidase activity;GO:0016491//oxidoreductase activity	GO:0006979//response to oxidative stress;GO:0009635//response to herbicide;GO:0055114//oxidation-reduction process;GO:0098869//cellular oxidant detoxification
3	Zm00001d019358	Zm00001d019358	19.0409	5.35119	1.83117	1.10617e-45	4.34417e-41	-	B12D protein	-	-	-	-	GO:0016020//membrane;GO:0016021//integral component of membrane	-	-
3	Zm00001d021775	Zm00001d021775	5.47291	0.61026	3.16481	2.18072e-45	8.56412e-41	-	Sugar carrier protein C	-	-	-	-	GO:0005887//integral component of plasma membrane;GO:0016020//membrane;GO:0016021//integral component of membrane	GO:0005215//transporter activity;GO:0005351//carbohydrate:proton symporter activity;GO:0005355//glucose transmembrane transporter activity;GO:0022857//transmembrane transporter activity	GO:0008645//hexose transmembrane transport;GO:0034219//carbohydrate transmembrane transport;GO:0055085//transmembrane transport;GO:1902600//proton transmembrane transport
3	Zm00001d014947	invertase2	4.76634	1.08479	2.13546	2.90123e-43	1.13937e-38	invertase2	Beta-fructofuranosidase 1%3B Invertase	-	-	-	-	GO:0016020//membrane;GO:0016021//integral component of membrane	GO:0004553//hydrolase activity, hydrolyzing O-glycosyl compounds;GO:0004564//beta-fructofuranosidase activity;GO:0004575//sucrose alpha-glucosidase activity;GO:0016787//hydrolase activity;GO:0016798//hydrolase activity, acting on glycosyl bonds	GO:0005975//carbohydrate metabolic process;GO:0008152//metabolic process
3	Zm00001d008210	Zm00001d008210	5.44403	0.649966	3.06624	4.57447e-43	1.79648e-38	-	Germin-like protein subfamily 2 member 1	-	-	-	-	GO:0005576//extracellular region;GO:0005618//cell wall;GO:0009506//plasmodesma;GO:0048046//apoplast	GO:0030145//manganese ion binding;GO:0045735//nutrient reservoir activity;GO:0046872//metal ion binding	GO:0010497//plasmodesmata-mediated intercellular transport;GO:2000280//regulation of root development
3	Zm00001d014253	ZIM-transcription factor 10	7.60394	1.41006	2.431	1.03944e-40	4.0821e-36	ZIM-transcription factor 10	ZIM motif family protein	Environmental Information Processing	Signal transduction	ko04075//Plant hormone signal transduction	K13464	GO:0005634//nucleus	-	GO:0009611//response to wounding;GO:0031347//regulation of defense response;GO:2000022//regulation of jasmonic acid mediated signaling pathway
3	Zm00001d034501	Zm00001d034501	5.40892	0.588042	3.20135	1.22062e-40	4.79363e-36	-	AAA-ATPase ASD mitochondrial	-	-	-	-	-	GO:0000166//nucleotide binding;GO:0005524//ATP binding	-
3	Zm00001d006256	Zm00001d006256	3.51681	0.385892	3.188	6.56192e-40	2.577e-35	-	syringolide-induced protein 14-1-1	-	-	-	-	-	-	-
3	Zm00001d002782	Zm00001d002782	6.36714	0.649118	3.29409	2.45951e-39	9.65899e-35	-	FRIGIDA interacting protein 2	-	-	-	-	GO:0005634//nucleus	GO:0043565//sequence-specific DNA binding;GO:0044212//transcription regulatory region DNA binding	-
3	Zm00001d045361	Zm00001d045361	7.08416	0.617204	3.52078	1.20752e-38	4.74217e-34	-	-	-	-	-	-	GO:0016020//membrane;GO:0016021//integral component of membrane	-	-
3	Zm00001d007901	Zm00001d007901	22.4188	4.51299	2.31255	3.44307e-38	1.35216e-33	-	Cylicin-1	-	-	-	-	-	-	-
3	Zm00001d038598	Zm00001d038598	4.47096	0.59558	2.90821	4.20734e-38	1.65231e-33	-	Peroxidase 2%3B Peroxidase R15	Metabolism;Metabolism;Metabolism	Global and overview maps;Global and overview maps;Biosynthesis of other secondary metabolites	ko01100//Metabolic pathways;ko01110//Biosynthesis of secondary metabolites;ko00940//Phenylpropanoid biosynthesis	K00430;K00430;K00430	GO:0005576//extracellular region;GO:0009505//plant-type cell wall;GO:0009506//plasmodesma	GO:0004601//peroxidase activity;GO:0016491//oxidoreductase activity;GO:0020037//heme binding;GO:0046872//metal ion binding	GO:0006979//response to oxidative stress;GO:0042744//hydrogen peroxide catabolic process;GO:0055114//oxidation-reduction process;GO:0098869//cellular oxidant detoxification
3	Zm00001d028917	Zm00001d028917	4.69536	0.46562	3.33401	1.8284e-37	7.1805e-33	-	-	-	-	-	-	-	GO:0046983//protein dimerization activity	-
3	Zm00001d043795	Zm00001d043795	19.5445	4.59114	2.08984	2.83232e-37	1.11231e-32	-	Glutathione S-transferase GSTU6	Metabolism;Metabolism	Global and overview maps;Metabolism of other amino acids	ko01100//Metabolic pathways;ko00480//Glutathione metabolism	K00799;K00799	GO:0005737//cytoplasm	GO:0004364//glutathione transferase activity;GO:0005515//protein binding;GO:0016740//transferase activity	GO:0006749//glutathione metabolic process
3	Zm00001d019078	Zm00001d019078	5.68048	0.618661	3.19879	1.65573e-36	6.5024e-32	-	AAA-ATPase ASD mitochondrial	-	-	-	-	GO:0016020//membrane;GO:0016021//integral component of membrane	GO:0000166//nucleotide binding;GO:0005524//ATP binding	-
3	Zm00001d017275	Zm00001d017275	4.8712	0.943185	2.36867	2.01741e-36	7.92279e-32	-	phenylalanine ammonia lyase9	Metabolism;Metabolism;Metabolism;Metabolism	Global and overview maps;Global and overview maps;Biosynthesis of other secondary metabolites;Amino acid metabolism	ko01100//Metabolic pathways;ko01110//Biosynthesis of secondary metabolites;ko00940//Phenylpropanoid biosynthesis;ko00360//Phenylalanine metabolism	K10775;K10775;K10775;K10775	GO:0005737//cytoplasm	GO:0003824//catalytic activity;GO:0016829//lyase activity;GO:0016841//ammonia-lyase activity;GO:0045548//phenylalanine ammonia-lyase activity	GO:0006559//L-phenylalanine catabolic process;GO:0009698//phenylpropanoid metabolic process;GO:0009800//cinnamic acid biosynthetic process
3	Zm00001d018177	Zm00001d018177	6.90971	1.81245	1.93068	2.48993e-36	9.77845e-32	-	-	-	-	-	-	-	-	-
3	Zm00001d026477	ZIM-transcription factor 34	9.59247	2.585	1.89174	2.61438e-35	1.02672e-30	ZIM-transcription factor 34	Putative tify domain/CCT motif transcription factor family protein isoform 1%3B Putative tify domain/CCT motif transcription factor family protein isoform 2%3B ZIM motif family protein	Environmental Information Processing	Signal transduction	ko04075//Plant hormone signal transduction	K13464	GO:0005634//nucleus	-	GO:0009611//response to wounding;GO:0031347//regulation of defense response;GO:2000022//regulation of jasmonic acid mediated signaling pathway
3	Zm00001d041173	Zm00001d041173	9.39647	2.69945	1.79946	3.72139e-34	1.46146e-29	-	Beta-glucosidase 17	Metabolism;Metabolism;Metabolism;Metabolism;Metabolism	Global and overview maps;Global and overview maps;Biosynthesis of other secondary metabolites;Carbohydrate metabolism;Metabolism of other amino acids	ko01100//Metabolic pathways;ko01110//Biosynthesis of secondary metabolites;ko00940//Phenylpropanoid biosynthesis;ko00500//Starch and sucrose metabolism;ko00460//Cyanoamino acid metabolism	K01188;K01188;K01188;K01188;K01188	-	GO:0004553//hydrolase activity, hydrolyzing O-glycosyl compounds;GO:0008422//beta-glucosidase activity;GO:0016787//hydrolase activity;GO:0016798//hydrolase activity, acting on glycosyl bonds	GO:0005975//carbohydrate metabolic process;GO:0008152//metabolic process
3	Zm00001d002266	Zm00001d002266	7.8615	1.41898	2.46995	5.48999e-34	2.15603e-29	-	Lysine-specific histone demethylase 1	Metabolism;Metabolism;Metabolism	Global and overview maps;Amino acid metabolism;Metabolism of other amino acids	ko01100//Metabolic pathways;ko00330//Arginine and proline metabolism;ko00410//beta-Alanine metabolism	K17839;K17839;K17839	GO:0005777//peroxisome	GO:0008168//methyltransferase activity;GO:0016491//oxidoreductase activity;GO:0046592//polyamine oxidase activity	GO:0006598//polyamine catabolic process;GO:0032259//methylation;GO:0055114//oxidation-reduction process
3	Zm00001d048903	Zm00001d048903	8.26918	1.77461	2.22024	8.89267e-34	3.49233e-29	-	Acidic endochitinase	Metabolism;Metabolism	Global and overview maps;Carbohydrate metabolism	ko01100//Metabolic pathways;ko00520//Amino sugar and nucleotide sugar metabolism	K01183;K01183	GO:0005576//extracellular region	GO:0004568//chitinase activity	GO:0005975//carbohydrate metabolic process
3	Zm00001d027355	Zm00001d027355	11.0121	2.85884	1.94559	2.75643e-33	1.08251e-28	-	RHOMBOID-like protein 3	-	-	-	-	GO:0016020//membrane;GO:0016021//integral component of membrane	GO:0004252//serine-type endopeptidase activity;GO:0008233//peptidase activity;GO:0016787//hydrolase activity	GO:0006508//proteolysis
3	Zm00001d049059	alcohol dehydrogenase2	4.91542	0.830776	2.56478	3.44432e-33	1.35265e-28	alcohol dehydrogenase2	alcohol dehydrogenase2	Metabolism;Metabolism;Metabolism;Metabolism;Metabolism;Metabolism	Global and overview maps;Global and overview maps;Carbohydrate metabolism;Lipid metabolism;Lipid metabolism;Amino acid metabolism	ko01100//Metabolic pathways;ko01110//Biosynthesis of secondary metabolites;ko00010//Glycolysis / Gluconeogenesis;ko00592//alpha-Linolenic acid metabolism;ko00071//Fatty acid degradation;ko00350//Tyrosine metabolism	K18857;K18857;K18857;K18857;K18857;K18857	GO:0005737//cytoplasm;GO:0005829//cytosol	GO:0004022//alcohol dehydrogenase (NAD) activity;GO:0004024//alcohol dehydrogenase activity, zinc-dependent;GO:0008270//zinc ion binding;GO:0016491//oxidoreductase activity;GO:0046872//metal ion binding;GO:0051903//S-(hydroxymethyl)glutathione dehydrogenase activity	GO:0046294//formaldehyde catabolic process;GO:0055114//oxidation-reduction process
3	Zm00001d030363	Zm00001d030363	4.27329	0.874909	2.28814	3.99586e-33	1.56925e-28	-	Disease resistance response protein 206	-	-	-	-	GO:0005576//extracellular region;GO:0048046//apoplast	-	-
3	Zm00001d047618	Zm00001d047618	5.97489	1.26247	2.24267	1.16489e-32	4.57477e-28	-	Caltractin	Organismal Systems;Environmental Information Processing;Environmental Information Processing	Environmental adaptation;Signal transduction;Signal transduction	ko04626//Plant-pathogen interaction;ko04016//MAPK signaling pathway - plant;ko04070//Phosphatidylinositol signaling system	K02183;K02183;K02183	GO:0005829//cytosol	GO:0005509//calcium ion binding	GO:0042538//hyperosmotic salinity response
3	Zm00001d014157	Zm00001d014157	3.9	0.756391	2.36627	2.39632e-32	9.41082e-28	-	Flavoprotein wrbA	Metabolism;Metabolism;Metabolism	Global and overview maps;Global and overview maps;Metabolism of cofactors and vitamins	ko01100//Metabolic pathways;ko01110//Biosynthesis of secondary metabolites;ko00130//Ubiquinone and other terpenoid-quinone biosynthesis	K03809;K03809;K03809	-	GO:0003955//NAD(P)H dehydrogenase (quinone) activity;GO:0010181//FMN binding;GO:0016491//oxidoreductase activity	GO:0055114//oxidation-reduction process
3	Zm00001d010385	Zm00001d010385	4.24694	0.676753	2.64972	5.27694e-32	2.07236e-27	-	Protein UPSTREAM OF FLC	-	-	-	-	-	-	-
3	Zm00001d021668	translation initiation factor1	19.3776	7.18336	1.43166	1.13742e-31	4.46689e-27	translation initiation factor1	Protein translation factor SUI1 homolog	Genetic Information Processing	Translation	ko03013//RNA transport	K03113	-	GO:0003723//RNA binding;GO:0003743//translation initiation factor activity	GO:0006412//translation;GO:0006413//translational initiation;GO:0006417//regulation of translation
3	Zm00001d031222	Zm00001d031222	6.84285	1.58774	2.10762	1.86459e-31	7.32263e-27	-	Cell Division Protein AAA ATPase family	-	-	-	-	GO:0016020//membrane;GO:0016021//integral component of membrane	GO:0000166//nucleotide binding;GO:0005524//ATP binding	GO:0051301//cell division
3	Zm00001d034356	glutathione transferase5	7.84731	2.24018	1.80858	1.92621e-31	7.56462e-27	glutathione transferase5	glutathione transferase5	Metabolism;Metabolism	Global and overview maps;Metabolism of other amino acids	ko01100//Metabolic pathways;ko00480//Glutathione metabolism	K00799;K00799	GO:0005737//cytoplasm;GO:0032991//protein-containing complex	GO:0004364//glutathione transferase activity;GO:0005515//protein binding;GO:0016740//transferase activity;GO:0042803//protein homodimerization activity;GO:0046982//protein heterodimerization activity	GO:0006749//glutathione metabolic process
3	Zm00001d037792	Zm00001d037792	3.24687	0.66726	2.28273	5.77717e-31	2.26881e-26	-	-	-	-	-	-	-	-	-
3	Zm00001d046234	Zm00001d046234	3.28197	0.633037	2.3742	5.96601e-31	2.34297e-26	-	Inositol oxygenase 2	Metabolism;Metabolism;Metabolism	Global and overview maps;Carbohydrate metabolism;Carbohydrate metabolism	ko01100//Metabolic pathways;ko00562//Inositol phosphate metabolism;ko00053//Ascorbate and aldarate metabolism	K00469;K00469;K00469	GO:0005737//cytoplasm	GO:0005506//iron ion binding;GO:0050113//inositol oxygenase activity	GO:0019310//inositol catabolic process;GO:0055114//oxidation-reduction process
3	Zm00001d016708	cell wall invertase1	5.07518	0.706926	2.84383	1.18908e-30	4.66976e-26	cell wall invertase1	Beta-fructofuranosidase%2C cell wall isozyme	Metabolism;Metabolism;Metabolism;Metabolism	Global and overview maps;Global and overview maps;Carbohydrate metabolism;Carbohydrate metabolism	ko01100//Metabolic pathways;ko01110//Biosynthesis of secondary metabolites;ko00500//Starch and sucrose metabolism;ko00052//Galactose metabolism	K01193;K01193;K01193;K01193	GO:0005576//extracellular region;GO:0005618//cell wall;GO:0016020//membrane;GO:0016021//integral component of membrane	GO:0004553//hydrolase activity, hydrolyzing O-glycosyl compounds;GO:0004564//beta-fructofuranosidase activity;GO:0016787//hydrolase activity;GO:0016798//hydrolase activity, acting on glycosyl bonds	GO:0005975//carbohydrate metabolic process;GO:0008152//metabolic process
3	Zm00001d013098	aldehyde oxidase2	4.24895	0.833671	2.34956	1.37966e-30	5.41822e-26	aldehyde oxidase2	aldehyde oxidase2	Metabolism;Metabolism	Global and overview maps;Amino acid metabolism	ko01100//Metabolic pathways;ko00380//Tryptophan metabolism	K11817;K11817	GO:0005737//cytoplasm;GO:0016020//membrane;GO:0016021//integral component of membrane	GO:0005506//iron ion binding;GO:0009055//electron transfer activity;GO:0016491//oxidoreductase activity;GO:0043546//molybdopterin cofactor binding;GO:0046872//metal ion binding;GO:0050302//indole-3-acetaldehyde oxidase activity;GO:0050660//flavin adenine dinucleotide binding;GO:0051536//iron-sulfur cluster binding;GO:0051537//2 iron, 2 sulfur cluster binding;GO:0071949//FAD binding	GO:0009688//abscisic acid biosynthetic process;GO:0009851//auxin biosynthetic process;GO:0022900//electron transport chain;GO:0055114//oxidation-reduction process
3	Zm00001d033976	Aux/IAA-transcription factor4	7.37825	2.15179	1.77774	1.50908e-30	5.92645e-26	Aux/IAA-transcription factor4	Aux/IAA-transcription factor4	Environmental Information Processing	Signal transduction	ko04075//Plant hormone signal transduction	K14484	GO:0005634//nucleus	GO:0005515//protein binding	GO:0006351//transcription, DNA-templated;GO:0006355//regulation of transcription, DNA-templated;GO:0009734//auxin-activated signaling pathway
3	Zm00001d017274	phenylalanine ammonia lyase homolog1	8.0471	2.29157	1.81214	3.80421e-30	1.49399e-25	phenylalanine ammonia lyase homolog1	Phenylalanine ammonia-lyase	Metabolism;Metabolism;Metabolism;Metabolism	Global and overview maps;Global and overview maps;Biosynthesis of other secondary metabolites;Amino acid metabolism	ko01100//Metabolic pathways;ko01110//Biosynthesis of secondary metabolites;ko00940//Phenylpropanoid biosynthesis;ko00360//Phenylalanine metabolism	K13064;K13064;K13064;K13064	GO:0005737//cytoplasm	GO:0003824//catalytic activity;GO:0016829//lyase activity;GO:0016841//ammonia-lyase activity;GO:0045548//phenylalanine ammonia-lyase activity;GO:0052883//tyrosine ammonia-lyase activity	GO:0006559//L-phenylalanine catabolic process;GO:0009698//phenylpropanoid metabolic process;GO:0009699//phenylpropanoid biosynthetic process;GO:0009739//response to gibberellin;GO:0009800//cinnamic acid biosynthetic process;GO:0016598//protein arginylation;GO:0046898//response to cycloheximide
3	Zm00001d025922	Zm00001d025922	3.22402	0.674908	2.2561	2.28713e-29	8.98202e-25	-	(+)-neomenthol dehydrogenase	Metabolism;Metabolism	Global and overview maps;Metabolism of terpenoids and polyketides	ko01110//Biosynthesis of secondary metabolites;ko00902//Monoterpenoid biosynthesis	K15095;K15095	-	-	GO:0055114//oxidation-reduction process
3	Zm00001d043929	Zm00001d043929	6.40635	1.61127	1.99131	6.28967e-29	2.47008e-24	-	Fasciclin-like arabinogalactan protein 6	-	-	-	-	GO:0005886//plasma membrane	-	GO:0009834//plant-type secondary cell wall biogenesis
3	Zm00001d009858	Zm00001d009858	9.73771	1.54116	2.65956	6.45119e-29	2.53351e-24	-	Trans-cinnamate 4-monooxygenase	Metabolism;Metabolism;Metabolism;Metabolism;Metabolism;Metabolism	Global and overview maps;Global and overview maps;Biosynthesis of other secondary metabolites;Biosynthesis of other secondary metabolites;Metabolism of cofactors and vitamins;Biosynthesis of other secondary metabolites	ko01100//Metabolic pathways;ko01110//Biosynthesis of secondary metabolites;ko00940//Phenylpropanoid biosynthesis;ko00941//Flavonoid biosynthesis;ko00130//Ubiquinone and other terpenoid-quinone biosynthesis;ko00945//Stilbenoid, diarylheptanoid and gingerol biosynthesis	K00487;K00487;K00487;K00487;K00487;K00487	GO:0016020//membrane	GO:0004497//monooxygenase activity;GO:0005506//iron ion binding;GO:0016491//oxidoreductase activity;GO:0016705//oxidoreductase activity, acting on paired donors, with incorporation or reduction of molecular oxygen;GO:0016709//oxidoreductase activity, acting on paired donors, with incorporation or reduction of molecular oxygen, NAD(P)H as one donor, and incorporation of one atom of oxygen;GO:00167…	GO:0009808//lignin metabolic process;GO:0055114//oxidation-reduction process
3	Zm00001d002035	Zm00001d002035	3.6319	0.906153	2.0029	8.37272e-29	3.28813e-24	-	Endonuclease 2	-	-	-	-	-	GO:0003676//nucleic acid binding;GO:0004519//endonuclease activity;GO:0016788//hydrolase activity, acting on ester bonds	GO:0006308//DNA catabolic process;GO:0090305//nucleic acid phosphodiester bond hydrolysis
3	Zm00001d052357	WRKY-transcription factor 16	4.34481	0.803146	2.43556	9.44135e-29	3.70781e-24	WRKY-transcription factor 16	Probable WRKY transcription factor 30	-	-	-	-	GO:0005634//nucleus	GO:0003677//DNA binding;GO:0003700//DNA-binding transcription factor activity;GO:0043565//sequence-specific DNA binding	GO:0006355//regulation of transcription, DNA-templated
3	Zm00001d021526	nucleotide diphosphate kinase1	8.48086	2.96767	1.51488	1.113e-28	4.37099e-24	nucleotide diphosphate kinase1	Nucleoside diphosphate kinase family protein	Metabolism;Metabolism;Environmental Information Processing;Metabolism;Metabolism	Global and overview maps;Global and overview maps;Signal transduction;Nucleotide metabolism;Nucleotide metabolism	ko01100//Metabolic pathways;ko01110//Biosynthesis of secondary metabolites;ko04016//MAPK signaling pathway - plant;ko00230//Purine metabolism;ko00240//Pyrimidine metabolism	K00940;K00940;K00940;K00940;K00940	-	GO:0000166//nucleotide binding;GO:0004550//nucleoside diphosphate kinase activity;GO:0005524//ATP binding;GO:0016301//kinase activity;GO:0016740//transferase activity	GO:0006163//purine nucleotide metabolic process;GO:0006165//nucleoside diphosphate phosphorylation;GO:0006183//GTP biosynthetic process;GO:0006220//pyrimidine nucleotide metabolic process;GO:0006228//UTP biosynthetic process;GO:0006241//CTP biosynthetic process;GO:0016310//phosphorylation;GO:0070301//cellular response to hydrogen peroxide
3	Zm00001d020968	Zm00001d020968	8.19541	2.02592	2.01624	1.51058e-28	5.93235e-24	-	TMV response-related protein	-	-	-	-	-	-	-
3	Zm00001d040190	Zm00001d040190	4.12898	0.98595	2.0662	3.86606e-28	1.51828e-23	-	hydroxyproline-rich glycoprotein family protein	-	-	-	-	-	-	-
3	Zm00001d031132	Zm00001d031132	16.0066	5.77922	1.46972	4.00937e-28	1.57456e-23	-	Copper transport protein ATX1	-	-	-	-	GO:0005874//microtubule	GO:0008017//microtubule binding;GO:0046872//metal ion binding	GO:0030001//metal ion transport
3	Zm00001d028838	Zm00001d028838	5.5081	1.3767	2.00034	5.16999e-28	2.03036e-23	-	Long cell-linked locus protein	-	-	-	-	-	-	-
3	Zm00001d005945	Zm00001d005945	6.4741	1.8251	1.82671	3.04028e-27	1.19398e-22	-	-	-	-	-	-	-	-	-
3	Zm00001d026490	proton-exporting ATPase4	4.47297	0.822746	2.44271	3.09165e-27	1.21415e-22	proton-exporting ATPase4	proton-exporting ATPase4	Metabolism;Metabolism	Global and overview maps;Energy metabolism	ko01100//Metabolic pathways;ko00190//Oxidative phosphorylation	K01535;K01535	GO:0005886//plasma membrane;GO:0016020//membrane;GO:0016021//integral component of membrane	GO:0000166//nucleotide binding;GO:0005524//ATP binding;GO:0008553//proton-exporting ATPase activity, phosphorylative mechanism;GO:0016787//hydrolase activity;GO:0046872//metal ion binding	GO:0006811//ion transport;GO:0051453//regulation of intracellular pH;GO:0120029//proton export across plasma membrane;GO:1902600//proton transmembrane transport
3	Zm00001d014282	Zm00001d014282	9.68023	2.42574	1.99662	8.3949e-27	3.29685e-22	-	-	-	-	-	-	-	-	-
3	Zm00001d022005	Zm00001d022005	22.4969	10.78	1.06136	2.26007e-26	8.87576e-22	-	-	-	-	-	-	-	-	-
3	Zm00001d028601	Zm00001d028601	3.69392	0.776323	2.25043	2.48118e-26	9.7441e-22	-	Haloacid dehalogenase-like hydrolase (HAD) superfamily protein	-	-	-	-	-	GO:0016787//hydrolase activity	-
3	Zm00001d035925	6-phosphogluconate dehydrogenase1	4.59806	1.13976	2.0123	3.22023e-26	1.26465e-21	6-phosphogluconate dehydrogenase1	6-phosphogluconate dehydrogenase1	Metabolism;Metabolism;Metabolism;Metabolism;Metabolism	Global and overview maps;Global and overview maps;Global and overview maps;Metabolism of other amino acids;Carbohydrate metabolism	ko01100//Metabolic pathways;ko01110//Biosynthesis of secondary metabolites;ko01200//Carbon metabolism;ko00480//Glutathione metabolism;ko00030//Pentose phosphate pathway	K00033;K00033;K00033;K00033;K00033	GO:0005829//cytosol	GO:0004616//phosphogluconate dehydrogenase (decarboxylating) activity;GO:0016491//oxidoreductase activity;GO:0050661//NADP binding	GO:0006098//pentose-phosphate shunt;GO:0009051//pentose-phosphate shunt, oxidative branch;GO:0019521//D-gluconate metabolic process;GO:0046177//D-gluconate catabolic process;GO:0055114//oxidation-reduction process
3	Zm00001d012607	Zm00001d012607	4.25891	0.952308	2.16098	3.34649e-26	1.31423e-21	-	NAD(P)H dehydrogenase (quinone) FQR1	Metabolism;Metabolism;Metabolism	Global and overview maps;Global and overview maps;Metabolism of cofactors and vitamins	ko01100//Metabolic pathways;ko01110//Biosynthesis of secondary metabolites;ko00130//Ubiquinone and other terpenoid-quinone biosynthesis	K03809;K03809;K03809	-	GO:0003955//NAD(P)H dehydrogenase (quinone) activity;GO:0010181//FMN binding;GO:0016491//oxidoreductase activity	GO:0055114//oxidation-reduction process
3	Zm00001d049954	Zm00001d049954	3.41732	0.881698	1.95451	4.64086e-26	1.82256e-21	-	Monodehydroascorbate reductase 1 peroxisomal	Metabolism;Metabolism	Global and overview maps;Carbohydrate metabolism	ko01100//Metabolic pathways;ko00053//Ascorbate and aldarate metabolism	K08232;K08232	-	GO:0016491//oxidoreductase activity;GO:0050660//flavin adenine dinucleotide binding	GO:0055114//oxidation-reduction process
3	Zm00001d017547	Zm00001d017547	14.2119	4.3507	1.70778	5.84575e-26	2.29574e-21	-	Dehydrin COR410	-	-	-	-	GO:0005829//cytosol;GO:0016020//membrane	-	GO:0009414//response to water deprivation;GO:0009415//response to water;GO:0009631//cold acclimation;GO:0009737//response to abscisic acid
3	Zm00001d034420	glutamic dehydrogenase1	4.47903	1.18388	1.91966	9.44695e-26	3.71001e-21	glutamic dehydrogenase1	Glutamate dehydrogenase	Metabolism;Metabolism;Metabolism;Metabolism;Metabolism	Global and overview maps;Global and overview maps;Amino acid metabolism;Amino acid metabolism;Energy metabolism	ko01100//Metabolic pathways;ko01200//Carbon metabolism;ko00250//Alanine, aspartate and glutamate metabolism;ko00220//Arginine biosynthesis;ko00910//Nitrogen metabolism	K00261;K00261;K00261;K00261;K00261	-	GO:0000166//nucleotide binding;GO:0004353//glutamate dehydrogenase [NAD(P)+] activity;GO:0016491//oxidoreductase activity;GO:0016639//oxidoreductase activity, acting on the CH-NH2 group of donors, NAD or NADP as acceptor	GO:0006520//cellular amino acid metabolic process;GO:0055114//oxidation-reduction process
3	Zm00001d043525	Zm00001d043525	3.95675	0.757277	2.38542	1.09683e-25	4.30746e-21	-	oxidative stress 3	-	-	-	-	-	-	-
3	Zm00001d044153	Zm00001d044153	3.09158	0.788322	1.97149	1.30199e-25	5.11317e-21	-	cytochrome P450 10	-	-	-	-	-	GO:0004497//monooxygenase activity;GO:0005506//iron ion binding;GO:0016491//oxidoreductase activity;GO:0016705//oxidoreductase activity, acting on paired donors, with incorporation or reduction of molecular oxygen;GO:0020037//heme binding;GO:0046872//metal ion binding	GO:0055114//oxidation-reduction process
3	Zm00001d044906	12-oxo-phytodienoic acid reductase2	10.6548	2.29912	2.21235	2.16392e-25	8.49816e-21	12-oxo-phytodienoic acid reductase2	12-oxo-phytodienoic acid reductase2	Metabolism;Metabolism;Metabolism	Global and overview maps;Global and overview maps;Lipid metabolism	ko01100//Metabolic pathways;ko01110//Biosynthesis of secondary metabolites;ko00592//alpha-Linolenic acid metabolism	K05894;K05894;K05894	-	GO:0003824//catalytic activity;GO:0010181//FMN binding;GO:0016491//oxidoreductase activity	GO:0055114//oxidation-reduction process
3	Zm00001d040029	Zm00001d040029	22.1648	7.01907	1.65892	2.60866e-25	1.02447e-20	-	Bowman-Birk type wound-induced proteinase inhibitor WIP1 [Source:UniProtKB/TrEMBL;Acc:B4FPL1]	-	-	-	-	GO:0005576//extracellular region	GO:0004867//serine-type endopeptidase inhibitor activity	GO:0010951//negative regulation of endopeptidase activity
3	Zm00001d050196	endo-1,3-1,4-beta-D-glucanase1	7.08512	2.49992	1.50291	3.34136e-25	1.31222e-20	endo-1,3-1,4-beta-D-glucanase1	alpha/beta-Hydrolases superfamily protein	-	-	-	-	GO:0005576//extracellular region;GO:0016020//membrane;GO:0016021//integral component of membrane	GO:0016787//hydrolase activity	-
3	Zm00001d033483	dehydrin13	19.0132	7.54632	1.33316	5.81704e-25	2.28447e-20	dehydrin13	dehydrin13	-	-	-	-	-	GO:0046872//metal ion binding	-
3	Zm00001d028630	Zm00001d028630	3.72523	0.738849	2.33398	7.8099e-25	3.0671e-20	-	Heat shock cognate 70 kDa protein 2	Genetic Information Processing;Genetic Information Processing;Cellular Processes	Folding, sorting and degradation;Transcription;Transport and catabolism	ko04141//Protein processing in endoplasmic reticulum;ko03040//Spliceosome;ko04144//Endocytosis	K03283;K03283;K03283	GO:0005737//cytoplasm	GO:0000166//nucleotide binding;GO:0005524//ATP binding;GO:0016887//ATPase activity;GO:0031072//heat shock protein binding;GO:0042623//ATPase activity, coupled;GO:0044183//protein binding involved in protein folding;GO:0051082//unfolded protein binding;GO:0051787//misfolded protein binding	GO:0006986//response to unfolded protein;GO:0034605//cellular response to heat;GO:0034620//cellular response to unfolded protein;GO:0042026//protein refolding;GO:0051085//chaperone cofactor-dependent protein refolding
3	Zm00001d032873	umc2181	4.80685	1.13323	2.08465	9.68778e-25	3.80458e-20	umc2181	Metal ion binding protein	-	-	-	-	-	GO:0046872//metal ion binding	GO:0030001//metal ion transport
3	Zm00001d024778	NaCl stress protein1	7.735	1.48698	2.37902	1.49565e-24	5.87371e-20	NaCl stress protein1	Hydrophobic protein RCI2B	-	-	-	-	GO:0016020//membrane;GO:0016021//integral component of membrane	-	GO:0009409//response to cold;GO:0009651//response to salt stress;GO:0009737//response to abscisic acid
3	Zm00001d044533	calcium exchanger3	4.85992	1.15595	2.07186	1.7512e-24	6.87732e-20	calcium exchanger3	Vacuolar cation/proton exchanger 3	-	-	-	-	GO:0005773//vacuole;GO:0005774//vacuolar membrane;GO:0009705//plant-type vacuole membrane;GO:0016020//membrane;GO:0016021//integral component of membrane	GO:0008324//cation transmembrane transporter activity;GO:0015297//antiporter activity;GO:0015369//calcium:proton antiporter activity	GO:0006811//ion transport;GO:0006812//cation transport;GO:0006816//calcium ion transport;GO:0006874//cellular calcium ion homeostasis;GO:0055085//transmembrane transport;GO:0070588//calcium ion transmembrane transport
3	Zm00001d029359	benzoxazinone synthesis10	5.99196	1.21255	2.30499	6.30387e-24	2.47566e-19	benzoxazinone synthesis10	benzoxazinone synthesis10	-	-	-	-	-	GO:0008168//methyltransferase activity;GO:0008171//O-methyltransferase activity;GO:0008757//S-adenosylmethionine-dependent methyltransferase activity;GO:0016740//transferase activity;GO:0046983//protein dimerization activity	GO:0019438//aromatic compound biosynthetic process;GO:0032259//methylation
3	Zm00001d019317	cellulose synthase8	7.62101	2.60143	1.55068	8.20084e-24	3.22064e-19	cellulose synthase8	Cellulose synthase-8	-	-	-	-	GO:0005794//Golgi apparatus;GO:0005802//trans-Golgi network;GO:0005886//plasma membrane;GO:0016020//membrane;GO:0016021//integral component of membrane	GO:0016740//transferase activity;GO:0016757//transferase activity, transferring glycosyl groups;GO:0016759//cellulose synthase activity;GO:0016760//cellulose synthase (UDP-forming) activity;GO:0046872//metal ion binding	GO:0009833//plant-type primary cell wall biogenesis;GO:0030244//cellulose biosynthetic process;GO:0071555//cell wall organization
3	Zm00001d015091	Zm00001d015091	8.79637	2.12247	2.05116	1.04662e-23	4.1103e-19	-	Bax inhibitor 1	-	-	-	-	GO:0016020//membrane;GO:0016021//integral component of membrane	-	-
3	Zm00001d010855	Zm00001d010855	19.3664	4.54033	2.09269	2.83476e-23	1.11327e-18	-	Stress protein%3B Stress-related protein	-	-	-	-	GO:0016020//membrane;GO:0016021//integral component of membrane	-	-
3	Zm00001d005421	plasma membrane intrinsic protein2	2.52057	0.713762	1.82023	5.79443e-23	2.27559e-18	plasma membrane intrinsic protein2	Aquaporin PIP2-2	-	-	-	-	GO:0005773//vacuole;GO:0005886//plasma membrane;GO:0009506//plasmodesma;GO:0016020//membrane;GO:0016021//integral component of membrane	GO:0015250//water channel activity;GO:0015267//channel activity	GO:0006833//water transport;GO:0009414//response to water deprivation;GO:0055085//transmembrane transport
3	Zm00001d019563	plasma membrane intrinsic protein2	16.0253	6.07832	1.3986	6.64855e-23	2.61102e-18	plasma membrane intrinsic protein2	Aquaporin PIP2-1	-	-	-	-	GO:0005773//vacuole;GO:0005886//plasma membrane;GO:0009506//plasmodesma;GO:0016020//membrane;GO:0016021//integral component of membrane;GO:0032991//protein-containing complex	GO:0005515//protein binding;GO:0015250//water channel activity;GO:0015267//channel activity	GO:0006833//water transport;GO:0009414//response to water deprivation;GO:0051289//protein homotetramerization;GO:0051290//protein heterotetramerization;GO:0055085//transmembrane transport
3	Zm00001d042609	NAC-transcription factor 109	6.61439	2.07327	1.6737	1.29302e-22	5.07795e-18	NAC-transcription factor 109	NAC domain-containing protein 48%3B NAC transcription factor	-	-	-	-	GO:0005634//nucleus	GO:0003677//DNA binding;GO:0043565//sequence-specific DNA binding	GO:0006355//regulation of transcription, DNA-templated;GO:0009409//response to cold;GO:0045893//positive regulation of transcription, DNA-templated;GO:0048364//root development;GO:1900150//regulation of defense response to fungus;GO:1901002//positive regulation of response to salt stress;GO:1902584//positive regulation of response to water deprivation
3	Zm00001d024963	glutathione transferase22	16.5165	7.04266	1.22971	3.09399e-22	1.21507e-17	glutathione transferase22	Glutathione S-transferase GSTU6	Metabolism;Metabolism	Global and overview maps;Metabolism of other amino acids	ko01100//Metabolic pathways;ko00480//Glutathione metabolism	K00799;K00799	GO:0005737//cytoplasm	GO:0004364//glutathione transferase activity;GO:0005515//protein binding;GO:0016740//transferase activity	GO:0006749//glutathione metabolic process
3	Zm00001d011649	Zm00001d011649	6.18737	1.89686	1.70571	3.19157e-22	1.25339e-17	-	UDP-glycosyltransferase 88A1	Metabolism;Metabolism	Global and overview maps;Biosynthesis of other secondary metabolites	ko01110//Biosynthesis of secondary metabolites;ko00941//Flavonoid biosynthesis	K22845;K22845	GO:0043231//intracellular membrane-bounded organelle	GO:0008194//UDP-glycosyltransferase activity;GO:0016740//transferase activity;GO:0016757//transferase activity, transferring glycosyl groups;GO:0016758//transferase activity, transferring hexosyl groups	-
3	Zm00001d027434	Zm00001d027434	3.84645	0.673005	2.51484	4.37766e-22	1.7192e-17	-	Alpha/beta hydrolase related protein	-	-	-	-	GO:0016020//membrane;GO:0016021//integral component of membrane	GO:0016787//hydrolase activity	-
3	Zm00001d040028	Zm00001d040028	16.2741	4.47924	1.86125	7.58937e-22	2.9805e-17	-	-	-	-	-	-	GO:0005576//extracellular region	GO:0004867//serine-type endopeptidase inhibitor activity	GO:0010951//negative regulation of endopeptidase activity
3	Zm00001d037751	Zm00001d037751	5.20644	2.09143	1.3158	6.07903e-21	2.38736e-16	-	Late embryogenesis abundant (LEA) hydroxyproline-rich glycoprotein family	-	-	-	-	GO:0005886//plasma membrane;GO:0016020//membrane;GO:0016021//integral component of membrane	-	-
3	Zm00001d049597	Zm00001d049597	3.75515	0.916312	2.03496	4.18463e-20	1.64339e-15	-	External alternative NAD(P)H-ubiquinone oxidoreductase B4 mitochondrial	-	-	-	-	-	GO:0005509//calcium ion binding;GO:0016491//oxidoreductase activity	GO:0055114//oxidation-reduction process
3	Zm00001d045206	Caffeoyl CoA O-methyltransferase2	4.19587	1.2678	1.72665	7.22781e-20	2.83851e-15	Caffeoyl CoA O-methyltransferase2	Caffeoyl CoA O-methyltransferase2	Metabolism;Metabolism;Metabolism;Metabolism;Metabolism	Global and overview maps;Global and overview maps;Biosynthesis of other secondary metabolites;Biosynthesis of other secondary metabolites;Biosynthesis of other secondary metabolites	ko01100//Metabolic pathways;ko01110//Biosynthesis of secondary metabolites;ko00940//Phenylpropanoid biosynthesis;ko00941//Flavonoid biosynthesis;ko00945//Stilbenoid, diarylheptanoid and gingerol biosynthesis	K00588;K00588;K00588;K00588;K00588	-	GO:0005509//calcium ion binding;GO:0008168//methyltransferase activity;GO:0008171//O-methyltransferase activity;GO:0008757//S-adenosylmethionine-dependent methyltransferase activity;GO:0016740//transferase activity;GO:0042409//caffeoyl-CoA O-methyltransferase activity;GO:0046872//metal ion binding	GO:0009699//phenylpropanoid biosynthetic process;GO:0009809//lignin biosynthetic process;GO:0032259//methylation
3	Zm00001d043991	DNA binding activity2	6.57759	2.64193	1.31597	7.53064e-20	2.95743e-15	DNA binding activity2	DNA binding activity2	Metabolism;Metabolism;Cellular Processes	Global and overview maps;Energy metabolism;Transport and catabolism	ko01100//Metabolic pathways;ko00190//Oxidative phosphorylation;ko04145//Phagosome	K02150;K02150;K02150	GO:0033178//proton-transporting two-sector ATPase complex, catalytic domain	GO:0046961//proton-transporting ATPase activity, rotational mechanism	GO:0015991//ATP hydrolysis coupled proton transport;GO:1902600//proton transmembrane transport
3	Zm00001d002006	plasma-membrane H+ATPase2	3.70312	1.08669	1.76881	3.35202e-19	1.31641e-14	plasma-membrane H+ATPase2	H(+)-ATPase 5	Metabolism;Metabolism	Global and overview maps;Energy metabolism	ko01100//Metabolic pathways;ko00190//Oxidative phosphorylation	K01535;K01535	GO:0005886//plasma membrane;GO:0016020//membrane;GO:0016021//integral component of membrane	GO:0000166//nucleotide binding;GO:0005524//ATP binding;GO:0008553//proton-exporting ATPase activity, phosphorylative mechanism;GO:0016787//hydrolase activity;GO:0046872//metal ion binding	GO:0006811//ion transport;GO:0051453//regulation of intracellular pH;GO:0120029//proton export across plasma membrane;GO:1902600//proton transmembrane transport
3	Zm00001d015515	WRKY-transcription factor 48	6.0748	1.98213	1.61579	3.56539e-19	1.4002e-14	WRKY-transcription factor 48	Probable WRKY transcription factor 40	-	-	-	-	GO:0005634//nucleus	GO:0003677//DNA binding;GO:0003700//DNA-binding transcription factor activity;GO:0043565//sequence-specific DNA binding	GO:0006355//regulation of transcription, DNA-templated
3	Zm00001d014758	phospholipid transfer protein homolog6	4.20301	1.40666	1.57914	1.92786e-18	7.5711e-14	phospholipid transfer protein homolog6	Bifunctional inhibitor/lipid-transfer protein/seed storage 2S albumin superfamily protein	-	-	-	-	-	-	-
3	Zm00001d052436	Zm00001d052436	11.4244	4.537	1.3323	1.94377e-18	7.63359e-14	-	ubiquinol-cytochrome C reductase UQCRX/QCR9-like family protein	Metabolism;Metabolism	Global and overview maps;Energy metabolism	ko01100//Metabolic pathways;ko00190//Oxidative phosphorylation	K00419;K00419	GO:0005743//mitochondrial inner membrane;GO:0005750//mitochondrial respiratory chain complex III	GO:0008121//ubiquinol-cytochrome-c reductase activity	GO:0006122//mitochondrial electron transport, ubiquinol to cytochrome c;GO:0009060//aerobic respiration;GO:0034551//mitochondrial respiratory chain complex III assembly
3	Zm00001d035304	LIM-transcription factor 10	4.40596	1.44557	1.60781	2.11376e-18	8.30116e-14	LIM-transcription factor 10	LIM domain-containing protein WLIM1	-	-	-	-	GO:0005886//plasma membrane;GO:0015629//actin cytoskeleton	GO:0046872//metal ion binding;GO:0051015//actin filament binding	GO:0051017//actin filament bundle assembly
3	Zm00001d042061	Zm00001d042061	3.19024	0.861984	1.88793	2.28935e-18	8.99072e-14	-	NADPH:quinone oxidoreductase	-	-	-	-	GO:0005829//cytosol	GO:0010181//FMN binding;GO:0016491//oxidoreductase activity;GO:0052873//FMN reductase (NADPH) activity	GO:0055114//oxidation-reduction process
3	Zm00001d038476	alpha expansin5	8.59945	3.58966	1.2604	3.03462e-18	1.19176e-13	alpha expansin5	alpha expansin5	-	-	-	-	GO:0005576//extracellular region;GO:0005618//cell wall;GO:0016020//membrane	-	GO:0009664//plant-type cell wall organization;GO:0071555//cell wall organization
3	Zm00001d019034	thioredoxin h homolog2	30.7249	6.50332	2.24016	8.26443e-18	3.24561e-13	thioredoxin h homolog2	thioredoxin h homolog2	-	-	-	-	GO:0005623//cell	GO:0015035//protein disulfide oxidoreductase activity	GO:0006662//glycerol ether metabolic process;GO:0045454//cell redox homeostasis;GO:0055114//oxidation-reduction process
3	Zm00001d035543	Zm00001d035543	6.84764	2.37648	1.52678	8.89632e-18	3.49376e-13	-	Glycine-rich protein A3%3B Glycine/proline-rich family protein isoform 1%3B Glycine/proline-rich family protein isoform 2	-	-	-	-	-	-	-
3	Zm00001d048263	ZIM-transcription factor 4	5.32298	1.92587	1.46672	1.92916e-17	7.57621e-13	ZIM-transcription factor 4	Putative tify domain/CCT motif transcription factor family protein%3B ZIM motif family protein	Environmental Information Processing	Signal transduction	ko04075//Plant hormone signal transduction	K13464	GO:0005634//nucleus	-	GO:0009611//response to wounding;GO:0031347//regulation of defense response;GO:2000022//regulation of jasmonic acid mediated signaling pathway
3	Zm00001d031136	cysteine synthase2	8.4968	3.60558	1.23669	2.04763e-17	8.04146e-13	cysteine synthase2	cysteine synthase2	Metabolism;Metabolism;Metabolism;Metabolism;Metabolism;Metabolism	Global and overview maps;Global and overview maps;Global and overview maps;Global and overview maps;Amino acid metabolism;Energy metabolism	ko01100//Metabolic pathways;ko01110//Biosynthesis of secondary metabolites;ko01200//Carbon metabolism;ko01230//Biosynthesis of amino acids;ko00270//Cysteine and methionine metabolism;ko00920//Sulfur metabolism	K01738;K01738;K01738;K01738;K01738;K01738	GO:0005737//cytoplasm	GO:0004124//cysteine synthase activity;GO:0016740//transferase activity;GO:0030170//pyridoxal phosphate binding	GO:0006535//cysteine biosynthetic process from serine;GO:0008652//cellular amino acid biosynthetic process;GO:0019344//cysteine biosynthetic process
3	Zm00001d023856	Zm00001d023856	5.59589	2.02826	1.46413	4.34636e-17	1.7069e-12	-	RALF	-	-	-	-	GO:0005622//intracellular;GO:0009506//plasmodesma	-	GO:0019722//calcium-mediated signaling
3	Zm00001d011036	Zm00001d011036	7.57425	3.3171	1.19118	1.26734e-16	4.97711e-12	-	Legumin-like protein%3B Putative rmlC-like cupins superfamily protein	-	-	-	-	-	GO:0045735//nutrient reservoir activity	-
3	Zm00001d027901	ZIM-transcription factor 16	11.4792	5.40686	1.08616	1.29695e-16	5.09339e-12	ZIM-transcription factor 16	ZIM motif family protein	Environmental Information Processing	Signal transduction	ko04075//Plant hormone signal transduction	K13464	GO:0005634//nucleus	-	GO:0009611//response to wounding;GO:0031347//regulation of defense response;GO:2000022//regulation of jasmonic acid mediated signaling pathway
3	Zm00001d013302	Aux/IAA-transcription factor 21	4.61847	1.6861	1.45373	2.8244e-16	1.1092e-11	Aux/IAA-transcription factor 21	Auxin-responsive protein IAA14	Environmental Information Processing	Signal transduction	ko04075//Plant hormone signal transduction	K14484	GO:0005634//nucleus	GO:0005515//protein binding	GO:0006351//transcription, DNA-templated;GO:0006355//regulation of transcription, DNA-templated;GO:0009734//auxin-activated signaling pathway
3	Zm00001d052061	Zm00001d052061	4.12601	1.5355	1.42604	3.13144e-16	1.22978e-11	-	Protein CYPRO4	-	-	-	-	GO:0005634//nucleus;GO:0005737//cytoplasm	GO:0005515//protein binding	-
3	Zm00001d002943	Zm00001d002943	2.85996	0.889391	1.6851	3.17869e-16	1.24833e-11	-	Probable methyltransferase PMT25	-	-	-	-	GO:0005768//endosome;GO:0005802//trans-Golgi network;GO:0016020//membrane;GO:0016021//integral component of membrane	GO:0003824//catalytic activity;GO:0004553//hydrolase activity, hydrolyzing O-glycosyl compounds;GO:0005515//protein binding;GO:0008168//methyltransferase activity;GO:0008757//S-adenosylmethionine-dependent methyltransferase activity;GO:0008810//cellulase activity;GO:0016740//transferase activity;GO:0016787//hydrolase activity;GO:0016798//hydrolase activity, acting on glycosyl bonds	GO:0000272//polysaccharide catabolic process;GO:0005975//carbohydrate metabolic process;GO:0008152//metabolic process;GO:0030245//cellulose catabolic process;GO:0032259//methylation;GO:0052546//cell wall pectin metabolic process
3	Zm00001d003157	S-adenosyl methionine decarboxylase2	11.941	6.0739	0.975229	4.21884e-16	1.65682e-11	S-adenosyl methionine decarboxylase2	S-adenosylmethionine decarboxylase proenzyme S-adenosylmethionine decarboxylase alpha chain S-adenosylmethionine decarboxylase beta chain	Metabolism;Metabolism;Metabolism	Global and overview maps;Amino acid metabolism;Amino acid metabolism	ko01100//Metabolic pathways;ko00270//Cysteine and methionine metabolism;ko00330//Arginine and proline metabolism	K01611;K01611;K01611	GO:0005829//cytosol	GO:0004014//adenosylmethionine decarboxylase activity;GO:0016829//lyase activity;GO:0016831//carboxy-lyase activity	GO:0006557//S-adenosylmethioninamine biosynthetic process;GO:0006596//polyamine biosynthetic process;GO:0006597//spermine biosynthetic process;GO:0008295//spermidine biosynthetic process
3	Zm00001d022569	Zm00001d022569	4.47714	1.42169	1.65497	5.03736e-16	1.97827e-11	-	senescence associated gene 20	-	-	-	-	-	-	-
3	Zm00001d017966	Zm00001d017966	4.51669	1.79059	1.33483	1.07221e-15	4.2108e-11	-	Dihydropyrimidine dehydrogenase (NADP(+)) chloroplastic	Metabolism;Metabolism;Metabolism;Metabolism	Global and overview maps;Nucleotide metabolism;Metabolism of other amino acids;Metabolism of cofactors and vitamins	ko01100//Metabolic pathways;ko00240//Pyrimidine metabolism;ko00410//beta-Alanine metabolism;ko00770//Pantothenate and CoA biosynthesis	K00207;K00207;K00207;K00207	GO:0005737//cytoplasm;GO:0009507//chloroplast;GO:0009536//plastid;GO:0009570//chloroplast stroma	GO:0002058//uracil binding;GO:0003824//catalytic activity;GO:0003954//NADH dehydrogenase activity;GO:0004159//dihydrouracil dehydrogenase (NAD+) activity;GO:0016627//oxidoreductase activity, acting on the CH-CH group of donors;GO:0017113//dihydropyrimidine dehydrogenase (NADP+) activity;GO:0042803//protein homodimerization activity;GO:0050661//NADP binding;GO:0051536//iron-sulfur cluster binding	GO:0006210//thymine catabolic process;GO:0006212//uracil catabolic process;GO:0043562//cellular response to nitrogen levels;GO:0055114//oxidation-reduction process
3	Zm00001d048957	Zm00001d048957	4.03734	1.48457	1.44337	1.19096e-15	4.67713e-11	-	-	-	-	-	-	-	-	-
3	Zm00001d034601	NAC-transcription factor 49	10.3844	4.78442	1.118	1.3064e-15	5.13048e-11	NAC-transcription factor 49	NAC domain-containing protein 67%3B NAC1 transcription factor%3B SNAC1	-	-	-	-	GO:0005634//nucleus	GO:0003677//DNA binding	GO:0006355//regulation of transcription, DNA-templated
3	Zm00001d005459	cytidine deaminase2	3.2483	1.33491	1.28294	3.59244e-15	1.41082e-10	cytidine deaminase2	Putative cytidine deaminase	-	-	-	-	GO:0005829//cytosol	GO:0003824//catalytic activity;GO:0008270//zinc ion binding;GO:0016787//hydrolase activity;GO:0047974//guanosine deaminase activity	GO:0006152//purine nucleoside catabolic process
3	Zm00001d010618	Zm00001d010618	7.18553	3.19654	1.16859	3.96051e-15	1.55537e-10	-	Putative ubiquitin-conjugating enzyme family	Genetic Information Processing;Genetic Information Processing	Folding, sorting and degradation;Folding, sorting and degradation	ko04141//Protein processing in endoplasmic reticulum;ko04120//Ubiquitin mediated proteolysis	K06689;K06689	-	GO:0000166//nucleotide binding;GO:0005524//ATP binding;GO:0016740//transferase activity;GO:0061631//ubiquitin conjugating enzyme activity	GO:0006511//ubiquitin-dependent protein catabolic process;GO:0016567//protein ubiquitination
3	Zm00001d034129	Zm00001d034129	2.39676	0.949267	1.3362	6.99346e-15	2.74647e-10	-	Peroxidase 73	Metabolism;Metabolism;Metabolism	Global and overview maps;Global and overview maps;Biosynthesis of other secondary metabolites	ko01100//Metabolic pathways;ko01110//Biosynthesis of secondary metabolites;ko00940//Phenylpropanoid biosynthesis	K00430;K00430;K00430	GO:0005576//extracellular region	GO:0004601//peroxidase activity;GO:0016491//oxidoreductase activity;GO:0020037//heme binding;GO:0046872//metal ion binding	GO:0006979//response to oxidative stress;GO:0042744//hydrogen peroxide catabolic process;GO:0055114//oxidation-reduction process;GO:0098869//cellular oxidant detoxification
3	Zm00001d039011	Zm00001d039011	4.47798	1.44882	1.62797	7.4221e-15	2.91481e-10	-	Grx_I1-glutaredoxin subgroup III	-	-	-	-	GO:0005623//cell	GO:0009055//electron transfer activity;GO:0015035//protein disulfide oxidoreductase activity	GO:0022900//electron transport chain;GO:0045454//cell redox homeostasis;GO:0055114//oxidation-reduction process
3	Zm00001d002325	Zm00001d002325	10.9621	5.5253	0.988402	7.94716e-15	3.12101e-10	-	-	-	-	-	-	GO:0016020//membrane;GO:0016021//integral component of membrane	-	-
3	Zm00001d016130	Zm00001d016130	3.82899	1.37199	1.48069	8.46966e-15	3.32621e-10	-	GDSL esterase/lipase	-	-	-	-	-	GO:0016788//hydrolase activity, acting on ester bonds	-
3	Zm00001d006948	Zm00001d006948	6.33751	1.9537	1.6977	1.23618e-14	4.85474e-10	-	Cytochrome P450 709B2	-	-	-	-	-	GO:0004497//monooxygenase activity;GO:0005506//iron ion binding;GO:0016491//oxidoreductase activity;GO:0016705//oxidoreductase activity, acting on paired donors, with incorporation or reduction of molecular oxygen;GO:0020037//heme binding;GO:0046872//metal ion binding	GO:0055114//oxidation-reduction process
3	Zm00001d037573	Zm00001d037573	4.49252	2.03468	1.14272	1.74073e-14	6.8362e-10	-	USP family protein	-	-	-	-	GO:0005634//nucleus	GO:0005524//ATP binding	GO:0006351//transcription, DNA-templated;GO:0006355//regulation of transcription, DNA-templated;GO:0032502//developmental process
3	Zm00001d040399	Zm00001d040399	7.49918	3.2479	1.20723	2.31406e-14	9.08778e-10	-	Peroxidase 24	Metabolism;Metabolism;Metabolism	Global and overview maps;Global and overview maps;Biosynthesis of other secondary metabolites	ko01100//Metabolic pathways;ko01110//Biosynthesis of secondary metabolites;ko00940//Phenylpropanoid biosynthesis	K00430;K00430;K00430	GO:0005576//extracellular region;GO:0009505//plant-type cell wall;GO:0009506//plasmodesma	GO:0004601//peroxidase activity;GO:0016491//oxidoreductase activity;GO:0020037//heme binding;GO:0046872//metal ion binding	GO:0006979//response to oxidative stress;GO:0042744//hydrogen peroxide catabolic process;GO:0055114//oxidation-reduction process;GO:0098869//cellular oxidant detoxification
3	Zm00001d012968	Zm00001d012968	3.64888	1.2082	1.59459	2.63088e-14	1.0332e-09	-	ZFP16-2	-	-	-	-	-	GO:0003676//nucleic acid binding	-
3	Zm00001d044908	12-oxo-phytodienoic acid reductase1	3.89696	1.27274	1.61441	6.56429e-14	2.57793e-09	12-oxo-phytodienoic acid reductase1	12-oxo-phytodienoic acid reductase1	Metabolism;Metabolism;Metabolism	Global and overview maps;Global and overview maps;Lipid metabolism	ko01100//Metabolic pathways;ko01110//Biosynthesis of secondary metabolites;ko00592//alpha-Linolenic acid metabolism	K05894;K05894;K05894	-	GO:0003824//catalytic activity;GO:0010181//FMN binding;GO:0016491//oxidoreductase activity	GO:0055114//oxidation-reduction process
3	Zm00001d007011	Zm00001d007011	8.40065	4.31059	0.962615	1.28931e-13	5.06338e-09	-	-	-	-	-	-	GO:0016020//membrane;GO:0016021//integral component of membrane	-	-
3	Zm00001d053010	Zm00001d053010	6.64583	3.33137	0.996335	1.64287e-13	6.4519e-09	-	V-type proton ATPase 16 kDa proteolipid subunit	Metabolism;Metabolism;Cellular Processes	Global and overview maps;Energy metabolism;Transport and catabolism	ko01100//Metabolic pathways;ko00190//Oxidative phosphorylation;ko04145//Phagosome	K02155;K02155;K02155	GO:0005773//vacuole;GO:0005774//vacuolar membrane;GO:0016020//membrane;GO:0016021//integral component of membrane;GO:0033177//proton-transporting two-sector ATPase complex, proton-transporting domain;GO:0033179//proton-transporting V-type ATPase, V0 domain	GO:0015078//proton transmembrane transporter activity;GO:0046961//proton-transporting ATPase activity, rotational mechanism	GO:0006811//ion transport;GO:0015991//ATP hydrolysis coupled proton transport;GO:1902600//proton transmembrane transport
3	Zm00001d039944	Zm00001d039944	3.65021	1.2454	1.55137	1.76485e-13	6.93094e-09	-	Probable calcium-binding protein CML27	Organismal Systems	Environmental adaptation	ko04626//Plant-pathogen interaction	K13448	-	GO:0005509//calcium ion binding	-
3	Zm00001d024952	aconitase2	4.11613	1.57983	1.38152	2.51332e-13	9.87029e-09	aconitase2	aconitase2	Metabolism;Metabolism;Metabolism;Metabolism;Metabolism;Metabolism;Metabolism	Global and overview maps;Global and overview maps;Global and overview maps;Global and overview maps;Carbohydrate metabolism;Carbohydrate metabolism;Global and overview maps	ko01100//Metabolic pathways;ko01110//Biosynthesis of secondary metabolites;ko01200//Carbon metabolism;ko01230//Biosynthesis of amino acids;ko00020//Citrate cycle (TCA cycle);ko00630//Glyoxylate and dicarboxylate metabolism;ko01210//2-Oxocarboxylic acid metabolism	K01681;K01681;K01681;K01681;K01681;K01681;K01681	GO:0005739//mitochondrion;GO:0005829//cytosol	GO:0003994//aconitate hydratase activity;GO:0016829//lyase activity;GO:0051536//iron-sulfur cluster binding;GO:0051539//4 iron, 4 sulfur cluster binding	GO:0006099//tricarboxylic acid cycle;GO:0006101//citrate metabolic process
3	Zm00001d035702	Zm00001d035702	7.30052	3.63475	1.00614	2.84611e-13	1.11773e-08	-	V-type proton ATPase subunit c4	Metabolism;Metabolism;Cellular Processes	Global and overview maps;Energy metabolism;Transport and catabolism	ko01100//Metabolic pathways;ko00190//Oxidative phosphorylation;ko04145//Phagosome	K02155;K02155;K02155	GO:0005773//vacuole;GO:0005774//vacuolar membrane;GO:0016020//membrane;GO:0016021//integral component of membrane;GO:0033177//proton-transporting two-sector ATPase complex, proton-transporting domain;GO:0033179//proton-transporting V-type ATPase, V0 domain	GO:0015078//proton transmembrane transporter activity;GO:0046961//proton-transporting ATPase activity, rotational mechanism	GO:0006811//ion transport;GO:0015991//ATP hydrolysis coupled proton transport;GO:1902600//proton transmembrane transport
3	Zm00001d046336	vacuolar proton pump2	4.85854	2.13149	1.18866	3.10923e-13	1.22106e-08	vacuolar proton pump2	vacuolar proton pump2	Metabolism;Metabolism;Cellular Processes	Global and overview maps;Energy metabolism;Transport and catabolism	ko01100//Metabolic pathways;ko00190//Oxidative phosphorylation;ko04145//Phagosome	K02147;K02147;K02147	GO:0033180//proton-transporting V-type ATPase, V1 domain	GO:0005524//ATP binding	GO:0006811//ion transport;GO:0015991//ATP hydrolysis coupled proton transport;GO:0046034//ATP metabolic process;GO:1902600//proton transmembrane transport
3	Zm00001d043205	AP2-EREBP-transcription factor 147	3.69699	1.25246	1.56158	4.56046e-13	1.79098e-08	AP2-EREBP-transcription factor 147	Ethylene-responsive transcription factor 4	-	-	-	-	GO:0005634//nucleus	GO:0003677//DNA binding;GO:0003700//DNA-binding transcription factor activity	GO:0006351//transcription, DNA-templated;GO:0006355//regulation of transcription, DNA-templated
3	Zm00001d025567	Zm00001d025567	2.84579	1.06903	1.41253	5.34036e-13	2.09727e-08	-	-	-	-	-	-	-	-	-
3	Zm00001d015327	ubiquitin1	11.246	3.37483	1.73653	6.94787e-13	2.72857e-08	ubiquitin1	ubiquitin1	-	-	-	-	-	GO:0005515//protein binding	-
3	Zm00001d027988	Zm00001d027988	13.2066	6.1796	1.09567	7.59725e-13	2.98359e-08	-	-	-	-	-	-	-	-	-
3	Zm00001d051420	Zm00001d051420	28.9408	10.6209	1.4462	1.4609e-12	5.73724e-08	-	dehydrin3	-	-	-	-	GO:0005829//cytosol;GO:0016020//membrane	-	GO:0009414//response to water deprivation;GO:0009415//response to water;GO:0009631//cold acclimation;GO:0009737//response to abscisic acid
3	Zm00001d014467	Zm00001d014467	4.91429	2.43555	1.01274	1.59159e-12	6.2505e-08	-	Peroxidase 3	Metabolism;Metabolism;Metabolism	Global and overview maps;Global and overview maps;Biosynthesis of other secondary metabolites	ko01100//Metabolic pathways;ko01110//Biosynthesis of secondary metabolites;ko00940//Phenylpropanoid biosynthesis	K00430;K00430;K00430	GO:0005576//extracellular region;GO:0009505//plant-type cell wall;GO:0009506//plasmodesma	GO:0004601//peroxidase activity;GO:0016491//oxidoreductase activity;GO:0020037//heme binding;GO:0046872//metal ion binding	GO:0006979//response to oxidative stress;GO:0042744//hydrogen peroxide catabolic process;GO:0055114//oxidation-reduction process;GO:0098869//cellular oxidant detoxification
3	Zm00001d032346	Zm00001d032346	3.25322	1.17376	1.47072	1.76534e-12	6.93283e-08	-	UDP-glucose 4-epimerase 4	Metabolism;Metabolism;Metabolism	Global and overview maps;Carbohydrate metabolism;Carbohydrate metabolism	ko01100//Metabolic pathways;ko00520//Amino sugar and nucleotide sugar metabolism;ko00052//Galactose metabolism	K01784;K01784;K01784	GO:0005829//cytosol;GO:0016020//membrane;GO:0016021//integral component of membrane	GO:0003978//UDP-glucose 4-epimerase activity;GO:0016853//isomerase activity	GO:0006012//galactose metabolic process;GO:0019388//galactose catabolic process;GO:0033499//galactose catabolic process via UDP-galactose
3	Zm00001d038709	Zm00001d038709	5.32671	2.70425	0.978019	2.01718e-12	7.92187e-08	-	Ras-related protein RABG3f	Cellular Processes;Cellular Processes	Transport and catabolism;Transport and catabolism	ko04144//Endocytosis;ko04145//Phagosome	K07897;K07897	GO:0005774//vacuolar membrane	GO:0003924//GTPase activity;GO:0005525//GTP binding	GO:0006886//intracellular protein transport;GO:0032482//Rab protein signal transduction
3	Zm00001d036018	Zm00001d036018	8.2846	3.73079	1.15095	2.49641e-12	9.80388e-08	-	V-type proton ATPase subunit e1	Metabolism;Metabolism;Cellular Processes	Global and overview maps;Energy metabolism;Transport and catabolism	ko01100//Metabolic pathways;ko00190//Oxidative phosphorylation;ko04145//Phagosome	K02153;K02153;K02153	GO:0016020//membrane;GO:0016021//integral component of membrane;GO:0033179//proton-transporting V-type ATPase, V0 domain	GO:0015078//proton transmembrane transporter activity	GO:0015991//ATP hydrolysis coupled proton transport;GO:0055085//transmembrane transport;GO:1902600//proton transmembrane transport
3	Zm00001d021629	Zm00001d021629	6.20162	2.78182	1.15662	2.98471e-12	1.17215e-07	-	Protein DETOXIFICATION 40	-	-	-	-	GO:0016020//membrane;GO:0016021//integral component of membrane	GO:0015238//drug transmembrane transporter activity;GO:0015297//antiporter activity;GO:0042910//xenobiotic transmembrane transporter activity	GO:0006855//drug transmembrane transport;GO:0042908//xenobiotic transport;GO:0055085//transmembrane transport
3	Zm00001d013003	NAC-transcription factor 60	4.31618	1.70235	1.34223	3.969e-12	1.55871e-07	NAC-transcription factor 60	NAC domain-containing protein 2	-	-	-	-	GO:0005634//nucleus	GO:0003677//DNA binding	GO:0006355//regulation of transcription, DNA-templated
3	Zm00001d009567	Zm00001d009567	4.50145	2.00052	1.17001	4.00953e-12	1.57462e-07	-	Fasciclin-like arabinogalactan protein 7	-	-	-	-	GO:0005886//plasma membrane	-	GO:0009834//plant-type secondary cell wall biogenesis
3	Zm00001d008573	Zm00001d008573	5.78018	2.56325	1.17314	4.3184e-12	1.69592e-07	-	Calmodulin protein 2%2C touch-induced	Organismal Systems	Environmental adaptation	ko04626//Plant-pathogen interaction	K13448	-	GO:0005509//calcium ion binding	-
3	Zm00001d039535	Zm00001d039535	4.46694	2.11487	1.07872	7.71798e-12	3.03101e-07	-	HXXXD-type acyl-transferase family protein	-	-	-	-	-	GO:0016740//transferase activity;GO:0016747//transferase activity, transferring acyl groups other than amino-acyl groups	-
3	Zm00001d004138	Zm00001d004138	15.3303	7.01969	1.1269	7.93555e-12	3.11645e-07	-	Heavy metal-associated isoprenylated plant protein 27	-	-	-	-	-	GO:0046872//metal ion binding	GO:0030001//metal ion transport
3	Zm00001d048165	Zm00001d048165	22.6999	13.3683	0.763867	8.17965e-12	3.21231e-07	-	Protein EARLY RESPONSIVE TO DEHYDRATION 15	-	-	-	-	GO:0016020//membrane;GO:0016021//integral component of membrane	-	-
3	Zm00001d008620	Zm00001d008620	4.76903	1.82148	1.38858	8.96615e-12	3.52119e-07	-	Metallothionein-like protein 2A	-	-	-	-	-	GO:0046872//metal ion binding	-
3	Zm00001d004821	Zm00001d004821	7.54452	3.78289	0.99594	9.31281e-12	3.65733e-07	-	V-type proton ATPase 16 kDa proteolipid subunit	Metabolism;Metabolism;Cellular Processes	Global and overview maps;Energy metabolism;Transport and catabolism	ko01100//Metabolic pathways;ko00190//Oxidative phosphorylation;ko04145//Phagosome	K02155;K02155;K02155	GO:0005773//vacuole;GO:0005774//vacuolar membrane;GO:0016020//membrane;GO:0016021//integral component of membrane;GO:0033177//proton-transporting two-sector ATPase complex, proton-transporting domain;GO:0033179//proton-transporting V-type ATPase, V0 domain	GO:0015078//proton transmembrane transporter activity;GO:0046961//proton-transporting ATPase activity, rotational mechanism	GO:0006811//ion transport;GO:0015991//ATP hydrolysis coupled proton transport;GO:1902600//proton transmembrane transport
3	Zm00001d007118	Zm00001d007118	4.64267	2.07069	1.16484	1.13804e-11	4.46932e-07	-	V-type proton ATPase subunit F	Metabolism;Metabolism;Cellular Processes	Global and overview maps;Energy metabolism;Transport and catabolism	ko01100//Metabolic pathways;ko00190//Oxidative phosphorylation;ko04145//Phagosome	K02151;K02151;K02151	GO:0016020//membrane;GO:0033180//proton-transporting V-type ATPase, V1 domain	GO:0042625//ATPase coupled ion transmembrane transporter activity;GO:0046961//proton-transporting ATPase activity, rotational mechanism	GO:0006811//ion transport;GO:0015991//ATP hydrolysis coupled proton transport;GO:0034220//ion transmembrane transport;GO:1902600//proton transmembrane transport
3	Zm00001d010399	WRKY-transcription factor 92	3.93273	1.79532	1.13129	2.0894e-11	8.2055e-07	WRKY-transcription factor 92	Putative WRKY DNA-binding domain superfamily protein isoform 1%3B Putative WRKY DNA-binding domain superfamily protein isoform 2	Organismal Systems;Environmental Information Processing	Environmental adaptation;Signal transduction	ko04626//Plant-pathogen interaction;ko04016//MAPK signaling pathway - plant	K13424;K13424	GO:0005634//nucleus	GO:0003677//DNA binding;GO:0003700//DNA-binding transcription factor activity;GO:0043565//sequence-specific DNA binding	GO:0006355//regulation of transcription, DNA-templated
3	Zm00001d038218	Zm00001d038218	15.6426	9.66681	0.694366	2.34616e-11	9.21383e-07	-	Cytochrome c-2	-	-	-	-	GO:0005739//mitochondrion;GO:0005758//mitochondrial intermembrane space;GO:0005774//vacuolar membrane;GO:0005829//cytosol;GO:0070469//respiratory chain	GO:0005507//copper ion binding;GO:0009055//electron transfer activity;GO:0020037//heme binding;GO:0046872//metal ion binding	GO:0006122//mitochondrial electron transport, ubiquinol to cytochrome c;GO:0006123//mitochondrial electron transport, cytochrome c to oxygen;GO:0010336//gibberellic acid homeostasis;GO:0022900//electron transport chain;GO:0055114//oxidation-reduction process
3	Zm00001d012675	glutathione-S-transferase1	16.6133	10.4149	0.673695	2.42879e-11	9.53834e-07	glutathione-S-transferase1	Glutathione S-transferase 1	Metabolism;Metabolism	Global and overview maps;Metabolism of other amino acids	ko01100//Metabolic pathways;ko00480//Glutathione metabolism	K00799;K00799	GO:0005737//cytoplasm;GO:0032991//protein-containing complex	GO:0004364//glutathione transferase activity;GO:0005515//protein binding;GO:0016740//transferase activity;GO:0043295//glutathione binding	GO:0000302//response to reactive oxygen species;GO:0006749//glutathione metabolic process;GO:0009410//response to xenobiotic stimulus;GO:0009635//response to herbicide;GO:0009751//response to salicylic acid;GO:0042542//response to hydrogen peroxide
3	Zm00001d049179	benzoxazinone synthesis7	3.46647	1.66803	1.05532	2.96904e-11	1.166e-06	benzoxazinone synthesis7	O-methyltransferase ZRP4	Metabolism	Biosynthesis of other secondary metabolites	ko00402//Benzoxazinoid biosynthesis	K13230	-	GO:0008168//methyltransferase activity;GO:0008171//O-methyltransferase activity;GO:0008757//S-adenosylmethionine-dependent methyltransferase activity;GO:0016740//transferase activity;GO:0046983//protein dimerization activity;GO:0102718//TRIBOA-glucoside methyltransferase activity	GO:0019438//aromatic compound biosynthetic process;GO:0032259//methylation
3	Zm00001d023735	Zm00001d023735	5.70464	2.81032	1.0214	2.973e-11	1.16755e-06	-	Nitrilase-associated protein	-	-	-	-	GO:0010005//cortical microtubule, transverse to long axis	-	GO:0043622//cortical microtubule organization
3	Zm00001d053834	Zm00001d053834	11.7516	5.07483	1.21142	3.7522e-11	1.47357e-06	-	Putative ubiquitin family protein%3B Ubiquitin2	-	-	-	-	-	GO:0005515//protein binding	-
3	Zm00001d021955	Zm00001d021955	13.3267	6.79575	0.971617	4.17725e-11	1.64049e-06	-	Rhodopsin	-	-	-	-	-	-	-
3	Zm00001d021891	alpha tubulin6	5.4331	2.84803	0.931811	4.36347e-11	1.71362e-06	alpha tubulin6	Tubulin alpha-6 chain	Cellular Processes	Transport and catabolism	ko04145//Phagosome	K07374	GO:0005737//cytoplasm;GO:0005856//cytoskeleton;GO:0005874//microtubule	GO:0000166//nucleotide binding;GO:0003924//GTPase activity;GO:0005200//structural constituent of cytoskeleton;GO:0005525//GTP binding	GO:0000226//microtubule cytoskeleton organization;GO:0000278//mitotic cell cycle;GO:0007010//cytoskeleton organization;GO:0007017//microtubule-based process
3	Zm00001d042536	fructokinase1	11.4221	6.96636	0.713353	5.06773e-11	1.9902e-06	fructokinase1	fructokinase1	Metabolism;Metabolism;Metabolism;Metabolism;Metabolism	Global and overview maps;Global and overview maps;Carbohydrate metabolism;Carbohydrate metabolism;Carbohydrate metabolism	ko01100//Metabolic pathways;ko01110//Biosynthesis of secondary metabolites;ko00500//Starch and sucrose metabolism;ko00520//Amino sugar and nucleotide sugar metabolism;ko00051//Fructose and mannose metabolism	K00847;K00847;K00847;K00847;K00847	GO:0005829//cytosol	GO:0008865//fructokinase activity;GO:0016301//kinase activity;GO:0016740//transferase activity;GO:0016773//phosphotransferase activity, alcohol group as acceptor;GO:0019200//carbohydrate kinase activity	GO:0006000//fructose metabolic process;GO:0016310//phosphorylation;GO:0046835//carbohydrate phosphorylation
3	Zm00001d038839	Zm00001d038839	10.36	5.40954	0.937445	5.70987e-11	2.24238e-06	-	NADH dehydrogenase [ubiquinone] 1 beta subcomplex subunit 2	-	-	-	-	-	-	-
3	Zm00001d002905	Zm00001d002905	3.11033	1.34045	1.21436	7.02836e-11	2.76018e-06	-	Protein kinase superfamily protein	-	-	-	-	GO:0005886//plasma membrane;GO:0016020//membrane;GO:0016021//integral component of membrane	GO:0000166//nucleotide binding;GO:0004672//protein kinase activity;GO:0004674//protein serine/threonine kinase activity;GO:0004675//transmembrane receptor protein serine/threonine kinase activity;GO:0005524//ATP binding;GO:0016301//kinase activity	GO:0006468//protein phosphorylation;GO:0007178//transmembrane receptor protein serine/threonine kinase signaling pathway;GO:0016310//phosphorylation
3	Zm00001d022327	Zm00001d022327	3.28485	1.3372	1.29661	7.68742e-11	3.019e-06	-	Probable carboxylesterase 18	-	-	-	-	-	GO:0016787//hydrolase activity	GO:0009056//catabolic process
3	Zm00001d047282	Zm00001d047282	11.7129	7.08731	0.724792	8.62866e-11	3.38865e-06	-	Protein SPIRAL1	-	-	-	-	GO:0010005//cortical microtubule, transverse to long axis	-	GO:0043622//cortical microtubule organization
3	Zm00001d016864	Zm00001d016864	4.03336	1.7764	1.18303	8.78349e-11	3.44945e-06	-	NADH dehydrogenase [ubiquinone] 1 beta subcomplex subunit 3-A	-	-	-	-	GO:0005739//mitochondrion;GO:0005747//mitochondrial respiratory chain complex I;GO:0016020//membrane;GO:0016021//integral component of membrane	-	GO:0022900//electron transport chain;GO:0032981//mitochondrial respiratory chain complex I assembly
3	Zm00001d033649	Zm00001d033649	6.21979	3.21427	0.952375	1.2162e-10	4.77626e-06	-	Beta-glucosidase 44	Metabolism;Metabolism;Metabolism;Metabolism;Metabolism	Global and overview maps;Global and overview maps;Biosynthesis of other secondary metabolites;Carbohydrate metabolism;Metabolism of other amino acids	ko01100//Metabolic pathways;ko01110//Biosynthesis of secondary metabolites;ko00940//Phenylpropanoid biosynthesis;ko00500//Starch and sucrose metabolism;ko00460//Cyanoamino acid metabolism	K05350;K05350;K05350;K05350;K05350	-	GO:0004553//hydrolase activity, hydrolyzing O-glycosyl compounds;GO:0008422//beta-glucosidase activity	GO:0005975//carbohydrate metabolic process
3	Zm00001d036293	Caffeoyl-CoA O-methyltransferase1	4.59773	2.09337	1.13509	1.54207e-10	6.05602e-06	Caffeoyl-CoA O-methyltransferase1	Caffeoyl-CoA O-methyltransferase1	Metabolism;Metabolism;Metabolism;Metabolism;Metabolism	Global and overview maps;Global and overview maps;Biosynthesis of other secondary metabolites;Biosynthesis of other secondary metabolites;Biosynthesis of other secondary metabolites	ko01100//Metabolic pathways;ko01110//Biosynthesis of secondary metabolites;ko00940//Phenylpropanoid biosynthesis;ko00941//Flavonoid biosynthesis;ko00945//Stilbenoid, diarylheptanoid and gingerol biosynthesis	K00588;K00588;K00588;K00588;K00588	-	GO:0008168//methyltransferase activity;GO:0008171//O-methyltransferase activity;GO:0008757//S-adenosylmethionine-dependent methyltransferase activity;GO:0016740//transferase activity;GO:0042409//caffeoyl-CoA O-methyltransferase activity;GO:0046872//metal ion binding	GO:0009699//phenylpropanoid biosynthetic process;GO:0009809//lignin biosynthetic process;GO:0032259//methylation
3	Zm00001d024839	glutathione S-transferase2	5.95707	1.89564	1.65192	1.80942e-10	7.10594e-06	glutathione S-transferase2	glutathione S-transferase2	Metabolism;Metabolism	Global and overview maps;Metabolism of other amino acids	ko01100//Metabolic pathways;ko00480//Glutathione metabolism	K00799;K00799	GO:0005737//cytoplasm;GO:0032991//protein-containing complex	GO:0004364//glutathione transferase activity;GO:0005515//protein binding;GO:0016740//transferase activity;GO:0042803//protein homodimerization activity;GO:0043295//glutathione binding	GO:0006749//glutathione metabolic process;GO:0009410//response to xenobiotic stimulus;GO:0009635//response to herbicide
3	Zm00001d022264	proteolipid membrane potential regulator5	9.57038	6.44933	0.569427	1.90911e-10	7.49744e-06	proteolipid membrane potential regulator5	proteolipid membrane potential regulator5	-	-	-	-	GO:0016020//membrane;GO:0016021//integral component of membrane	-	GO:0009409//response to cold;GO:0009414//response to water deprivation;GO:0009651//response to salt stress;GO:0009737//response to abscisic acid
3	Zm00001d053560	Zm00001d053560	3.73928	1.9937	0.907309	2.31667e-10	9.09802e-06	-	early nodulin-related	-	-	-	-	GO:0016020//membrane;GO:0016021//integral component of membrane	-	-
3	Zm00001d030509	Zm00001d030509	19.7354	10.6406	0.89121	3.29188e-10	1.29279e-05	-	Pollen Ole e 1 allergen and extensin family protein	-	-	-	-	-	-	-
3	Zm00001d005478	Zm00001d005478	3.41776	1.39738	1.29032	3.65686e-10	1.43612e-05	-	Cellulose synthase A catalytic subunit 5 [UDP-forming]	-	-	-	-	GO:0005794//Golgi apparatus;GO:0005802//trans-Golgi network;GO:0005886//plasma membrane;GO:0016020//membrane;GO:0016021//integral component of membrane	GO:0016740//transferase activity;GO:0016757//transferase activity, transferring glycosyl groups;GO:0016759//cellulose synthase activity;GO:0016760//cellulose synthase (UDP-forming) activity;GO:0046872//metal ion binding	GO:0009833//plant-type primary cell wall biogenesis;GO:0030244//cellulose biosynthetic process;GO:0071555//cell wall organization
3	Zm00001d044646	glucosamine fructose-6-phosphate aminotransferase1	3.6375	1.62991	1.15816	4.00515e-10	1.5729e-05	glucosamine fructose-6-phosphate aminotransferase1	glucosamine fructose-6-phosphate aminotransferase1	-	-	-	-	-	GO:0008270//zinc ion binding;GO:0008483//transaminase activity;GO:0016740//transferase activity;GO:0097367//carbohydrate derivative binding	GO:0006355//regulation of transcription, DNA-templated;GO:1901135//carbohydrate derivative metabolic process
3	Zm00001d051672	Zm00001d051672	2.5916	1.38444	0.90454	4.38437e-10	1.72183e-05	-	LORELEI-LIKE-GPI ANCHORED PROTEIN 3	-	-	-	-	GO:0016020//membrane;GO:0016021//integral component of membrane	-	-
3	Zm00001d041882	ATPase1	8.44854	4.3438	0.959743	4.55939e-10	1.79056e-05	ATPase1	ATPase1	Metabolism;Metabolism;Cellular Processes	Global and overview maps;Energy metabolism;Transport and catabolism	ko01100//Metabolic pathways;ko00190//Oxidative phosphorylation;ko04145//Phagosome	K02155;K02155;K02155	GO:0005773//vacuole;GO:0005774//vacuolar membrane;GO:0016020//membrane;GO:0016021//integral component of membrane;GO:0033177//proton-transporting two-sector ATPase complex, proton-transporting domain;GO:0033179//proton-transporting V-type ATPase, V0 domain	GO:0015078//proton transmembrane transporter activity;GO:0046961//proton-transporting ATPase activity, rotational mechanism	GO:0006811//ion transport;GO:0015991//ATP hydrolysis coupled proton transport;GO:1902600//proton transmembrane transport
3	Zm00001d040508	Zm00001d040508	3.28441	1.48972	1.14059	5.00998e-10	1.96752e-05	-	Tubulin beta-2 chain	Cellular Processes	Transport and catabolism	ko04145//Phagosome	K07375	GO:0005737//cytoplasm;GO:0005874//microtubule	GO:0005200//structural constituent of cytoskeleton;GO:0005525//GTP binding	GO:0000226//microtubule cytoskeleton organization;GO:0000278//mitotic cell cycle;GO:0007017//microtubule-based process
3	Zm00001d024772	Zm00001d024772	2.89102	1.42568	1.01993	5.23942e-10	2.05762e-05	-	-	-	-	-	-	-	-	-
3	Zm00001d038351	Zm00001d038351	9.04138	5.36852	0.752018	5.49987e-10	2.15991e-05	-	Adenine nucleotide alpha hydrolases-like superfamily protein	-	-	-	-	-	GO:0016787//hydrolase activity	-
3	Zm00001d004936	Zm00001d004936	3.5426	1.52067	1.22011	6.79278e-10	2.66766e-05	-	Ubiquitin-like protein 5	-	-	-	-	GO:0005634//nucleus;GO:0005737//cytoplasm	GO:0005515//protein binding;GO:0031386//protein tag	GO:0000398//mRNA splicing, via spliceosome;GO:0006464//cellular protein modification process
3	Zm00001d048307	Zm00001d048307	3.86998	1.62024	1.25612	7.61915e-10	2.99219e-05	-	-	-	-	-	-	-	-	-
3	Zm00001d027493	Zm00001d027493	3.2038	1.40098	1.19334	8.74961e-10	3.43615e-05	-	NADH-ubiquinone oxidoreductase B18 subunit4	Metabolism;Metabolism	Global and overview maps;Energy metabolism	ko01100//Metabolic pathways;ko00190//Oxidative phosphorylation	K03963;K03963	GO:0005739//mitochondrion;GO:0005747//mitochondrial respiratory chain complex I	GO:0003954//NADH dehydrogenase activity;GO:0008137//NADH dehydrogenase (ubiquinone) activity	GO:0055114//oxidation-reduction process
3	Zm00001d024522	bHLH-transcription factor 116	8.08509	4.3783	0.884895	1.06108e-09	4.16707e-05	bHLH-transcription factor 116	Putative HLH DNA-binding domain superfamily protein	-	-	-	-	-	GO:0003677//DNA binding;GO:0046983//protein dimerization activity	-
3	Zm00001d024324	AP2-EREBP-transcription factor 54	6.23203	3.11493	1.00051	1.1733e-09	4.60778e-05	AP2-EREBP-transcription factor 54	Putative AP2/EREBP transcription factor superfamily protein	-	-	-	-	GO:0005634//nucleus	GO:0003677//DNA binding;GO:0003700//DNA-binding transcription factor activity	GO:0006351//transcription, DNA-templated;GO:0006355//regulation of transcription, DNA-templated
3	Zm00001d018621	Zm00001d018621	3.31295	1.35764	1.28701	1.30917e-09	5.14137e-05	-	Uclacyanin-2	-	-	-	-	GO:0046658//anchored component of plasma membrane	GO:0009055//electron transfer activity	GO:0022900//electron transport chain
3	Zm00001d053746	Zm00001d053746	9.34002	5.12659	0.865425	1.62835e-09	6.39484e-05	-	Probable WRKY transcription factor 40	-	-	-	-	GO:0005634//nucleus	GO:0003677//DNA binding;GO:0003700//DNA-binding transcription factor activity;GO:0043565//sequence-specific DNA binding	GO:0006355//regulation of transcription, DNA-templated
3	Zm00001d033174	Golgi associated protein homolog	26.1559	18.1306	0.52871	1.68039e-09	6.59923e-05	Golgi associated protein homolog	Golgi associated protein homolog	Metabolism;Metabolism	Global and overview maps;Carbohydrate metabolism	ko01100//Metabolic pathways;ko00520//Amino sugar and nucleotide sugar metabolism	K13379;K13379	GO:0005794//Golgi apparatus;GO:0005829//cytosol	GO:0016866//intramolecular transferase activity;GO:0052691//UDP-arabinopyranose mutase activity	GO:0009832//plant-type cell wall biogenesis;GO:0033356//UDP-L-arabinose metabolic process;GO:0071669//plant-type cell wall organization or biogenesis
3	Zm00001d040027	Zm00001d040027	4.16542	2.1084	0.982315	1.76769e-09	6.94205e-05	-	Bowman-Birk type wound-induced proteinase inhibitor WIP1 [Source:UniProtKB/TrEMBL;Acc:B4FYK1]	-	-	-	-	GO:0005576//extracellular region	GO:0004867//serine-type endopeptidase inhibitor activity	GO:0010951//negative regulation of endopeptidase activity
3	Zm00001d005253	Zm00001d005253	4.55981	2.20536	1.04796	1.78911e-09	7.02621e-05	-	V-type proton ATPase subunit G1	Metabolism;Metabolism;Cellular Processes	Global and overview maps;Energy metabolism;Transport and catabolism	ko01100//Metabolic pathways;ko00190//Oxidative phosphorylation;ko04145//Phagosome	K02152;K02152;K02152	GO:0016471//vacuolar proton-transporting V-type ATPase complex	GO:0008553//proton-exporting ATPase activity, phosphorylative mechanism;GO:0042626//ATPase activity, coupled to transmembrane movement of substances	GO:0006811//ion transport;GO:1902600//proton transmembrane transport
3	Zm00001d042936	Zm00001d042936	10.9677	6.01533	0.866544	2.2482e-09	8.82913e-05	-	-	-	-	-	-	-	-	-
3	Zm00001d031556	Zm00001d031556	2.79959	1.29591	1.11125	2.59995e-09	0.000102105	-	AIR12	-	-	-	-	GO:0016020//membrane;GO:0016021//integral component of membrane	-	-
3	Zm00001d037663	Zm00001d037663	7.47212	4.07912	0.87326	2.60438e-09	0.000102279	-	NADH-ubiquinone oxidoreductase 10.5 kDa subunit%3B NADH-ubiquinone oxidoreductase subunit	Metabolism;Metabolism	Global and overview maps;Energy metabolism	ko01100//Metabolic pathways;ko00190//Oxidative phosphorylation	K03946;K03946	GO:0005747//mitochondrial respiratory chain complex I	-	-
3	Zm00001d044441	Zm00001d044441	11.0803	6.6842	0.729169	3.38983e-09	0.000133125	-	ATP synthase epsilon chain%2C mitochondrial	Metabolism;Metabolism	Global and overview maps;Energy metabolism	ko01100//Metabolic pathways;ko00190//Oxidative phosphorylation	K02135;K02135	GO:0000275//mitochondrial proton-transporting ATP synthase complex, catalytic core F(1);GO:0005739//mitochondrion;GO:0005743//mitochondrial inner membrane;GO:0016020//membrane;GO:0045261//proton-transporting ATP synthase complex, catalytic core F(1)	GO:0016787//hydrolase activity;GO:0016887//ATPase activity;GO:0046933//proton-transporting ATP synthase activity, rotational mechanism	GO:0006754//ATP biosynthetic process;GO:0006811//ion transport;GO:0015986//ATP synthesis coupled proton transport
3	Zm00001d053838	ubiquitin2	7.35001	3.34623	1.13521	3.60735e-09	0.000141668	ubiquitin2	ubiquitin2	-	-	-	-	GO:0005634//nucleus;GO:0005737//cytoplasm	GO:0005515//protein binding;GO:0031386//protein tag;GO:0031625//ubiquitin protein ligase binding	GO:0016567//protein ubiquitination;GO:0019941//modification-dependent protein catabolic process
3	Zm00001d031975	Zm00001d031975	9.52821	5.50234	0.79216	4.59381e-09	0.000180408	-	Fb14	Metabolism;Metabolism	Global and overview maps;Energy metabolism	ko01100//Metabolic pathways;ko00190//Oxidative phosphorylation	K03938;K03938	GO:0005747//mitochondrial respiratory chain complex I	-	GO:0032981//mitochondrial respiratory chain complex I assembly
3	Zm00001d011919	Zm00001d011919	4.33889	1.9362	1.1641	5.5257e-09	0.000217005	-	Src2-like protein	-	-	-	-	-	-	-
3	Zm00001d045497	Zm00001d045497	3.44537	1.61664	1.09166	6.08531e-09	0.000238982	-	-	Metabolism;Metabolism;Cellular Processes	Global and overview maps;Energy metabolism;Transport and catabolism	ko01100//Metabolic pathways;ko00190//Oxidative phosphorylation;ko04145//Phagosome	K02153;K02153;K02153	GO:0016020//membrane;GO:0016021//integral component of membrane;GO:0033179//proton-transporting V-type ATPase, V0 domain	GO:0015078//proton transmembrane transporter activity	GO:0015991//ATP hydrolysis coupled proton transport;GO:1902600//proton transmembrane transport
3	Zm00001d027293	signal recognition particle receptor homolog1	3.83403	1.5473	1.30911	6.87902e-09	0.000270153	signal recognition particle receptor homolog1	signal recognition particle protein subunit 9	Genetic Information Processing	Folding, sorting and degradation	ko03060//Protein export	K13431	GO:0005785//signal recognition particle receptor complex;GO:0005789//endoplasmic reticulum membrane;GO:0016020//membrane	GO:0003924//GTPase activity;GO:0005047//signal recognition particle binding;GO:0005525//GTP binding	GO:0006605//protein targeting;GO:0006614//SRP-dependent cotranslational protein targeting to membrane;GO:0006886//intracellular protein transport;GO:0045047//protein targeting to ER
3	Zm00001d037934	Zm00001d037934	3.65011	1.95967	0.897328	7.95643e-09	0.000312465	-	UDP-glucuronic acid decarboxylase 4	Metabolism;Metabolism	Global and overview maps;Carbohydrate metabolism	ko01100//Metabolic pathways;ko00520//Amino sugar and nucleotide sugar metabolism	K08678;K08678	GO:0005737//cytoplasm;GO:0005802//trans-Golgi network	GO:0048040//UDP-glucuronate decarboxylase activity;GO:0070403//NAD+ binding	GO:0042732//D-xylose metabolic process
3	Zm00001d011081	Zm00001d011081	10.1028	5.76918	0.808323	8.14458e-09	0.000319854	-	Cytochrome B5 isoform D	-	-	-	-	GO:0016020//membrane;GO:0016021//integral component of membrane	GO:0020037//heme binding;GO:0046872//metal ion binding	-
3	Zm00001d014491	Zm00001d014491	6.52469	2.56173	1.34879	8.51203e-09	0.000334284	-	EF-hand Ca2+-binding protein CCD1	-	-	-	-	-	GO:0005509//calcium ion binding	-
3	Zm00001d039010	Zm00001d039010	4.258	1.8461	1.20569	9.71166e-09	0.000381396	-	Fasciclin-like arabinogalactan protein 7	-	-	-	-	GO:0005886//plasma membrane	-	GO:0009834//plant-type secondary cell wall biogenesis
3	Zm00001d045042	shrunken1	4.77481	2.43782	0.96985	1.22756e-08	0.000482086	shrunken1	Sucrose synthase 1	Metabolism;Metabolism;Metabolism	Global and overview maps;Global and overview maps;Carbohydrate metabolism	ko01100//Metabolic pathways;ko01110//Biosynthesis of secondary metabolites;ko00500//Starch and sucrose metabolism	K00695;K00695;K00695	-	GO:0016157//sucrose synthase activity;GO:0016740//transferase activity;GO:0016757//transferase activity, transferring glycosyl groups	GO:0005985//sucrose metabolic process;GO:0010431//seed maturation;GO:0034059//response to anoxia;GO:0051262//protein tetramerization
3	Zm00001d006336	Zm00001d006336	3.83656	1.9025	1.01191	1.41355e-08	0.00055513	-	-	-	-	-	-	-	-	-
3	Zm00001d047812	Zm00001d047812	3.21518	1.66753	0.947186	1.46367e-08	0.000574812	-	Oxysterol-binding protein-related protein 3B	-	-	-	-	GO:0005829//cytosol;GO:0016020//membrane;GO:0043231//intracellular membrane-bounded organelle	GO:0008289//lipid binding;GO:0015248//sterol transporter activity;GO:0032934//sterol binding	-
3	Zm00001d012741	Zm00001d012741	7.8814	4.67753	0.752705	1.49761e-08	0.00058814	-	-	-	-	-	-	GO:0005739//mitochondrion;GO:0005747//mitochondrial respiratory chain complex I;GO:0016020//membrane;GO:0016021//integral component of membrane;GO:0031966//mitochondrial membrane;GO:0045271//respiratory chain complex I	-	-
3	Zm00001d002899	Zm00001d002899	2.99848	1.51515	0.984772	1.6762e-08	0.000658278	-	Peroxidase 12	Metabolism;Metabolism;Metabolism	Global and overview maps;Global and overview maps;Biosynthesis of other secondary metabolites	ko01100//Metabolic pathways;ko01110//Biosynthesis of secondary metabolites;ko00940//Phenylpropanoid biosynthesis	K00430;K00430;K00430	GO:0005576//extracellular region;GO:0009505//plant-type cell wall;GO:0009506//plasmodesma	GO:0004601//peroxidase activity;GO:0016491//oxidoreductase activity;GO:0020037//heme binding;GO:0046872//metal ion binding	GO:0006979//response to oxidative stress;GO:0042744//hydrogen peroxide catabolic process;GO:0055114//oxidation-reduction process;GO:0098869//cellular oxidant detoxification
3	Zm00001d050198	Zm00001d050198	10.1092	6.07329	0.735125	2.19646e-08	0.000862594	-	alpha/beta-Hydrolases superfamily protein	-	-	-	-	-	GO:0016787//hydrolase activity	-
3	Zm00001d026662	Zm00001d026662	3.84505	2.12425	0.856045	2.51907e-08	0.000989289	-	Harpin inducing protein	-	-	-	-	GO:0009506//plasmodesma;GO:0016020//membrane;GO:0016021//integral component of membrane;GO:0046658//anchored component of plasma membrane	-	-
3	Zm00001d037485	Zm00001d037485	16.4813	9.7639	0.755302	2.63617e-08	0.00103528	-	Cytochrome b-c1 complex subunit 8 protein	-	-	-	-	GO:0005743//mitochondrial inner membrane;GO:0070469//respiratory chain	GO:0008121//ubiquinol-cytochrome-c reductase activity	GO:0022900//electron transport chain
3	Zm00001d010048	AP2-EREBP-transcription factor 22	3.6909	2.15657	0.775234	3.07355e-08	0.00120704	AP2-EREBP-transcription factor 22	Dehydration-responsive element-binding protein 2A	-	-	-	-	GO:0005634//nucleus	GO:0003677//DNA binding;GO:0003700//DNA-binding transcription factor activity;GO:0043565//sequence-specific DNA binding;GO:0044212//transcription regulatory region DNA binding	GO:0006351//transcription, DNA-templated;GO:0006355//regulation of transcription, DNA-templated;GO:0045893//positive regulation of transcription, DNA-templated
3	Zm00001d052391	Zm00001d052391	2.72969	1.29494	1.07585	3.07921e-08	0.00120927	-	Expressed protein; protein	-	-	-	-	-	-	-
3	Zm00001d006329	proteolipid membrane potential regulator2	3.31746	1.70041	0.964196	3.25645e-08	0.00127887	proteolipid membrane potential regulator2	Hydrophobic protein RCI2B	-	-	-	-	GO:0016020//membrane;GO:0016021//integral component of membrane	-	-
3	Zm00001d018668	Zm00001d018668	3.93345	2.07591	0.92205	3.39713e-08	0.00133412	-	Protein C2-DOMAIN ABA-RELATED 4	-	-	-	-	-	-	-
3	Zm00001d022489	Zm00001d022489	5.89401	3.43641	0.778346	3.85903e-08	0.00151552	-	V-type proton ATPase subunit F	-	-	-	-	GO:0016020//membrane;GO:0016021//integral component of membrane;GO:0033180//proton-transporting V-type ATPase, V1 domain	GO:0046961//proton-transporting ATPase activity, rotational mechanism	GO:0015991//ATP hydrolysis coupled proton transport;GO:0034220//ion transmembrane transport;GO:1902600//proton transmembrane transport
3	Zm00001d013627	Zm00001d013627	5.09012	2.44891	1.05556	3.87552e-08	0.00152199	-	DWNN domain a CCHC-type zinc finger	-	-	-	-	GO:0005634//nucleus	GO:0003676//nucleic acid binding;GO:0008270//zinc ion binding;GO:0061630//ubiquitin protein ligase activity	GO:0006397//mRNA processing;GO:0016567//protein ubiquitination
3	Zm00001d023542	vacuolar proton pump4	3.43029	1.95872	0.808416	4.2397e-08	0.00166502	vacuolar proton pump4	V-type proton ATPase subunit c4	Metabolism;Metabolism;Cellular Processes	Global and overview maps;Energy metabolism;Transport and catabolism	ko01100//Metabolic pathways;ko00190//Oxidative phosphorylation;ko04145//Phagosome	K02155;K02155;K02155	GO:0005773//vacuole;GO:0005774//vacuolar membrane;GO:0016020//membrane;GO:0016021//integral component of membrane;GO:0033177//proton-transporting two-sector ATPase complex, proton-transporting domain;GO:0033179//proton-transporting V-type ATPase, V0 domain	GO:0015078//proton transmembrane transporter activity;GO:0046961//proton-transporting ATPase activity, rotational mechanism	GO:0006811//ion transport;GO:0015991//ATP hydrolysis coupled proton transport;GO:1902600//proton transmembrane transport
3	Zm00001d038147	Zm00001d038147	3.70805	2.25939	0.714728	4.67452e-08	0.00183578	-	BI1-like protein	-	-	-	-	GO:0016020//membrane;GO:0016021//integral component of membrane	-	-
3	Zm00001d018641	Zm00001d018641	3.3334	1.77736	0.907257	6.01443e-08	0.00236199	-	early nodulin-like protein 16	-	-	-	-	GO:0016020//membrane;GO:0016021//integral component of membrane;GO:0046658//anchored component of plasma membrane	GO:0009055//electron transfer activity	GO:0022900//electron transport chain
3	Zm00001d042935	Zm00001d042935	5.72857	3.1117	0.88047	6.02068e-08	0.00236444	-	-	-	-	-	-	-	-	-
3	Zm00001d033931	alcohol dehydrogenase1	15.0586	9.33638	0.689655	6.37826e-08	0.00250487	alcohol dehydrogenase1	Alcohol dehydrogenase 1	Metabolism;Metabolism;Metabolism;Metabolism;Metabolism;Metabolism	Global and overview maps;Global and overview maps;Carbohydrate metabolism;Lipid metabolism;Lipid metabolism;Amino acid metabolism	ko01100//Metabolic pathways;ko01110//Biosynthesis of secondary metabolites;ko00010//Glycolysis / Gluconeogenesis;ko00592//alpha-Linolenic acid metabolism;ko00071//Fatty acid degradation;ko00350//Tyrosine metabolism	K18857;K18857;K18857;K18857;K18857;K18857	GO:0005737//cytoplasm;GO:0005829//cytosol	GO:0004022//alcohol dehydrogenase (NAD) activity;GO:0004024//alcohol dehydrogenase activity, zinc-dependent;GO:0008270//zinc ion binding;GO:0016491//oxidoreductase activity;GO:0046872//metal ion binding;GO:0051903//S-(hydroxymethyl)glutathione dehydrogenase activity	GO:0034059//response to anoxia;GO:0046294//formaldehyde catabolic process;GO:0055114//oxidation-reduction process
3	Zm00001d029365	Zm00001d029365	4.63274	2.30379	1.00785	6.92852e-08	0.00272097	-	Non-specific lipid transfer protein-like 1	-	-	-	-	-	-	-
3	Zm00001d039252	Zm00001d039252	3.89049	2.45294	0.665441	7.19777e-08	0.00282671	-	cAMP-regulated phosphoprotein 19-related protein	-	-	-	-	GO:0005737//cytoplasm;GO:0005886//plasma membrane	GO:0004864//protein phosphatase inhibitor activity	GO:0032515//negative regulation of phosphoprotein phosphatase activity;GO:0035308//negative regulation of protein dephosphorylation
3	Zm00001d032588	Zm00001d032588	4.9023	3.02604	0.696026	7.25795e-08	0.00285034	-	Succinate dehydrogenase subunit 3-2 mitochondrial	Metabolism;Metabolism;Metabolism;Metabolism;Metabolism	Global and overview maps;Global and overview maps;Global and overview maps;Energy metabolism;Carbohydrate metabolism	ko01100//Metabolic pathways;ko01110//Biosynthesis of secondary metabolites;ko01200//Carbon metabolism;ko00190//Oxidative phosphorylation;ko00020//Citrate cycle (TCA cycle)	K00236;K00236;K00236;K00236;K00236	GO:0005739//mitochondrion;GO:0005749//mitochondrial respiratory chain complex II, succinate dehydrogenase complex (ubiquinone);GO:0016020//membrane;GO:0016021//integral component of membrane;GO:0045281//succinate dehydrogenase complex	GO:0000104//succinate dehydrogenase activity;GO:0009055//electron transfer activity;GO:0016627//oxidoreductase activity, acting on the CH-CH group of donors;GO:0020037//heme binding;GO:0048039//ubiquinone binding	GO:0006099//tricarboxylic acid cycle;GO:0006121//mitochondrial electron transport, succinate to ubiquinone;GO:0006979//response to oxidative stress
3	Zm00001d029856	Zm00001d029856	3.18002	1.83942	0.789782	1.05589e-07	0.0041467	-	NADH dehydrogenase [ubiquinone] 1 beta subcomplex subunit 8 mitochondrial	-	-	-	-	GO:0016020//membrane;GO:0016021//integral component of membrane	-	-
3	Zm00001d044455	Zm00001d044455	4.89828	2.77262	0.821024	1.32149e-07	0.00518974	-	OSJNBb0091E11.19 protein	-	-	-	-	-	-	-
3	Zm00001d025901	Zm00001d025901	4.30981	2.11879	1.02438	1.73575e-07	0.00681666	-	FIP1	-	-	-	-	GO:0016020//membrane;GO:0016021//integral component of membrane	-	-
3	Zm00001d018090	annexin2	13.5399	9.50954	0.509766	1.90583e-07	0.00748458	annexin2	annexin2	-	-	-	-	-	GO:0004601//peroxidase activity;GO:0005507//copper ion binding;GO:0005509//calcium ion binding;GO:0005524//ATP binding;GO:0005544//calcium-dependent phospholipid binding;GO:0008270//zinc ion binding;GO:0042803//protein homodimerization activity	GO:0009408//response to heat;GO:0009409//response to cold;GO:0009414//response to water deprivation;GO:0009651//response to salt stress
3	Zm00001d033559	Zm00001d033559	4.15103	2.58066	0.685728	1.92339e-07	0.00755352	-	Costars family protein	-	-	-	-	-	-	GO:0032970//regulation of actin filament-based process
3	Zm00001d043175	cystatin1	6.02743	3.65441	0.721902	1.93416e-07	0.00759585	cystatin1	Cystatin-1	-	-	-	-	-	GO:0004869//cysteine-type endopeptidase inhibitor activity;GO:0030414//peptidase inhibitor activity	GO:0010466//negative regulation of peptidase activity;GO:0010951//negative regulation of endopeptidase activity
3	Zm00001d038508	Zm00001d038508	12.2625	7.48606	0.711977	2.28914e-07	0.0089899	-	NADH dehydrogenase [ubiquinone] 1 alpha subcomplex subunit 1	Metabolism;Metabolism	Global and overview maps;Energy metabolism	ko01100//Metabolic pathways;ko00190//Oxidative phosphorylation	K03945;K03945	GO:0005739//mitochondrion;GO:0005747//mitochondrial respiratory chain complex I;GO:0016020//membrane;GO:0016021//integral component of membrane	-	-
3	Zm00001d031796	AP2-EREBP-transcription factor 172	3.96763	2.06109	0.944873	2.61139e-07	0.0102554	AP2-EREBP-transcription factor 172	AP2 domain containing protein	-	-	-	-	GO:0005634//nucleus	GO:0003677//DNA binding;GO:0003700//DNA-binding transcription factor activity	GO:0006351//transcription, DNA-templated;GO:0006355//regulation of transcription, DNA-templated
3	Zm00001d033850	alpha tubulin2	31.7175	24.4115	0.377714	3.30245e-07	0.0129694	alpha tubulin2	alpha tubulin1	Cellular Processes	Transport and catabolism	ko04145//Phagosome	K07374	GO:0005737//cytoplasm;GO:0005856//cytoskeleton;GO:0005874//microtubule	GO:0000166//nucleotide binding;GO:0003924//GTPase activity;GO:0005200//structural constituent of cytoskeleton;GO:0005525//GTP binding	GO:0000226//microtubule cytoskeleton organization;GO:0000278//mitotic cell cycle;GO:0007010//cytoskeleton organization;GO:0007017//microtubule-based process
3	Zm00001d043998	Zm00001d043998	5.75991	3.71863	0.631275	3.88974e-07	0.0152758	-	Ubiquitin-conjugating enzyme E2 8	Genetic Information Processing;Genetic Information Processing	Folding, sorting and degradation;Folding, sorting and degradation	ko04141//Protein processing in endoplasmic reticulum;ko04120//Ubiquitin mediated proteolysis	K06689;K06689	-	GO:0000166//nucleotide binding;GO:0005524//ATP binding;GO:0016740//transferase activity;GO:0061631//ubiquitin conjugating enzyme activity	GO:0006511//ubiquitin-dependent protein catabolic process;GO:0016567//protein ubiquitination
3	Zm00001d021421	Zm00001d021421	8.03828	5.21035	0.625506	4.54999e-07	0.0178687	-	UDP-glucose pyrophosphorylase2	Metabolism;Metabolism;Metabolism;Metabolism;Metabolism;Metabolism	Global and overview maps;Global and overview maps;Carbohydrate metabolism;Carbohydrate metabolism;Carbohydrate metabolism;Carbohydrate metabolism	ko01100//Metabolic pathways;ko01110//Biosynthesis of secondary metabolites;ko00500//Starch and sucrose metabolism;ko00520//Amino sugar and nucleotide sugar metabolism;ko00040//Pentose and glucuronate interconversions;ko00052//Galactose metabolism	K00963;K00963;K00963;K00963;K00963;K00963	GO:0005737//cytoplasm	GO:0003983//UTP:glucose-1-phosphate uridylyltransferase activity;GO:0016740//transferase activity;GO:0016779//nucleotidyltransferase activity;GO:0070569//uridylyltransferase activity	GO:0005977//glycogen metabolic process;GO:0006011//UDP-glucose metabolic process
3	Zm00001d037633	Zm00001d037633	2.72618	1.70332	0.678531	5.37478e-07	0.0211078	-	17.4 kDa class III heat shock protein	Genetic Information Processing	Folding, sorting and degradation	ko04141//Protein processing in endoplasmic reticulum	K13993	-	GO:0043621//protein self-association;GO:0051082//unfolded protein binding	GO:0000302//response to reactive oxygen species;GO:0006457//protein folding;GO:0009408//response to heat;GO:0009651//response to salt stress;GO:0042542//response to hydrogen peroxide;GO:0051259//protein complex oligomerization
3	Zm00001d007153	Zm00001d007153	12.2806	6.80253	0.852241	5.8619e-07	0.0230209	-	Hypoxia-responsive family protein	-	-	-	-	GO:0016020//membrane;GO:0016021//integral component of membrane;GO:0031305//integral component of mitochondrial inner membrane;GO:0097249//mitochondrial respiratory chain supercomplex	-	GO:0033617//mitochondrial respiratory chain complex IV assembly
3	Zm00001d004997	Zm00001d004997	6.54319	3.51925	0.894724	5.88664e-07	0.023118	-	Ubiquinol-cytochrome c reductase complex 8.0 kDa protein	Metabolism;Metabolism	Global and overview maps;Energy metabolism	ko01100//Metabolic pathways;ko00190//Oxidative phosphorylation	K00419;K00419	GO:0005743//mitochondrial inner membrane;GO:0005750//mitochondrial respiratory chain complex III	GO:0008121//ubiquinol-cytochrome-c reductase activity	GO:0006122//mitochondrial electron transport, ubiquinol to cytochrome c;GO:0009060//aerobic respiration;GO:0034551//mitochondrial respiratory chain complex III assembly
3	Zm00001d010650	Zm00001d010650	3.91591	2.01979	0.955146	7.31431e-07	0.0287247	-	Calmodulin	Organismal Systems;Environmental Information Processing;Environmental Information Processing	Environmental adaptation;Signal transduction;Signal transduction	ko04626//Plant-pathogen interaction;ko04016//MAPK signaling pathway - plant;ko04070//Phosphatidylinositol signaling system	K02183;K02183;K02183	GO:0005634//nucleus	GO:0005509//calcium ion binding;GO:0046872//metal ion binding	GO:0019722//calcium-mediated signaling
3	Zm00001d011314	Zm00001d011314	4.71131	2.85908	0.720575	9.22427e-07	0.0362256	-	ATP synthase subunit epsilon%2C mitochondrial	Metabolism;Metabolism	Global and overview maps;Energy metabolism	ko01100//Metabolic pathways;ko00190//Oxidative phosphorylation	K02135;K02135	GO:0000275//mitochondrial proton-transporting ATP synthase complex, catalytic core F(1);GO:0005743//mitochondrial inner membrane	GO:0016887//ATPase activity;GO:0046933//proton-transporting ATP synthase activity, rotational mechanism	GO:0015986//ATP synthesis coupled proton transport
3	Zm00001d037052	Zm00001d037052	4.56388	2.60677	0.807999	9.40494e-07	0.0369351	-	Ubiquitin-conjugating enzyme E2 11	-	-	-	-	-	GO:0000166//nucleotide binding;GO:0005524//ATP binding;GO:0016740//transferase activity;GO:0061631//ubiquitin conjugating enzyme activity	GO:0006511//ubiquitin-dependent protein catabolic process;GO:0016567//protein ubiquitination
3	Zm00001d045152	Zm00001d045152	6.7367	4.23368	0.670128	1.47085e-06	0.0577633	-	-	-	-	-	-	GO:0005743//mitochondrial inner membrane;GO:0070469//respiratory chain	GO:0008121//ubiquinol-cytochrome-c reductase activity	GO:0022900//electron transport chain
3	Zm00001d049320	multi-protein bridging factor homolog1	3.60422	2.16491	0.735381	1.56753e-06	0.0615601	multi-protein bridging factor homolog1	multi-protein bridging factor homolog1	-	-	-	-	GO:0005634//nucleus;GO:0016020//membrane;GO:0016021//integral component of membrane	GO:0003677//DNA binding;GO:0043565//sequence-specific DNA binding	-
3	Zm00001d049507	Zm00001d049507	6.45289	3.95253	0.707168	1.77888e-06	0.06986	-	NADH dehydrogenase [ubiquinone] iron-sulfur protein 6 mitochondrial	Metabolism;Metabolism	Global and overview maps;Energy metabolism	ko01100//Metabolic pathways;ko00190//Oxidative phosphorylation	K03939;K03939	GO:0005739//mitochondrion;GO:0005747//mitochondrial respiratory chain complex I;GO:0016020//membrane;GO:0016021//integral component of membrane	-	GO:0006120//mitochondrial electron transport, NADH to ubiquinone
3	Zm00001d040323	calmodulin2	3.57795	2.11221	0.760378	1.79777e-06	0.0706019	calmodulin2	Calmodulin-1	Organismal Systems;Environmental Information Processing;Environmental Information Processing	Environmental adaptation;Signal transduction;Signal transduction	ko04626//Plant-pathogen interaction;ko04016//MAPK signaling pathway - plant;ko04070//Phosphatidylinositol signaling system	K02183;K02183;K02183	GO:0005634//nucleus	GO:0005509//calcium ion binding;GO:0046872//metal ion binding	GO:0019722//calcium-mediated signaling
3	Zm00001d008993	Zm00001d008993	3.15642	1.815	0.798322	2.56626e-06	0.100782	-	DUF4378 domain protein	Metabolism;Metabolism;Metabolism;Metabolism;Metabolism	Global and overview maps;Global and overview maps;Global and overview maps;Amino acid metabolism;Carbohydrate metabolism	ko01100//Metabolic pathways;ko01110//Biosynthesis of secondary metabolites;ko01200//Carbon metabolism;ko00260//Glycine, serine and threonine metabolism;ko00630//Glyoxylate and dicarboxylate metabolism	K15919;K15919;K15919;K15919;K15919	-	GO:0016491//oxidoreductase activity;GO:0016616//oxidoreductase activity, acting on the CH-OH group of donors, NAD or NADP as acceptor;GO:0051287//NAD binding	GO:0055114//oxidation-reduction process
3	Zm00001d031209	benzoxazinone synthesis9	6.54843	3.87637	0.756444	2.97346e-06	0.116774	benzoxazinone synthesis9	benzoxazinone synthesis9	Metabolism	Biosynthesis of other secondary metabolites	ko00402//Benzoxazinoid biosynthesis	K13227	GO:0043231//intracellular membrane-bounded organelle	GO:0008194//UDP-glycosyltransferase activity;GO:0016740//transferase activity;GO:0016757//transferase activity, transferring glycosyl groups;GO:0016758//transferase activity, transferring hexosyl groups;GO:0047254//2,4-dihydroxy-7-methoxy-2H-1,4-benzoxazin-3(4H)-one 2-D-glucosyltransferase activity;GO:0080043//quercetin 3-O-glucosyltransferase activity;GO:0080044//quercetin 7-O-glucosyltransferas…	-
3	Zm00001d022139	ZIM-transcription factor 23	4.67459	2.56772	0.864354	3.94359e-06	0.154873	ZIM-transcription factor 23	Protein TIFY 10B	Environmental Information Processing	Signal transduction	ko04075//Plant hormone signal transduction	K13464	GO:0005634//nucleus	-	GO:0009611//response to wounding;GO:0031347//regulation of defense response;GO:2000022//regulation of jasmonic acid mediated signaling pathway
3	Zm00001d003159	Zm00001d003159	8.4632	5.83561	0.536321	4.22708e-06	0.166006	-	ATP synthase E chain	-	-	-	-	GO:0000276//mitochondrial proton-transporting ATP synthase complex, coupling factor F(o);GO:0016020//membrane;GO:0016021//integral component of membrane	GO:0015078//proton transmembrane transporter activity	GO:0015986//ATP synthesis coupled proton transport
3	Zm00001d047470	Zm00001d047470	7.17784	4.77891	0.586868	4.54603e-06	0.178532	-	Protein EARLY RESPONSIVE TO DEHYDRATION 15	-	-	-	-	-	-	-
3	Zm00001d036961	Zm00001d036961	5.12552	3.23614	0.663424	5.57105e-06	0.218786	-	Putative ATPase%2C V1 complex%2C subunit B protein isoform 1%3B Putative ATPase%2C V1 complex%2C subunit B protein isoform 2%3B Vacuolar ATP synthase subunit B isoform 1	Metabolism;Metabolism;Cellular Processes	Global and overview maps;Energy metabolism;Transport and catabolism	ko01100//Metabolic pathways;ko00190//Oxidative phosphorylation;ko04145//Phagosome	K02147;K02147;K02147	GO:0033180//proton-transporting V-type ATPase, V1 domain	GO:0005524//ATP binding	GO:0006811//ion transport;GO:0015991//ATP hydrolysis coupled proton transport;GO:0046034//ATP metabolic process;GO:1902600//proton transmembrane transport
3	Zm00001d007059	Zm00001d007059	13.7658	9.32925	0.561252	7.17739e-06	0.28187	-	COX VIIa-like protein	-	-	-	-	GO:0016020//membrane;GO:0016021//integral component of membrane	-	-
3	Zm00001d034642	Zm00001d034642	3.06718	1.73498	0.82199	7.3123e-06	0.287169	-	Zinc finger protein ZAT11	-	-	-	-	-	GO:0003676//nucleic acid binding	-
3	Zm00001d029899	beta expansin2	6.41851	4.46615	0.523209	8.47939e-06	0.333003	beta expansin2	beta expansin2	-	-	-	-	GO:0005576//extracellular region	-	GO:0019953//sexual reproduction
3	Zm00001d053442	bZIP-transcription factor 120	4.02736	2.58979	0.637001	9.41523e-06	0.369755	bZIP-transcription factor 120	Putative bZIP transcription factor superfamily protein	-	-	-	-	GO:0005634//nucleus	GO:0003677//DNA binding;GO:0003700//DNA-binding transcription factor activity	GO:0006355//regulation of transcription, DNA-templated;GO:0045893//positive regulation of transcription, DNA-templated
3	Zm00001d014258	alanine aminotransferase5	3.13614	1.66748	0.911321	9.45262e-06	0.371223	alanine aminotransferase5	alanine aminotransferase5	Metabolism;Metabolism;Metabolism;Metabolism;Metabolism;Metabolism;Metabolism	Global and overview maps;Global and overview maps;Global and overview maps;Energy metabolism;Global and overview maps;Amino acid metabolism;Amino acid metabolism	ko01100//Metabolic pathways;ko01200//Carbon metabolism;ko01230//Biosynthesis of amino acids;ko00710//Carbon fixation in photosynthetic organisms;ko01210//2-Oxocarboxylic acid metabolism;ko00250//Alanine, aspartate and glutamate metabolism;ko00220//Arginine biosynthesis	K00814;K00814;K00814;K00814;K00814;K00814;K00814	-	GO:0003824//catalytic activity;GO:0004021//L-alanine:2-oxoglutarate aminotransferase activity;GO:0008483//transaminase activity;GO:0016740//transferase activity;GO:0030170//pyridoxal phosphate binding	GO:0009058//biosynthetic process
3	Zm00001d044445	Zm00001d044445	4.18605	2.59329	0.690804	1.0234e-05	0.401911	-	V-type proton ATPase subunit c''2	Metabolism;Metabolism;Cellular Processes	Global and overview maps;Energy metabolism;Transport and catabolism	ko01100//Metabolic pathways;ko00190//Oxidative phosphorylation;ko04145//Phagosome	K03661;K03661;K03661	GO:0016020//membrane;GO:0016021//integral component of membrane;GO:0033177//proton-transporting two-sector ATPase complex, proton-transporting domain;GO:0033179//proton-transporting V-type ATPase, V0 domain	GO:0015078//proton transmembrane transporter activity;GO:0046961//proton-transporting ATPase activity, rotational mechanism	GO:0006811//ion transport;GO:0015991//ATP hydrolysis coupled proton transport;GO:1902600//proton transmembrane transport
3	Zm00001d039370	Zm00001d039370	2.74069	1.76391	0.635767	1.09247e-05	0.429033	-	Isoamyl acetate-hydrolyzing esterase	-	-	-	-	-	GO:0016788//hydrolase activity, acting on ester bonds	-
3	Zm00001d005695	Zm00001d005695	4.56317	2.674	0.771039	1.10293e-05	0.433145	-	Succinate dehydrogenase subunit 7A mitochondrial	-	-	-	-	GO:0005749//mitochondrial respiratory chain complex II, succinate dehydrogenase complex (ubiquinone)	-	-
3	Zm00001d033319	Aux/IAA-transcription factor 3	4.24164	2.39775	0.822941	1.13257e-05	0.444783	Aux/IAA-transcription factor 3	Auxin-responsive protein IAA4	Environmental Information Processing	Signal transduction	ko04075//Plant hormone signal transduction	K14484	GO:0005634//nucleus	GO:0005515//protein binding	GO:0006351//transcription, DNA-templated;GO:0006355//regulation of transcription, DNA-templated;GO:0009734//auxin-activated signaling pathway
3	Zm00001d037275	Zm00001d037275	9.13859	6.83716	0.418574	1.13418e-05	0.445416	-	B12D protein	-	-	-	-	GO:0016020//membrane;GO:0016021//integral component of membrane	-	-
3	Zm00001d036547	Zm00001d036547	8.53848	5.75	0.570418	1.17039e-05	0.459637	-	Translation machinery associated TMA7	-	-	-	-	-	-	GO:0002181//cytoplasmic translation
3	Zm00001d003081	glutaredoxin homolog1	10.2717	7.07816	0.537222	1.38038e-05	0.542103	glutaredoxin homolog1	glutaredoxin homolog1	-	-	-	-	GO:0005623//cell;GO:0005773//vacuole;GO:0005794//Golgi apparatus;GO:0005829//cytosol;GO:0005886//plasma membrane	GO:0004362//glutathione-disulfide reductase activity;GO:0009055//electron transfer activity;GO:0015035//protein disulfide oxidoreductase activity	GO:0022900//electron transport chain;GO:0034599//cellular response to oxidative stress;GO:0045454//cell redox homeostasis;GO:0055114//oxidation-reduction process;GO:0098869//cellular oxidant detoxification
3	Zm00001d010434	Zm00001d010434	5.85061	2.78167	1.07264	1.45574e-05	0.571699	-	Arabinogalactan peptide 20	-	-	-	-	GO:0016020//membrane;GO:0016021//integral component of membrane	-	-
3	Zm00001d010902	Zm00001d010902	4.26966	2.45303	0.799553	1.77073e-05	0.695402	-	Phosphoglycerate mutase-like protein AT74H	-	-	-	-	-	GO:0003824//catalytic activity	-
3	Zm00001d034760	ferredoxin3	4.47654	2.9555	0.59898	1.86399e-05	0.732024	ferredoxin3	Ferredoxin-3%2C chloroplastic	Metabolism	Energy metabolism	ko00195//Photosynthesis	K02639	GO:0009507//chloroplast;GO:0009536//plastid;GO:0009570//chloroplast stroma;GO:0009578//etioplast stroma	GO:0005515//protein binding;GO:0009055//electron transfer activity;GO:0046872//metal ion binding;GO:0051536//iron-sulfur cluster binding;GO:0051537//2 iron, 2 sulfur cluster binding	GO:0022900//electron transport chain;GO:0055114//oxidation-reduction process
3	Zm00001d025772	Zm00001d025772	12.7584	9.46917	0.430132	2.12523e-05	0.834622	-	ATP synthase E chain	-	-	-	-	GO:0000276//mitochondrial proton-transporting ATP synthase complex, coupling factor F(o);GO:0016020//membrane;GO:0016021//integral component of membrane	GO:0015078//proton transmembrane transporter activity	GO:0015986//ATP synthesis coupled proton transport
3	Zm00001d037381	Zm00001d037381	2.91422	1.83094	0.670523	2.22113e-05	0.872282	-	RPM1-interacting protein 4 (RIN4) family protein	-	-	-	-	GO:0005886//plasma membrane	-	GO:0010204//defense response signaling pathway, resistance gene-independent
3	Zm00001d038999	Zm00001d038999	3.50598	2.25003	0.63987	2.60606e-05	1	-	drought-induced 19	-	-	-	-	-	-	-
3	Zm00001d043740	Zm00001d043740	4.336	2.32822	0.897141	2.71499e-05	1	-	Mitogen-activated protein kinase kinase kinase YODA	Environmental Information Processing	Signal transduction	ko04016//MAPK signaling pathway - plant	K20716	GO:0005737//cytoplasm	GO:0000166//nucleotide binding;GO:0004672//protein kinase activity;GO:0004674//protein serine/threonine kinase activity;GO:0005524//ATP binding;GO:0016301//kinase activity	GO:0006468//protein phosphorylation;GO:0016310//phosphorylation;GO:0023014//signal transduction by protein phosphorylation;GO:0031098//stress-activated protein kinase signaling cascade;GO:0032147//activation of protein kinase activity
3	Zm00001d011504	Zm00001d011504	3.50471	2.23081	0.65173	2.87145e-05	1	-	V-type proton ATPase subunit E3	Metabolism;Metabolism;Cellular Processes	Global and overview maps;Energy metabolism;Transport and catabolism	ko01100//Metabolic pathways;ko00190//Oxidative phosphorylation;ko04145//Phagosome	K02150;K02150;K02150	GO:0033178//proton-transporting two-sector ATPase complex, catalytic domain	GO:0046961//proton-transporting ATPase activity, rotational mechanism	GO:0015991//ATP hydrolysis coupled proton transport;GO:1902600//proton transmembrane transport
3	Zm00001d023395	Zm00001d023395	20.0151	11.1742	0.840926	2.97656e-05	1	-	Stress-response A/B barrel domain-containing protein	-	-	-	-	-	-	-
3	Zm00001d013367	alpha tubulin4	18.2875	13.1784	0.47269	3.21355e-05	1	alpha tubulin4	Tubulin alpha-4 chain	Cellular Processes	Transport and catabolism	ko04145//Phagosome	K07374	GO:0005737//cytoplasm;GO:0005856//cytoskeleton;GO:0005874//microtubule	GO:0000166//nucleotide binding;GO:0003924//GTPase activity;GO:0005200//structural constituent of cytoskeleton;GO:0005525//GTP binding	GO:0000226//microtubule cytoskeleton organization;GO:0000278//mitotic cell cycle;GO:0007010//cytoskeleton organization;GO:0007017//microtubule-based process
3	Zm00001d006711	Zm00001d006711	5.97931	4.5894	0.381674	4.91845e-05	1	-	Rhodopsin [Source:UniProtKB/TrEMBL;Acc:B6SHT2]	-	-	-	-	GO:0005886//plasma membrane	-	-
3	Zm00001d034188	Zm00001d034188	3.60814	2.22592	0.696852	6.08945e-05	1	-	Cold-regulated 413 plasma membrane protein 2	-	-	-	-	GO:0016020//membrane;GO:0016021//integral component of membrane	-	-
3	Zm00001d051980	Zm00001d051980	2.78221	1.77103	0.651639	6.26997e-05	1	-	Clathrin interactor EPSIN 2	Cellular Processes	Transport and catabolism	ko04144//Endocytosis	K12471	-	-	-
3	Zm00001d011732	NADH dehydrogenase2	3.24649	2.28977	0.503678	6.81754e-05	1	NADH dehydrogenase2	NADH dehydrogenase2	Metabolism;Metabolism	Global and overview maps;Energy metabolism	ko01100//Metabolic pathways;ko00190//Oxidative phosphorylation	K03940;K03940	GO:0005747//mitochondrial respiratory chain complex I	GO:0003954//NADH dehydrogenase activity;GO:0008137//NADH dehydrogenase (ubiquinone) activity;GO:0046872//metal ion binding;GO:0048038//quinone binding;GO:0051536//iron-sulfur cluster binding;GO:0051539//4 iron, 4 sulfur cluster binding	GO:0009060//aerobic respiration;GO:0015990//electron transport coupled proton transport;GO:0032981//mitochondrial respiratory chain complex I assembly;GO:0055114//oxidation-reduction process
3	Zm00001d048204	Zm00001d048204	5.87342	3.96525	0.56679	7.33724e-05	1	-	NADH-ubiquinone oxidoreductase B16.6 subunit	Metabolism;Metabolism	Global and overview maps;Energy metabolism	ko01100//Metabolic pathways;ko00190//Oxidative phosphorylation	K11353;K11353	GO:0005747//mitochondrial respiratory chain complex I	GO:0008137//NADH dehydrogenase (ubiquinone) activity	GO:0055114//oxidation-reduction process
3	Zm00001d042025	Zm00001d042025	5.56505	3.7606	0.565429	7.80974e-05	1	-	Ubiquitin-fold modifier 1	-	-	-	-	GO:0005634//nucleus;GO:0005737//cytoplasm	-	GO:0071569//protein ufmylation;GO:1990592//protein K69-linked ufmylation
3	Zm00001d014898	Zm00001d014898	4.94895	3.54182	0.482633	8.95341e-05	1	-	Clathrin light chain 2	-	-	-	-	GO:0005886//plasma membrane;GO:0005905//clathrin-coated pit;GO:0016020//membrane;GO:0030125//clathrin vesicle coat;GO:0030130//clathrin coat of trans-Golgi network vesicle;GO:0030132//clathrin coat of coated pit;GO:0030659//cytoplasmic vesicle membrane;GO:0031410//cytoplasmic vesicle	GO:0005198//structural molecule activity;GO:0032050//clathrin heavy chain binding	GO:0006886//intracellular protein transport;GO:0016192//vesicle-mediated transport;GO:0048268//clathrin coat assembly;GO:0072583//clathrin-dependent endocytosis
3	Zm00001d019565	plasma membrane intrinsic protein2	12.3502	7.86607	0.650815	9.31023e-05	1	plasma membrane intrinsic protein2	Aquaporin PIP2-6	-	-	-	-	GO:0005773//vacuole;GO:0005886//plasma membrane;GO:0009506//plasmodesma;GO:0016020//membrane;GO:0016021//integral component of membrane	GO:0015250//water channel activity;GO:0015267//channel activity	GO:0006833//water transport;GO:0009414//response to water deprivation;GO:0055085//transmembrane transport
3	Zm00001d034761	Zm00001d034761	3.36959	2.04279	0.722036	9.41959e-05	1	-	Actin-7	-	-	-	-	GO:0005737//cytoplasm;GO:0005856//cytoskeleton	GO:0000166//nucleotide binding;GO:0005524//ATP binding	-
3	Zm00001d045323	double B-box zinc finger protein11	7.34247	5.34462	0.458178	0.000103494	1	double B-box zinc finger protein11	Profilin homolog5	-	-	-	-	GO:0005622//intracellular;GO:0005737//cytoplasm;GO:0005856//cytoskeleton;GO:0005938//cell cortex;GO:0016020//membrane;GO:0016021//integral component of membrane	GO:0003779//actin binding;GO:0003785//actin monomer binding;GO:0005546//phosphatidylinositol-4,5-bisphosphate binding;GO:0008270//zinc ion binding;GO:0043621//protein self-association;GO:0070064//proline-rich region binding	GO:0007097//nuclear migration;GO:0030845//phospholipase C-inhibiting G protein-coupled receptor signaling pathway;GO:0032956//regulation of actin cytoskeleton organization;GO:0042989//sequestering of actin monomers
3	Zm00001d046574	Zm00001d046574	4.03214	2.27753	0.824073	0.000104599	1	-	-	-	-	-	-	-	-	-
3	Zm00001d034644	actin depolymerizing factor3	14.8343	11.0095	0.430193	0.000108277	1	actin depolymerizing factor3	actin depolymerizing factor3	-	-	-	-	GO:0005622//intracellular;GO:0005737//cytoplasm;GO:0015629//actin cytoskeleton	GO:0003779//actin binding	GO:0030042//actin filament depolymerization
3	Zm00001d049364	AP2-EREBP-transcription factor 209	3.26143	2.01335	0.695906	0.000109834	1	AP2-EREBP-transcription factor 209	Ethylene-responsive transcription factor 4%3B Putative AP2/EREBP transcription factor superfamily protein	-	-	-	-	GO:0005634//nucleus	GO:0003677//DNA binding;GO:0003700//DNA-binding transcription factor activity	GO:0006351//transcription, DNA-templated;GO:0006355//regulation of transcription, DNA-templated
3	Zm00001d029923	Zm00001d029923	3.04273	2.05046	0.569419	0.000227941	1	-	extensin-like protein	-	-	-	-	-	-	-
3	Zm00001d003822	S1Fa-like-transcription factor 1	3.44078	2.0718	0.731851	0.000250761	1	S1Fa-like-transcription factor 1	DNA-binding protein S1FA	-	-	-	-	GO:0005634//nucleus;GO:0016020//membrane;GO:0016021//integral component of membrane	GO:0003677//DNA binding	GO:0006355//regulation of transcription, DNA-templated
3	Zm00001d015431	Zm00001d015431	3.57776	2.52948	0.500217	0.000300649	1	-	Fiber protein Fb15	-	-	-	-	-	-	-
3	Zm00001d038357	bHLH-transcription factor 118	2.84305	1.96179	0.535269	0.000337869	1	bHLH-transcription factor 118	Transcription factor bHLH104	-	-	-	-	-	GO:0046983//protein dimerization activity	-
3	Zm00001d013290	Zm00001d013290	2.64543	1.86475	0.504526	0.000350934	1	-	Transmembrane emp24 domain-containing protein p24beta3	-	-	-	-	GO:0005783//endoplasmic reticulum;GO:0005793//endoplasmic reticulum-Golgi intermediate compartment;GO:0005794//Golgi apparatus;GO:0016020//membrane;GO:0016021//integral component of membrane;GO:0030134//COPII-coated ER to Golgi transport vesicle	-	GO:0006886//intracellular protein transport;GO:0006888//ER to Golgi vesicle-mediated transport;GO:0007030//Golgi organization
3	Zm00001d002451	Zm00001d002451	5.10422	3.36456	0.601272	0.000399627	1	-	Hydrogen peroxide-induced 1	-	-	-	-	-	-	-
3	Zm00001d022438	Zm00001d022438	8.41755	6.01204	0.485547	0.00044123	1	-	Ubiquinol-cytochrome c reductase complex 6.7 kDa protein	-	-	-	-	GO:0016020//membrane;GO:0016021//integral component of membrane	-	-
3	Zm00001d007446	Zm00001d007446	4.35387	2.56515	0.763253	0.000485284	1	-	14-3-3-like protein	-	-	-	-	-	GO:0019904//protein domain specific binding	-
3	Zm00001d021709	isopentenyl pyrophosphate isomerase1	8.62459	6.53804	0.399597	0.000485971	1	isopentenyl pyrophosphate isomerase1	isopentenyl pyrophosphate isomerase1	Metabolism;Metabolism;Metabolism	Global and overview maps;Global and overview maps;Metabolism of terpenoids and polyketides	ko01100//Metabolic pathways;ko01110//Biosynthesis of secondary metabolites;ko00900//Terpenoid backbone biosynthesis	K01823;K01823;K01823	-	GO:0004452//isopentenyl-diphosphate delta-isomerase activity;GO:0016787//hydrolase activity;GO:0016853//isomerase activity	GO:0008299//isoprenoid biosynthetic process;GO:0009240//isopentenyl diphosphate biosynthetic process
3	Zm00001d029170	superoxide dismutase4	4.33029	3.14958	0.459304	0.00050651	1	superoxide dismutase4	Superoxide dismutase	Cellular Processes	Transport and catabolism	ko04146//Peroxisome	K04565	GO:0005576//extracellular region;GO:0005615//extracellular space;GO:0005737//cytoplasm	GO:0004784//superoxide dismutase activity;GO:0005507//copper ion binding;GO:0008270//zinc ion binding;GO:0016491//oxidoreductase activity;GO:0016532//superoxide dismutase copper chaperone activity;GO:0046872//metal ion binding	GO:0000302//response to reactive oxygen species;GO:0006801//superoxide metabolic process;GO:0009410//response to xenobiotic stimulus;GO:0019430//removal of superoxide radicals;GO:0042542//response to hydrogen peroxide;GO:0055114//oxidation-reduction process
3	Zm00001d013644	Zm00001d013644	2.84445	2.19146	0.37626	0.000520166	1	-	5-methyltetrahydropteroyltriglutamate--homocysteine methyltransferase 1	Metabolism;Metabolism;Metabolism;Metabolism;Metabolism	Global and overview maps;Global and overview maps;Global and overview maps;Amino acid metabolism;Metabolism of other amino acids	ko01100//Metabolic pathways;ko01110//Biosynthesis of secondary metabolites;ko01230//Biosynthesis of amino acids;ko00270//Cysteine and methionine metabolism;ko00450//Selenocompound metabolism	K00549;K00549;K00549;K00549;K00549	-	GO:0003871//5-methyltetrahydropteroyltriglutamate-homocysteine S-methyltransferase activity;GO:0008168//methyltransferase activity;GO:0008270//zinc ion binding;GO:0016740//transferase activity	GO:0008652//cellular amino acid biosynthetic process;GO:0009086//methionine biosynthetic process;GO:0032259//methylation
3	Zm00001d042216	glutathione S-transferase4	7.42624	5.59971	0.407281	0.000529774	1	glutathione S-transferase4	Glutathione S-transferase 3	Metabolism;Metabolism	Global and overview maps;Metabolism of other amino acids	ko01100//Metabolic pathways;ko00480//Glutathione metabolism	K00799;K00799	GO:0005737//cytoplasm;GO:0032991//protein-containing complex	GO:0004364//glutathione transferase activity;GO:0005515//protein binding;GO:0008144//drug binding;GO:0016740//transferase activity;GO:0042803//protein homodimerization activity;GO:0043295//glutathione binding	GO:0006749//glutathione metabolic process;GO:0009635//response to herbicide
3	Zm00001d027680	Zm00001d027680	12.854	9.49869	0.436412	0.000575774	1	-	HR-like lesion-inducing protein-related	-	-	-	-	GO:0016020//membrane;GO:0016021//integral component of membrane	-	-
3	Zm00001d003310	Zm00001d003310	4.89866	3.43135	0.513611	0.000638801	1	-	-	-	-	-	-	-	-	-
3	Zm00001d021839	Zm00001d021839	3.84708	2.57432	0.579574	0.000847036	1	-	Remorin family protein	-	-	-	-	-	-	-
3	Zm00001d034528	cytochrome c reductase1	7.5576	5.72936	0.399555	0.000903448	1	cytochrome c reductase1	cytochrome c reductase1	Metabolism;Metabolism	Global and overview maps;Energy metabolism	ko01100//Metabolic pathways;ko00190//Oxidative phosphorylation	K00417;K00417	GO:0005739//mitochondrion;GO:0005743//mitochondrial inner membrane;GO:0005750//mitochondrial respiratory chain complex III;GO:0016020//membrane;GO:0070469//respiratory chain	GO:0008121//ubiquinol-cytochrome-c reductase activity	GO:0006122//mitochondrial electron transport, ubiquinol to cytochrome c;GO:0009060//aerobic respiration;GO:0034551//mitochondrial respiratory chain complex III assembly;GO:0055114//oxidation-reduction process
3	Zm00001d028375	Zm00001d028375	2.82528	1.89499	0.576203	0.000981059	1	-	B-cell receptor-associated 31-like	-	-	-	-	GO:0005783//endoplasmic reticulum;GO:0005789//endoplasmic reticulum membrane;GO:0005887//integral component of plasma membrane;GO:0016020//membrane;GO:0016021//integral component of membrane	-	GO:0006886//intracellular protein transport;GO:0006888//ER to Golgi vesicle-mediated transport;GO:0070973//protein localization to endoplasmic reticulum exit site
3	Zm00001d037211	annexin1	5.78021	4.16042	0.474392	0.00107082	1	annexin1	annexin1	-	-	-	-	-	GO:0004601//peroxidase activity;GO:0005507//copper ion binding;GO:0005509//calcium ion binding;GO:0005524//ATP binding;GO:0005544//calcium-dependent phospholipid binding;GO:0008270//zinc ion binding;GO:0042803//protein homodimerization activity	GO:0009408//response to heat;GO:0009409//response to cold;GO:0009414//response to water deprivation;GO:0009651//response to salt stress
3	Zm00001d002258	Zm00001d002258	3.6254	2.62746	0.464473	0.00143214	1	-	Aminomethyltransferase	Metabolism;Metabolism;Metabolism;Metabolism;Metabolism;Metabolism	Global and overview maps;Global and overview maps;Global and overview maps;Amino acid metabolism;Carbohydrate metabolism;Metabolism of cofactors and vitamins	ko01100//Metabolic pathways;ko01110//Biosynthesis of secondary metabolites;ko01200//Carbon metabolism;ko00260//Glycine, serine and threonine metabolism;ko00630//Glyoxylate and dicarboxylate metabolism;ko00670//One carbon pool by folate	K00605;K00605;K00605;K00605;K00605;K00605	GO:0005739//mitochondrion	GO:0004047//aminomethyltransferase activity;GO:0005515//protein binding;GO:0008168//methyltransferase activity;GO:0008483//transaminase activity;GO:0016740//transferase activity	GO:0006546//glycine catabolic process;GO:0019464//glycine decarboxylation via glycine cleavage system;GO:0032259//methylation
3	Zm00001d018183	mitochondrial phosphate transporter1	2.80069	2.10525	0.411794	0.00189507	1	mitochondrial phosphate transporter1	mitochondrial phosphate transporter1	-	-	-	-	GO:0016020//membrane;GO:0016021//integral component of membrane;GO:0031305//integral component of mitochondrial inner membrane;GO:0032592//integral component of mitochondrial membrane	GO:0005315//inorganic phosphate transmembrane transporter activity;GO:0005515//protein binding	GO:0035435//phosphate ion transmembrane transport
3	Zm00001d021536	Zm00001d021536	3.41537	2.47114	0.466868	0.00211556	1	-	-	-	-	-	-	GO:0016020//membrane;GO:0016021//integral component of membrane	GO:0004222//metalloendopeptidase activity	GO:0006508//proteolysis
3	Zm00001d009700	Zm00001d009700	5.43129	3.61524	0.587204	0.00212828	1	-	Probable desiccation-related protein LEA14	-	-	-	-	GO:0005829//cytosol	-	GO:0009269//response to desiccation
3	Zm00001d029527	Zm00001d029527	8.21447	6.02059	0.448262	0.00231729	1	-	Protein SPIRAL1	-	-	-	-	GO:0010005//cortical microtubule, transverse to long axis	-	GO:0043622//cortical microtubule organization
3	Zm00001d011087	Zm00001d011087	4.7783	3.70742	0.366081	0.00261482	1	-	Actin-7	-	-	-	-	GO:0005737//cytoplasm;GO:0005856//cytoskeleton	GO:0000166//nucleotide binding;GO:0005524//ATP binding	-
3	Zm00001d051055	Zm00001d051055	2.66144	2.01772	0.399483	0.00316794	1	-	Cytochrome c oxidase polypeptide VIb%3B Cytochrome c oxidase polypeptide VIb isoform 1%3B Cytochrome c oxidase polypeptide VIb isoform 2	Metabolism;Metabolism	Global and overview maps;Energy metabolism	ko01100//Metabolic pathways;ko00190//Oxidative phosphorylation	K02267;K02267	GO:0005739//mitochondrion	-	-
3	Zm00001d014946	Zm00001d014946	3.15999	2.26715	0.479038	0.00366221	1	-	BAG family molecular chaperone regulator 7	-	-	-	-	GO:0009506//plasmodesma	-	GO:0006457//protein folding
3	Zm00001d035948	Zm00001d035948	9.11386	7.03946	0.372598	0.00367184	1	-	ATOZI1%3B ATOZI1 isoform 1%3B ATOZI1 isoform 2%3B ATOZI1 isoform 3	-	-	-	-	-	-	-
3	Zm00001d007897	Zm00001d007897	2.93577	2.23021	0.396559	0.00398462	1	-	Ubiquitin-conjugating enzyme E2 3	Genetic Information Processing	Folding, sorting and degradation	ko04120//Ubiquitin mediated proteolysis	K10573	GO:0016020//membrane;GO:0016021//integral component of membrane	GO:0000166//nucleotide binding;GO:0005524//ATP binding;GO:0016740//transferase activity	-
3	Zm00001d040281	Zm00001d040281	8.94051	6.10757	0.549759	0.00432806	1	-	-	-	-	-	-	GO:0016020//membrane;GO:0016021//integral component of membrane	-	-
3	Zm00001d028550	LIM-transcription factor 1	2.78217	2.14079	0.378068	0.00532449	1	LIM-transcription factor 1	LIM domain-containing protein WLIM2b	-	-	-	-	GO:0005886//plasma membrane;GO:0015629//actin cytoskeleton	GO:0046872//metal ion binding;GO:0051015//actin filament binding	GO:0051017//actin filament bundle assembly
3	Zm00001d022354	Zm00001d022354	5.83032	4.38279	0.411724	0.00582124	1	-	cytochrome-c oxidases;electron carriers	-	-	-	-	GO:0016020//membrane;GO:0016021//integral component of membrane	-	-
3	Zm00001d038658	Zm00001d038658	3.28124	2.39297	0.455436	0.00597982	1	-	NADH dehydrogenase [ubiquinone] flavoprotein 2 mitochondrial	Metabolism;Metabolism	Global and overview maps;Energy metabolism	ko01100//Metabolic pathways;ko00190//Oxidative phosphorylation	K03943;K03943	GO:0005747//mitochondrial respiratory chain complex I	GO:0003954//NADH dehydrogenase activity;GO:0008137//NADH dehydrogenase (ubiquinone) activity;GO:0016491//oxidoreductase activity;GO:0046872//metal ion binding;GO:0051536//iron-sulfur cluster binding;GO:0051537//2 iron, 2 sulfur cluster binding	GO:0006120//mitochondrial electron transport, NADH to ubiquinone;GO:0055114//oxidation-reduction process
3	Zm00001d032359	Zm00001d032359	5.08349	3.92231	0.374113	0.00823101	1	-	Multiprotein-bridging factor 1a	-	-	-	-	GO:0005634//nucleus	GO:0003677//DNA binding;GO:0043565//sequence-specific DNA binding	-
4	Zm00001d042730	Zm00001d042730	13.2486	2.05602	2.68792	7.70376e-77	3.02542e-72	-	Histone H3	-	-	-	-	GO:0000786//nucleosome;GO:0005634//nucleus;GO:0005694//chromosome	GO:0003677//DNA binding;GO:0046982//protein heterodimerization activity	-
4	Zm00001d051591	histone 2B5	14.9827	2.11653	2.82353	9.16837e-72	3.6006e-67	histone 2B5	histone 2B5	-	-	-	-	GO:0000786//nucleosome;GO:0005634//nucleus;GO:0005694//chromosome	GO:0003677//DNA binding;GO:0046982//protein heterodimerization activity	GO:0006334//nucleosome assembly
4	Zm00001d051478	H4C7	11.9985	2.01155	2.57648	2.30239e-65	9.04194e-61	H4C7	Histone H4	-	-	-	-	GO:0000786//nucleosome;GO:0005634//nucleus;GO:0005694//chromosome;GO:0005730//nucleolus;GO:0005774//vacuolar membrane;GO:0005829//cytosol;GO:0005886//plasma membrane;GO:0009506//plasmodesma;GO:0009507//chloroplast;GO:0009579//thylakoid	GO:0003677//DNA binding;GO:0046982//protein heterodimerization activity	GO:0006334//nucleosome assembly;GO:0009414//response to water deprivation
4	Zm00001d025913	Zm00001d025913	19.1989	3.6041	2.41331	5.2171e-64	2.04886e-59	-	Histone H2B	-	-	-	-	GO:0000786//nucleosome;GO:0005634//nucleus;GO:0005694//chromosome	GO:0003677//DNA binding;GO:0046982//protein heterodimerization activity	GO:0006334//nucleosome assembly
4	Zm00001d021300	Zm00001d021300	22.8714	3.94477	2.53553	3.31075e-62	1.3002e-57	-	Histone H2A	-	-	-	-	GO:0000786//nucleosome;GO:0000790//nuclear chromatin;GO:0005634//nucleus;GO:0005694//chromosome	GO:0003677//DNA binding;GO:0046982//protein heterodimerization activity	GO:0006325//chromatin organization
4	Zm00001d027394	H4C7	27.9222	4.97855	2.48762	1.43625e-61	5.64043e-57	H4C7	Histone H4	-	-	-	-	GO:0000786//nucleosome;GO:0005634//nucleus;GO:0005694//chromosome;GO:0005730//nucleolus;GO:0005774//vacuolar membrane;GO:0005829//cytosol;GO:0005886//plasma membrane;GO:0009506//plasmodesma;GO:0009507//chloroplast;GO:0009579//thylakoid	GO:0003677//DNA binding;GO:0046982//protein heterodimerization activity	GO:0006334//nucleosome assembly;GO:0009414//response to water deprivation
4	Zm00001d050100	histone2b2	9.60172	1.91763	2.32397	3.35739e-59	1.31851e-54	histone2b2	Histone H2B.2	-	-	-	-	GO:0000786//nucleosome;GO:0005634//nucleus;GO:0005694//chromosome	GO:0003677//DNA binding;GO:0046982//protein heterodimerization activity	GO:0006334//nucleosome assembly
4	Zm00001d003725	H3C2	7.96696	1.3896	2.51935	7.54572e-58	2.96335e-53	H3C2	Histone H3.2	-	-	-	-	GO:0000786//nucleosome;GO:0005634//nucleus;GO:0005694//chromosome;GO:0010369//chromocenter	GO:0003677//DNA binding;GO:0046982//protein heterodimerization activity	-
4	Zm00001d002543	H4C7	14.6175	3.07768	2.24778	2.55196e-57	1.0022e-52	H4C7	Histone H4	-	-	-	-	GO:0000786//nucleosome;GO:0005634//nucleus;GO:0005694//chromosome;GO:0005730//nucleolus;GO:0005773//vacuole;GO:0005774//vacuolar membrane;GO:0005829//cytosol;GO:0005886//plasma membrane;GO:0009506//plasmodesma;GO:0009507//chloroplast;GO:0009579//thylakoid	GO:0003677//DNA binding;GO:0046982//protein heterodimerization activity	GO:0006334//nucleosome assembly;GO:0009414//response to water deprivation
4	Zm00001d050697	H3C2	5.42609	0.828352	2.7116	4.21466e-57	1.65518e-52	H3C2	Histone H3.2	-	-	-	-	GO:0000786//nucleosome;GO:0005634//nucleus;GO:0005694//chromosome;GO:0010369//chromocenter	GO:0003677//DNA binding;GO:0046982//protein heterodimerization activity	-
4	Zm00001d039790	H3C2	5.21562	0.787987	2.72659	7.46219e-57	2.93055e-52	H3C2	Histone H3.2	-	-	-	-	GO:0000786//nucleosome;GO:0005634//nucleus;GO:0005694//chromosome;GO:0010369//chromocenter	GO:0003677//DNA binding;GO:0046982//protein heterodimerization activity	-
4	Zm00001d026015	H4C7	9.28326	1.60823	2.52916	3.629e-56	1.42518e-51	H4C7	Histone H4	-	-	-	-	GO:0000786//nucleosome;GO:0005634//nucleus;GO:0005694//chromosome;GO:0005730//nucleolus;GO:0005774//vacuolar membrane;GO:0005829//cytosol;GO:0005886//plasma membrane;GO:0009506//plasmodesma;GO:0009507//chloroplast;GO:0009579//thylakoid	GO:0003677//DNA binding;GO:0046982//protein heterodimerization activity	GO:0006334//nucleosome assembly;GO:0009414//response to water deprivation
4	Zm00001d025381	Zm00001d025381	9.26827	1.78991	2.37241	3.06947e-55	1.20544e-50	-	Histone H3.2	-	-	-	-	GO:0000786//nucleosome;GO:0005634//nucleus;GO:0005694//chromosome;GO:0010369//chromocenter	GO:0003677//DNA binding;GO:0046982//protein heterodimerization activity	-
4	Zm00001d020584	H4C7	11.4681	2.17938	2.39564	1.89361e-54	7.43659e-50	H4C7	Histone H4	-	-	-	-	GO:0000786//nucleosome;GO:0005634//nucleus;GO:0005694//chromosome;GO:0005730//nucleolus;GO:0005774//vacuolar membrane;GO:0005829//cytosol;GO:0005886//plasma membrane;GO:0009506//plasmodesma;GO:0009507//chloroplast;GO:0009579//thylakoid	GO:0003677//DNA binding;GO:0046982//protein heterodimerization activity	GO:0006334//nucleosome assembly;GO:0009414//response to water deprivation
4	Zm00001d005791	H4C7	10.2786	2.07915	2.30558	2.4672e-53	9.6892e-49	H4C7	Histone H4	-	-	-	-	GO:0000786//nucleosome;GO:0005634//nucleus;GO:0005694//chromosome;GO:0005730//nucleolus;GO:0005774//vacuolar membrane;GO:0005829//cytosol;GO:0005886//plasma membrane;GO:0009506//plasmodesma;GO:0009507//chloroplast;GO:0009579//thylakoid	GO:0003677//DNA binding;GO:0046982//protein heterodimerization activity	GO:0006334//nucleosome assembly;GO:0009414//response to water deprivation
4	Zm00001d012439	H4C7	6.97752	1.31965	2.40256	2.84696e-53	1.11806e-48	H4C7	Histone H4	-	-	-	-	GO:0000786//nucleosome;GO:0005634//nucleus;GO:0005694//chromosome;GO:0005730//nucleolus;GO:0005774//vacuolar membrane;GO:0005829//cytosol;GO:0005886//plasma membrane;GO:0009506//plasmodesma;GO:0009507//chloroplast;GO:0009579//thylakoid	GO:0003677//DNA binding;GO:0003779//actin binding;GO:0046982//protein heterodimerization activity	GO:0006334//nucleosome assembly;GO:0009414//response to water deprivation
4	Zm00001d032070	Zm00001d032070	29.7631	7.46425	1.99546	2.99255e-52	1.17523e-47	-	Histone H2B	-	-	-	-	GO:0000786//nucleosome;GO:0005634//nucleus;GO:0005694//chromosome	GO:0003677//DNA binding;GO:0046982//protein heterodimerization activity	GO:0006334//nucleosome assembly
4	Zm00001d039821	Zm00001d039821	11.6474	2.50523	2.217	6.22127e-51	2.44322e-46	-	Histone H2B	-	-	-	-	GO:0000786//nucleosome;GO:0005634//nucleus;GO:0005694//chromosome	GO:0003677//DNA binding;GO:0046982//protein heterodimerization activity	GO:0006334//nucleosome assembly
4	Zm00001d012276	Zm00001d012276	31.0185	7.77224	1.99673	1.65933e-49	6.51651e-45	-	Histone H3.2	-	-	-	-	GO:0000786//nucleosome;GO:0005634//nucleus;GO:0005694//chromosome	GO:0003677//DNA binding;GO:0046982//protein heterodimerization activity	-
4	Zm00001d025406	H3C2	7.48706	1.55186	2.2704	7.64988e-48	3.00426e-43	H3C2	Histone H3.2	-	-	-	-	GO:0000786//nucleosome;GO:0005634//nucleus;GO:0005694//chromosome;GO:0010369//chromocenter	GO:0003677//DNA binding;GO:0046982//protein heterodimerization activity	-
4	Zm00001d006213	Zm00001d006213	21.4832	5.1239	2.0679	1.71096e-47	6.71928e-43	-	Probable histone H2A.4	-	-	-	-	GO:0000786//nucleosome;GO:0000790//nuclear chromatin;GO:0005634//nucleus;GO:0005694//chromosome	GO:0003677//DNA binding;GO:0046982//protein heterodimerization activity	GO:0006325//chromatin organization
4	Zm00001d021422	Zm00001d021422	8.17062	1.68496	2.27773	2.53494e-47	9.95522e-43	-	Histone H4	-	-	-	-	GO:0000786//nucleosome;GO:0005634//nucleus;GO:0005694//chromosome;GO:0005730//nucleolus;GO:0005774//vacuolar membrane;GO:0005829//cytosol;GO:0005886//plasma membrane;GO:0009506//plasmodesma;GO:0009507//chloroplast;GO:0009579//thylakoid	GO:0003677//DNA binding;GO:0046982//protein heterodimerization activity	GO:0006334//nucleosome assembly;GO:0009414//response to water deprivation
4	Zm00001d003730	H3C2	6.55318	1.43168	2.19448	7.25316e-47	2.84846e-42	H3C2	Histone H3.2	-	-	-	-	GO:0000786//nucleosome;GO:0005634//nucleus;GO:0005694//chromosome;GO:0010369//chromocenter	GO:0003677//DNA binding;GO:0046982//protein heterodimerization activity	-
4	Zm00001d008669	H4C7	15.6158	3.93202	1.98966	5.90119e-46	2.31752e-41	H4C7	Histone H4	-	-	-	-	GO:0000786//nucleosome;GO:0005634//nucleus;GO:0005694//chromosome;GO:0005730//nucleolus;GO:0005774//vacuolar membrane;GO:0005829//cytosol;GO:0005886//plasma membrane;GO:0009506//plasmodesma;GO:0009507//chloroplast;GO:0009579//thylakoid	GO:0003677//DNA binding;GO:0046982//protein heterodimerization activity	GO:0006334//nucleosome assembly;GO:0009414//response to water deprivation
4	Zm00001d041672	H3C2	5.71039	0.801421	2.83296	3.71691e-45	1.45971e-40	H3C2	Histone H3.2	-	-	-	-	GO:0000786//nucleosome;GO:0005634//nucleus;GO:0005694//chromosome;GO:0010369//chromocenter	GO:0003677//DNA binding;GO:0046982//protein heterodimerization activity	-
4	Zm00001d020580	histone2b1	14.9095	3.56825	2.06294	1.41382e-44	5.55236e-40	histone2b1	Histone H2B.1	-	-	-	-	GO:0000786//nucleosome;GO:0005634//nucleus;GO:0005694//chromosome	GO:0003677//DNA binding;GO:0046982//protein heterodimerization activity	GO:0006334//nucleosome assembly
4	Zm00001d012423	Zm00001d012423	10.4921	2.6236	1.99969	4.6572e-44	1.82898e-39	-	Histone H2B	-	-	-	-	GO:0000786//nucleosome;GO:0005634//nucleus;GO:0005694//chromosome	GO:0003677//DNA binding;GO:0046982//protein heterodimerization activity	GO:0006334//nucleosome assembly
4	Zm00001d019045	Zm00001d019045	18.0847	4.68599	1.94834	1.2063e-43	4.73738e-39	-	Histone H2A	-	-	-	-	GO:0000786//nucleosome;GO:0000790//nuclear chromatin;GO:0005634//nucleus;GO:0005694//chromosome	GO:0003677//DNA binding;GO:0046982//protein heterodimerization activity	GO:0006325//chromatin organization
4	Zm00001d042930	histone 2B4	12.3655	2.81913	2.133	1.3357e-42	5.24557e-38	histone 2B4	histone 2B4	-	-	-	-	GO:0000786//nucleosome;GO:0005634//nucleus;GO:0005694//chromosome	GO:0003677//DNA binding;GO:0046982//protein heterodimerization activity	GO:0006334//nucleosome assembly
4	Zm00001d039733	H4C7	22.1619	5.99679	1.88582	7.46929e-40	2.93334e-35	H4C7	Histone H4	-	-	-	-	GO:0000786//nucleosome;GO:0005634//nucleus;GO:0005694//chromosome;GO:0005730//nucleolus;GO:0005774//vacuolar membrane;GO:0005829//cytosol;GO:0005886//plasma membrane;GO:0009506//plasmodesma;GO:0009507//chloroplast;GO:0009579//thylakoid	GO:0003677//DNA binding;GO:0046982//protein heterodimerization activity	GO:0006334//nucleosome assembly;GO:0009414//response to water deprivation
4	Zm00001d048491	Zm00001d048491	6.36028	1.14555	2.47306	1.11875e-39	4.39356e-35	-	Histone H2B	-	-	-	-	GO:0000786//nucleosome;GO:0005634//nucleus;GO:0005694//chromosome	GO:0003677//DNA binding;GO:0046982//protein heterodimerization activity	GO:0006334//nucleosome assembly
4	Zm00001d012837	Zm00001d012837	7.79984	1.83765	2.08558	1.13135e-39	4.44302e-35	-	Histone H2A	-	-	-	-	GO:0000786//nucleosome;GO:0000790//nuclear chromatin;GO:0005634//nucleus;GO:0005694//chromosome	GO:0003677//DNA binding;GO:0046982//protein heterodimerization activity	GO:0006325//chromatin organization
4	Zm00001d002546	H4C7	8.71713	2.5188	1.79112	3.6275e-37	1.42459e-32	H4C7	Histone H4	-	-	-	-	GO:0000786//nucleosome;GO:0005634//nucleus;GO:0005694//chromosome;GO:0005730//nucleolus;GO:0005774//vacuolar membrane;GO:0005829//cytosol;GO:0005886//plasma membrane;GO:0009506//plasmodesma;GO:0009507//chloroplast;GO:0009579//thylakoid	GO:0003677//DNA binding;GO:0046982//protein heterodimerization activity	GO:0006334//nucleosome assembly;GO:0009414//response to water deprivation
4	Zm00001d047787	histone2A1	29.3212	9.21868	1.66931	7.59789e-37	2.98384e-32	histone2A1	Histone H2A	-	-	-	-	GO:0000786//nucleosome;GO:0000790//nuclear chromatin;GO:0005634//nucleus;GO:0005694//chromosome	GO:0003677//DNA binding;GO:0046982//protein heterodimerization activity	GO:0006325//chromatin organization
4	Zm00001d005789	histone 2B3	5.40944	1.04134	2.37704	4.54809e-36	1.78613e-31	histone 2B3	histone 2B3	-	-	-	-	GO:0000786//nucleosome;GO:0005634//nucleus;GO:0005694//chromosome	GO:0003677//DNA binding;GO:0046982//protein heterodimerization activity	GO:0006334//nucleosome assembly
4	Zm00001d012714	Zm00001d012714	5.4903	0.796413	2.7853	7.6917e-36	3.02069e-31	-	Putative uncharacterized protein [Source:UniProtKB/TrEMBL;Acc:B6TMZ0]	-	-	-	-	GO:0016020//membrane;GO:0016021//integral component of membrane	-	-
4	Zm00001d044246	Zm00001d044246	25.2025	7.02887	1.8422	8.24491e-36	3.23794e-31	-	Histone H2A	-	-	-	-	GO:0000786//nucleosome;GO:0000790//nuclear chromatin;GO:0005634//nucleus;GO:0005694//chromosome	GO:0003677//DNA binding;GO:0046982//protein heterodimerization activity	GO:0006325//chromatin organization
4	Zm00001d045268	H3C2	13.2776	3.96191	1.74473	1.11159e-35	4.36543e-31	H3C2	Histone H3.2	-	-	-	-	GO:0000786//nucleosome;GO:0005634//nucleus;GO:0005694//chromosome;GO:0010369//chromocenter	GO:0003677//DNA binding;GO:0046982//protein heterodimerization activity	-
4	Zm00001d020585	H4C7	4.17472	0.85789	2.28281	1.60943e-34	6.32057e-30	H4C7	Histone H4	-	-	-	-	GO:0000786//nucleosome;GO:0005634//nucleus;GO:0005694//chromosome;GO:0005730//nucleolus;GO:0005774//vacuolar membrane;GO:0005829//cytosol;GO:0005886//plasma membrane;GO:0009506//plasmodesma;GO:0009507//chloroplast;GO:0009579//thylakoid	GO:0003677//DNA binding;GO:0046982//protein heterodimerization activity	GO:0006334//nucleosome assembly;GO:0009414//response to water deprivation
4	Zm00001d011236	Zm00001d011236	3.67034	0.72268	2.34448	2.41324e-34	9.47729e-30	-	Histone H2B	-	-	-	-	GO:0000786//nucleosome;GO:0005634//nucleus;GO:0005694//chromosome	GO:0003677//DNA binding;GO:0046982//protein heterodimerization activity	GO:0006334//nucleosome assembly
4	Zm00001d036036	Zm00001d036036	15.962	5.95187	1.42323	9.63364e-34	3.78332e-29	-	Histone H3	-	-	-	-	GO:0000786//nucleosome;GO:0005634//nucleus;GO:0005694//chromosome	GO:0003677//DNA binding;GO:0046982//protein heterodimerization activity	-
4	Zm00001d010575	H4C7	2.82406	0.612921	2.204	1.29412e-33	5.08227e-29	H4C7	Histone H4	-	-	-	-	GO:0000786//nucleosome;GO:0005634//nucleus;GO:0005694//chromosome;GO:0005730//nucleolus;GO:0005774//vacuolar membrane;GO:0005829//cytosol;GO:0005886//plasma membrane;GO:0009506//plasmodesma;GO:0009507//chloroplast;GO:0009579//thylakoid	GO:0003677//DNA binding;GO:0046982//protein heterodimerization activity	GO:0006334//nucleosome assembly;GO:0009414//response to water deprivation
4	Zm00001d021433	HMG-transcription factor 13	9.80546	2.64846	1.88843	2.11917e-33	8.32239e-29	HMG-transcription factor 13	High mobility group B protein 2	-	-	-	-	GO:0005634//nucleus;GO:0016020//membrane;GO:0016021//integral component of membrane	GO:0003677//DNA binding	-
4	Zm00001d003172	Zm00001d003172	5.04672	0.576387	3.13024	2.14697e-32	8.43158e-28	-	-	-	-	-	-	GO:0016020//membrane;GO:0016021//integral component of membrane	-	-
4	Zm00001d006547	Zm00001d006547	15.7643	4.75538	1.72903	3.86361e-32	1.51732e-27	-	Histone H2A	-	-	-	-	GO:0000786//nucleosome;GO:0000790//nuclear chromatin;GO:0005634//nucleus;GO:0005694//chromosome	GO:0003677//DNA binding;GO:0046982//protein heterodimerization activity	GO:0006325//chromatin organization
4	Zm00001d023901	Zm00001d023901	9.22355	2.02323	2.18866	4.75288e-32	1.86655e-27	-	Histone H2A	-	-	-	-	GO:0000786//nucleosome;GO:0000790//nuclear chromatin;GO:0005634//nucleus;GO:0005694//chromosome	GO:0003677//DNA binding;GO:0046982//protein heterodimerization activity	GO:0006325//chromatin organization
4	Zm00001d042954	H4C7	3.9551	0.842501	2.23097	6.96895e-30	2.73685e-25	H4C7	Histone H4	-	-	-	-	GO:0000786//nucleosome;GO:0005634//nucleus;GO:0005694//chromosome;GO:0005730//nucleolus;GO:0005774//vacuolar membrane;GO:0005829//cytosol;GO:0005886//plasma membrane;GO:0009506//plasmodesma;GO:0009507//chloroplast;GO:0009579//thylakoid	GO:0003677//DNA binding;GO:0046982//protein heterodimerization activity	GO:0006334//nucleosome assembly;GO:0009414//response to water deprivation
4	Zm00001d044247	Zm00001d044247	6.68353	2.00919	1.734	1.36247e-29	5.35071e-25	-	thioredoxin h homolog3	-	-	-	-	GO:0000786//nucleosome;GO:0005634//nucleus;GO:0005694//chromosome	GO:0003677//DNA binding;GO:0046982//protein heterodimerization activity	GO:0006334//nucleosome assembly
4	Zm00001d027760	Zm00001d027760	4.96247	1.16451	2.09133	6.06267e-29	2.38093e-24	-	Histone H2A	-	-	-	-	GO:0000786//nucleosome;GO:0000790//nuclear chromatin;GO:0005634//nucleus;GO:0005694//chromosome	GO:0003677//DNA binding;GO:0046982//protein heterodimerization activity	GO:0006325//chromatin organization
4	Zm00001d047788	Zm00001d047788	4.63298	1.1609	1.9967	9.72896e-27	3.82076e-22	-	Histone H2B	-	-	-	-	GO:0000786//nucleosome;GO:0005634//nucleus;GO:0005694//chromosome	GO:0003677//DNA binding;GO:0046982//protein heterodimerization activity	-
4	Zm00001d041727	Zm00001d041727	31.6524	16.0469	0.980023	2.93557e-25	1.15286e-20	-	40S ribosomal protein S29	Genetic Information Processing	Translation	ko03010//Ribosome	K02980	GO:0005622//intracellular;GO:0005840//ribosome	GO:0003735//structural constituent of ribosome;GO:0008270//zinc ion binding	GO:0006412//translation
4	Zm00001d016723	Zm00001d016723	4.05478	0.848037	2.25742	4.49889e-25	1.76681e-20	-	Histone H3	-	-	-	-	GO:0000786//nucleosome;GO:0005634//nucleus;GO:0005694//chromosome	GO:0003677//DNA binding;GO:0046982//protein heterodimerization activity	-
4	Zm00001d013066	Zm00001d013066	7.81145	2.47883	1.65593	4.6661e-25	1.83247e-20	-	Histone H1	-	-	-	-	GO:0000786//nucleosome;GO:0005634//nucleus;GO:0005694//chromosome	GO:0003677//DNA binding;GO:0003690//double-stranded DNA binding;GO:0031492//nucleosomal DNA binding	GO:0006334//nucleosome assembly;GO:0006355//regulation of transcription, DNA-templated;GO:0016584//nucleosome positioning;GO:0030261//chromosome condensation;GO:0031936//negative regulation of chromatin silencing;GO:0045910//negative regulation of DNA recombination
4	Zm00001d032239	high mobility group family A 102	8.47766	3.18558	1.41211	5.50471e-25	2.16181e-20	high mobility group family A 102	high mobility group family A 102	-	-	-	-	GO:0000785//chromatin;GO:0000786//nucleosome;GO:0005634//nucleus;GO:0005730//nucleolus	GO:0003677//DNA binding;GO:0003690//double-stranded DNA binding;GO:0031492//nucleosomal DNA binding;GO:0043565//sequence-specific DNA binding	GO:0006334//nucleosome assembly;GO:0006355//regulation of transcription, DNA-templated;GO:0016584//nucleosome positioning;GO:0030261//chromosome condensation;GO:0031936//negative regulation of chromatin silencing;GO:0045910//negative regulation of DNA recombination;GO:2000014//regulation of endosperm development
4	Zm00001d018981	histone1a	11.051	4.09216	1.43324	6.68585e-25	2.62567e-20	histone1a	histone1a	-	-	-	-	GO:0000786//nucleosome;GO:0005634//nucleus;GO:0005694//chromosome	GO:0003677//DNA binding;GO:0003690//double-stranded DNA binding;GO:0031492//nucleosomal DNA binding	GO:0006334//nucleosome assembly;GO:0006355//regulation of transcription, DNA-templated;GO:0016584//nucleosome positioning;GO:0030261//chromosome condensation;GO:0031936//negative regulation of chromatin silencing;GO:0045910//negative regulation of DNA recombination
4	Zm00001d049790	Zm00001d049790	37.8927	20.9335	0.856108	5.04214e-23	1.98015e-18	-	60S ribosomal protein L32	Genetic Information Processing	Translation	ko03010//Ribosome	K02912	GO:0005622//intracellular;GO:0005840//ribosome	GO:0003735//structural constituent of ribosome	GO:0006412//translation
4	Zm00001d008594	Zm00001d008594	15.5	6.74294	1.20082	5.15541e-23	2.02463e-18	-	60S ribosomal protein L26-1	Genetic Information Processing	Translation	ko03010//Ribosome	K02898	GO:0005622//intracellular;GO:0005840//ribosome;GO:0015934//large ribosomal subunit;GO:0022625//cytosolic large ribosomal subunit	GO:0003723//RNA binding;GO:0003735//structural constituent of ribosome	GO:0002181//cytoplasmic translation;GO:0006412//translation;GO:0042273//ribosomal large subunit biogenesis
4	Zm00001d037111	Zm00001d037111	9.63428	4.15839	1.21215	7.35901e-23	2.89003e-18	-	40S ribosomal protein S17-1	Genetic Information Processing	Translation	ko03010//Ribosome	K02962	GO:0005622//intracellular;GO:0005840//ribosome	GO:0003735//structural constituent of ribosome	GO:0006412//translation
4	Zm00001d048625	Zm00001d048625	4.15765	1.03559	2.00531	9.60268e-23	3.77116e-18	-	O-methyltransferase ZRP4	Metabolism	Biosynthesis of other secondary metabolites	ko00945//Stilbenoid, diarylheptanoid and gingerol biosynthesis	K16040	-	GO:0008168//methyltransferase activity;GO:0008171//O-methyltransferase activity;GO:0008757//S-adenosylmethionine-dependent methyltransferase activity;GO:0016740//transferase activity;GO:0046983//protein dimerization activity	GO:0019438//aromatic compound biosynthetic process;GO:0032259//methylation
4	Zm00001d018383	ribosomal protein L39	30.2081	16.848	0.842353	5.85107e-22	2.29783e-17	ribosomal protein L39	ribosomal protein L39	Genetic Information Processing	Translation	ko03010//Ribosome	K02924	GO:0005622//intracellular;GO:0005840//ribosome;GO:0022625//cytosolic large ribosomal subunit	GO:0003735//structural constituent of ribosome	GO:0006412//translation
4	Zm00001d040390	Zm00001d040390	3.92834	0.744031	2.40048	1.12374e-21	4.41314e-17	-	-	Genetic Information Processing	Folding, sorting and degradation	ko04120//Ubiquitin mediated proteolysis	K06688	GO:0005634//nucleus	GO:0000166//nucleotide binding;GO:0005524//ATP binding;GO:0016740//transferase activity;GO:0061631//ubiquitin conjugating enzyme activity	GO:0016567//protein ubiquitination;GO:0031145//anaphase-promoting complex-dependent catabolic process
4	Zm00001d013067	Zm00001d013067	5.06657	1.85478	1.44976	2.06395e-21	8.10555e-17	-	Histone H1	-	-	-	-	GO:0000786//nucleosome;GO:0005634//nucleus;GO:0005694//chromosome	GO:0003677//DNA binding;GO:0003690//double-stranded DNA binding;GO:0031492//nucleosomal DNA binding	GO:0006334//nucleosome assembly;GO:0006355//regulation of transcription, DNA-templated;GO:0016584//nucleosome positioning;GO:0030261//chromosome condensation;GO:0031936//negative regulation of chromatin silencing;GO:0045910//negative regulation of DNA recombination
4	Zm00001d045000	Zm00001d045000	21.1349	10.8224	0.965617	1.59532e-20	6.26514e-16	-	40S ribosomal protein S17-4	Genetic Information Processing	Translation	ko03010//Ribosome	K02962	GO:0005622//intracellular;GO:0005840//ribosome	GO:0003735//structural constituent of ribosome	GO:0006412//translation
4	Zm00001d014355	Zm00001d014355	13.5555	6.34841	1.09441	5.59876e-20	2.19875e-15	-	60S ribosomal protein L27-2	Genetic Information Processing	Translation	ko03010//Ribosome	K02901	GO:0005622//intracellular;GO:0005840//ribosome;GO:0022625//cytosolic large ribosomal subunit	GO:0003735//structural constituent of ribosome	GO:0006412//translation
4	Zm00001d014969	Zm00001d014969	29.0777	17.2872	0.750211	7.73323e-20	3.03699e-15	-	Ribosomal protein L37	Genetic Information Processing	Translation	ko03010//Ribosome	K02922	GO:0005622//intracellular;GO:0005840//ribosome	GO:0003723//RNA binding;GO:0003735//structural constituent of ribosome;GO:0019843//rRNA binding;GO:0046872//metal ion binding	GO:0006412//translation
4	Zm00001d022124	Zm00001d022124	25.1368	14.2587	0.817961	1.03285e-19	4.0562e-15	-	60S ribosomal protein L27a-3	Genetic Information Processing	Translation	ko03010//Ribosome	K02900	GO:0005622//intracellular;GO:0005840//ribosome;GO:0015934//large ribosomal subunit;GO:0022625//cytosolic large ribosomal subunit	GO:0003735//structural constituent of ribosome	GO:0006412//translation
4	Zm00001d014082	Zm00001d014082	19.5201	10.9041	0.840084	2.29322e-19	9.00593e-15	-	60S ribosomal protein L21-1	Genetic Information Processing	Translation	ko03010//Ribosome	K02889	GO:0005622//intracellular;GO:0005840//ribosome;GO:0022625//cytosolic large ribosomal subunit	GO:0003735//structural constituent of ribosome	GO:0006412//translation
4	Zm00001d043242	Zm00001d043242	3.33139	1.07826	1.62742	2.35885e-19	9.26366e-15	-	Early nodulin 20	-	-	-	-	GO:0046658//anchored component of plasma membrane	GO:0009055//electron transfer activity	GO:0022900//electron transport chain
4	Zm00001d054065	Zm00001d054065	18.8194	10.5826	0.830521	4.82646e-19	1.89545e-14	-	60S ribosomal protein L37-3	Genetic Information Processing	Translation	ko03010//Ribosome	K02922	GO:0000786//nucleosome;GO:0005622//intracellular;GO:0005840//ribosome;GO:0016020//membrane;GO:0016021//integral component of membrane;GO:0022625//cytosolic large ribosomal subunit	GO:0003677//DNA binding;GO:0003723//RNA binding;GO:0003735//structural constituent of ribosome;GO:0019843//rRNA binding;GO:0046872//metal ion binding	GO:0006412//translation
4	Zm00001d007154	Zm00001d007154	8.57197	4.21015	1.02576	5.12602e-19	2.01309e-14	-	60S ribosomal protein L22-2	Genetic Information Processing	Translation	ko03010//Ribosome	K02891	GO:0005622//intracellular;GO:0005840//ribosome;GO:0022625//cytosolic large ribosomal subunit	GO:0003723//RNA binding;GO:0003735//structural constituent of ribosome	GO:0002181//cytoplasmic translation;GO:0006412//translation
4	Zm00001d006844	Zm00001d006844	24.1222	14.0525	0.779532	6.11279e-19	2.40062e-14	-	Protein kinase	-	-	-	-	GO:0005737//cytoplasm	GO:0016301//kinase activity	GO:0016310//phosphorylation
4	Zm00001d047697	Zm00001d047697	22.6895	12.4413	0.866891	6.61715e-19	2.59869e-14	-	40S ribosomal protein S28	Genetic Information Processing	Translation	ko03010//Ribosome	K02979	GO:0005622//intracellular;GO:0005840//ribosome	GO:0003735//structural constituent of ribosome	GO:0006412//translation
4	Zm00001d043413	Zm00001d043413	7.98027	1.45601	2.45441	8.74376e-19	3.43385e-14	-	Putative uncharacterized protein [Source:UniProtKB/TrEMBL;Acc:B6SIK7]	-	-	-	-	GO:0016020//membrane;GO:0016021//integral component of membrane	-	-
4	Zm00001d018410	Zm00001d018410	28.2758	15.9807	0.823242	1.90561e-18	7.4837e-14	-	40S ribosomal protein S30	Genetic Information Processing	Translation	ko03010//Ribosome	K02983	GO:0005622//intracellular;GO:0005840//ribosome;GO:0022627//cytosolic small ribosomal subunit	GO:0003735//structural constituent of ribosome	GO:0006412//translation
4	Zm00001d023293	Zm00001d023293	4.43728	1.64579	1.4309	3.74451e-18	1.47054e-13	-	40S ribosomal protein S16	Genetic Information Processing	Translation	ko03010//Ribosome	K02960	GO:0005840//ribosome;GO:0022627//cytosolic small ribosomal subunit	GO:0003723//RNA binding;GO:0003735//structural constituent of ribosome	GO:0000462//maturation of SSU-rRNA from tricistronic rRNA transcript (SSU-rRNA, 5.8S rRNA, LSU-rRNA);GO:0006412//translation
4	Zm00001d015375	Zm00001d015375	5.63613	2.31074	1.28635	5.06703e-18	1.98992e-13	-	60S ribosomal protein L27a-3	Genetic Information Processing	Translation	ko03010//Ribosome	K02900	GO:0005622//intracellular;GO:0005840//ribosome;GO:0015934//large ribosomal subunit;GO:0022625//cytosolic large ribosomal subunit	GO:0003735//structural constituent of ribosome	GO:0006412//translation
4	Zm00001d026343	Zm00001d026343	7.00549	3.38203	1.0506	1.00569e-17	3.94955e-13	-	60S ribosomal protein L27	Genetic Information Processing	Translation	ko03010//Ribosome	K02901	GO:0005622//intracellular;GO:0005840//ribosome;GO:0022625//cytosolic large ribosomal subunit	GO:0003735//structural constituent of ribosome	GO:0006412//translation
4	Zm00001d048368	Zm00001d048368	26.6785	14.7445	0.855501	1.05814e-17	4.15552e-13	-	60S ribosomal protein L23	Genetic Information Processing	Translation	ko03010//Ribosome	K02894	GO:0005840//ribosome;GO:0022625//cytosolic large ribosomal subunit	GO:0003735//structural constituent of ribosome;GO:0070180//large ribosomal subunit rRNA binding	GO:0006412//translation
4	Zm00001d002601	Zm00001d002601	10.3108	4.20159	1.29514	1.24314e-17	4.88206e-13	-	histone H1-3	-	-	-	-	GO:0000786//nucleosome;GO:0005634//nucleus;GO:0005694//chromosome	GO:0003677//DNA binding;GO:0003690//double-stranded DNA binding;GO:0031492//nucleosomal DNA binding	GO:0006334//nucleosome assembly;GO:0006355//regulation of transcription, DNA-templated;GO:0016584//nucleosome positioning;GO:0030261//chromosome condensation;GO:0031936//negative regulation of chromatin silencing;GO:0045910//negative regulation of DNA recombination
4	Zm00001d039908	Zm00001d039908	14.8814	7.92049	0.909853	1.25278e-17	4.91993e-13	-	Ribosomal protein L26	Genetic Information Processing	Translation	ko03010//Ribosome	K02898	GO:0005622//intracellular;GO:0005840//ribosome;GO:0015934//large ribosomal subunit;GO:0022625//cytosolic large ribosomal subunit	GO:0003723//RNA binding;GO:0003735//structural constituent of ribosome	GO:0002181//cytoplasmic translation;GO:0006412//translation;GO:0042273//ribosomal large subunit biogenesis
4	Zm00001d010030	Zm00001d010030	13.1401	6.4056	1.03658	1.5081e-17	5.92262e-13	-	60S ribosomal protein L29-1	Genetic Information Processing	Translation	ko03010//Ribosome	K02905	GO:0005622//intracellular;GO:0005840//ribosome;GO:0022625//cytosolic large ribosomal subunit	GO:0003735//structural constituent of ribosome	GO:0002181//cytoplasmic translation;GO:0006412//translation
4	Zm00001d002450	Zm00001d002450	11.4828	6.38839	0.845949	8.29681e-17	3.25832e-12	-	60S ribosomal protein L12-3	Genetic Information Processing	Translation	ko03010//Ribosome	K02870	GO:0005840//ribosome;GO:0015934//large ribosomal subunit;GO:0022625//cytosolic large ribosomal subunit	GO:0003735//structural constituent of ribosome;GO:0019843//rRNA binding;GO:0070180//large ribosomal subunit rRNA binding	GO:0000027//ribosomal large subunit assembly;GO:0006412//translation
4	Zm00001d044664	Zm00001d044664	7.35973	3.46661	1.08613	1.30032e-16	5.10663e-12	-	40S ribosomal protein S16-3	Genetic Information Processing	Translation	ko03010//Ribosome	K02960	GO:0005840//ribosome;GO:0022627//cytosolic small ribosomal subunit	GO:0003723//RNA binding;GO:0003735//structural constituent of ribosome	GO:0000462//maturation of SSU-rRNA from tricistronic rRNA transcript (SSU-rRNA, 5.8S rRNA, LSU-rRNA);GO:0006412//translation
4	Zm00001d026286	ribosomal protein S11	20.3506	11.8998	0.77413	1.74015e-16	6.8339e-12	ribosomal protein S11	ribosomal protein S11	Genetic Information Processing	Translation	ko03010//Ribosome	K02949	GO:0005622//intracellular;GO:0005737//cytoplasm;GO:0005840//ribosome;GO:0022627//cytosolic small ribosomal subunit	GO:0003723//RNA binding;GO:0003735//structural constituent of ribosome;GO:0019843//rRNA binding	GO:0006412//translation
4	Zm00001d012886	Zm00001d012886	21.6286	12.3336	0.810341	2.27457e-16	8.93268e-12	-	40S ribosomal protein S21	Genetic Information Processing	Translation	ko03010//Ribosome	K02971	GO:0005622//intracellular;GO:0005840//ribosome;GO:0022627//cytosolic small ribosomal subunit	GO:0003735//structural constituent of ribosome	GO:0000447//endonucleolytic cleavage in ITS1 to separate SSU-rRNA from 5.8S rRNA and LSU-rRNA from tricistronic rRNA transcript (SSU-rRNA, 5.8S rRNA, LSU-rRNA);GO:0000461//endonucleolytic cleavage to generate mature 3'-end of SSU-rRNA from (SSU-rRNA, 5.8S rRNA, LSU-rRNA);GO:0006412//translation
4	Zm00001d053239	ribosomal protein S27	36.166	24.2419	0.577131	2.96454e-16	1.16423e-11	ribosomal protein S27	ribosomal protein S27	Genetic Information Processing	Translation	ko03010//Ribosome	K02978	GO:0005622//intracellular;GO:0005840//ribosome	GO:0003735//structural constituent of ribosome;GO:0046872//metal ion binding	GO:0006412//translation
4	Zm00001d035087	acidic ribosomal protein P1a	43.3249	28.5607	0.601168	8.8405e-16	3.47184e-11	acidic ribosomal protein P1a	60S acidic ribosomal protein P1	Genetic Information Processing	Translation	ko03010//Ribosome	K02942	GO:0005622//intracellular;GO:0005840//ribosome;GO:0022625//cytosolic large ribosomal subunit	GO:0003735//structural constituent of ribosome;GO:0030295//protein kinase activator activity;GO:0043021//ribonucleoprotein complex binding;GO:0044877//protein-containing complex binding	GO:0002181//cytoplasmic translation;GO:0006412//translation;GO:0006414//translational elongation;GO:0032147//activation of protein kinase activity
4	Zm00001d052003	Zm00001d052003	9.35476	4.73712	0.981691	1.44626e-15	5.67974e-11	-	40S ribosomal protein S30	Genetic Information Processing	Translation	ko03010//Ribosome	K02983	GO:0005622//intracellular;GO:0005840//ribosome;GO:0022627//cytosolic small ribosomal subunit	GO:0003735//structural constituent of ribosome	GO:0006412//translation
4	Zm00001d043942	Zm00001d043942	14.8031	8.14266	0.862326	1.5115e-15	5.93596e-11	-	60S ribosomal protein L18a	Genetic Information Processing	Translation	ko03010//Ribosome	K02882	GO:0005840//ribosome;GO:0022625//cytosolic large ribosomal subunit	GO:0003735//structural constituent of ribosome	GO:0006412//translation
4	Zm00001d038374	Zm00001d038374	35.2406	22.6289	0.63907	1.94861e-15	7.65257e-11	-	60S ribosomal protein L36	Genetic Information Processing	Translation	ko03010//Ribosome	K02920	GO:0005622//intracellular;GO:0005840//ribosome;GO:0022625//cytosolic large ribosomal subunit	GO:0003735//structural constituent of ribosome	GO:0002181//cytoplasmic translation;GO:0006412//translation
4	Zm00001d031701	Zm00001d031701	9.5172	5.18875	0.87515	2.65096e-15	1.04109e-10	-	60S ribosomal protein L38	Genetic Information Processing	Translation	ko03010//Ribosome	K02923	GO:0005622//intracellular;GO:0005840//ribosome;GO:0022625//cytosolic large ribosomal subunit	GO:0003735//structural constituent of ribosome	GO:0006412//translation
4	Zm00001d035838	Zm00001d035838	6.56195	3.3392	0.974621	7.45174e-15	2.92645e-10	-	60S ribosomal protein L39-1	Genetic Information Processing	Translation	ko03010//Ribosome	K02924	GO:0005622//intracellular;GO:0005840//ribosome;GO:0022625//cytosolic large ribosomal subunit	GO:0003735//structural constituent of ribosome	GO:0006412//translation
4	Zm00001d006555	Zm00001d006555	5.91125	2.61699	1.17555	8.93554e-15	3.50917e-10	-	60S ribosomal protein L38	Genetic Information Processing	Translation	ko03010//Ribosome	K02923	GO:0005622//intracellular;GO:0005840//ribosome;GO:0022625//cytosolic large ribosomal subunit	GO:0003735//structural constituent of ribosome	GO:0006412//translation
4	Zm00001d026578	Zm00001d026578	28.1281	17.8439	0.656584	9.2193e-15	3.6206e-10	-	60S acidic ribosomal protein P2-5	Genetic Information Processing	Translation	ko03010//Ribosome	K02943	GO:0005622//intracellular;GO:0005840//ribosome;GO:0022625//cytosolic large ribosomal subunit	GO:0003735//structural constituent of ribosome;GO:0044877//protein-containing complex binding	GO:0006414//translational elongation
4	Zm00001d017850	Zm00001d017850	22.2979	13.7894	0.693342	9.8163e-15	3.85506e-10	-	60S ribosomal protein L31	Genetic Information Processing	Translation	ko03010//Ribosome	K02910	GO:0005840//ribosome;GO:0022625//cytosolic large ribosomal subunit	GO:0003735//structural constituent of ribosome	GO:0002181//cytoplasmic translation;GO:0006412//translation
4	Zm00001d053979	Zm00001d053979	3.55168	1.54516	1.20074	1.09455e-14	4.29854e-10	-	SWIB/MDM2 domain superfamily protein	-	-	-	-	-	GO:0005515//protein binding	-
4	Zm00001d011208	Zm00001d011208	7.52136	3.44191	1.12779	1.16495e-14	4.57497e-10	-	1-aminocyclopropane-1-carboxylate oxidase 1	Metabolism;Metabolism;Metabolism	Global and overview maps;Global and overview maps;Amino acid metabolism	ko01100//Metabolic pathways;ko01110//Biosynthesis of secondary metabolites;ko00270//Cysteine and methionine metabolism	K05933;K05933;K05933	-	GO:0016491//oxidoreductase activity;GO:0046872//metal ion binding;GO:0051213//dioxygenase activity	GO:0055114//oxidation-reduction process
4	Zm00001d049815	RPL17	14.908	8.80401	0.759854	1.32302e-14	5.19577e-10	RPL17	ribosomal protein L17b	Genetic Information Processing	Translation	ko03010//Ribosome	K02880	GO:0005622//intracellular;GO:0005840//ribosome;GO:0015934//large ribosomal subunit;GO:0022625//cytosolic large ribosomal subunit	GO:0003735//structural constituent of ribosome	GO:0002181//cytoplasmic translation;GO:0006412//translation
4	Zm00001d027813	Zm00001d027813	9.41138	4.80795	0.968985	1.35305e-14	5.31368e-10	-	40S ribosomal protein S28	Genetic Information Processing	Translation	ko03010//Ribosome	K02979	GO:0005622//intracellular;GO:0005840//ribosome;GO:0022627//cytosolic small ribosomal subunit	GO:0003735//structural constituent of ribosome	GO:0000028//ribosomal small subunit assembly;GO:0006412//translation;GO:0030490//maturation of SSU-rRNA
4	Zm00001d052025	Zm00001d052025	36.6826	23.7067	0.629799	1.41547e-14	5.55882e-10	-	60S ribosomal protein L39	Genetic Information Processing	Translation	ko03010//Ribosome	K02924	GO:0005622//intracellular;GO:0005840//ribosome;GO:0022625//cytosolic large ribosomal subunit	GO:0003735//structural constituent of ribosome	GO:0006412//translation
4	Zm00001d009117	Zm00001d009117	5.88851	2.52799	1.21992	1.49574e-14	5.87406e-10	-	60S ribosomal protein L29	Genetic Information Processing	Translation	ko03010//Ribosome	K02905	GO:0005622//intracellular;GO:0005840//ribosome;GO:0022625//cytosolic large ribosomal subunit	GO:0003735//structural constituent of ribosome	GO:0002181//cytoplasmic translation;GO:0006412//translation
4	Zm00001d035094	Zm00001d035094	10.1155	5.43633	0.895867	1.51921e-14	5.96623e-10	-	40S ribosomal protein S13-1	Genetic Information Processing	Translation	ko03010//Ribosome	K02953	GO:0005622//intracellular;GO:0005730//nucleolus;GO:0005840//ribosome;GO:0022627//cytosolic small ribosomal subunit	GO:0003735//structural constituent of ribosome;GO:0070181//small ribosomal subunit rRNA binding	GO:0006412//translation
4	Zm00001d021445	Zm00001d021445	26.7768	16.2528	0.720295	1.61219e-14	6.33141e-10	-	60S ribosomal protein L14-1	Genetic Information Processing	Translation	ko03010//Ribosome	K02875	GO:0005622//intracellular;GO:0005840//ribosome;GO:0016020//membrane;GO:0016021//integral component of membrane;GO:0022625//cytosolic large ribosomal subunit	GO:0003723//RNA binding;GO:0003735//structural constituent of ribosome	GO:0006412//translation;GO:0042273//ribosomal large subunit biogenesis
4	Zm00001d048787	Zm00001d048787	23.1467	13.031	0.828861	1.71433e-14	6.7325e-10	-	40S ribosomal protein S29	Genetic Information Processing	Translation	ko03010//Ribosome	K02980	GO:0005622//intracellular;GO:0005840//ribosome;GO:0022627//cytosolic small ribosomal subunit	GO:0003735//structural constituent of ribosome;GO:0008270//zinc ion binding	GO:0006412//translation
4	Zm00001d009652	acidic ribosomal protein P2a-2	12.0432	6.3551	0.922231	2.41471e-14	9.48305e-10	acidic ribosomal protein P2a-2	acidic ribosomal protein P2a-2	Genetic Information Processing	Translation	ko03010//Ribosome	K02943	GO:0005622//intracellular;GO:0005840//ribosome;GO:0016020//membrane;GO:0016021//integral component of membrane	GO:0003735//structural constituent of ribosome	GO:0006414//translational elongation
4	Zm00001d013034	Zm00001d013034	10.1004	5.54097	0.86621	2.49533e-14	9.79966e-10	-	40S ribosomal protein S2-1	Genetic Information Processing	Translation	ko03010//Ribosome	K02981	GO:0005840//ribosome;GO:0015935//small ribosomal subunit;GO:0022627//cytosolic small ribosomal subunit;GO:1990904//ribonucleoprotein complex	GO:0003723//RNA binding;GO:0003735//structural constituent of ribosome	GO:0006412//translation
4	Zm00001d049933	Zm00001d049933	16.0375	9.50531	0.754647	4.69288e-14	1.84299e-09	-	ribosomal protein S25	-	-	-	-	GO:0005739//mitochondrion;GO:0005840//ribosome	GO:0042030//ATPase inhibitor activity	GO:0032780//negative regulation of ATPase activity
4	Zm00001d037732	Zm00001d037732	7.38417	4.07112	0.85901	6.83156e-14	2.68289e-09	-	60S ribosomal protein L17-2	Genetic Information Processing	Translation	ko03010//Ribosome	K02880	GO:0005622//intracellular;GO:0005840//ribosome;GO:0015934//large ribosomal subunit;GO:0022625//cytosolic large ribosomal subunit	GO:0003735//structural constituent of ribosome	GO:0002181//cytoplasmic translation;GO:0006412//translation
4	Zm00001d004052	Zm00001d004052	22.4192	13.2708	0.756476	1.10093e-13	4.32359e-09	-	60S ribosomal protein L35	Genetic Information Processing	Translation	ko03010//Ribosome	K02918	GO:0005622//intracellular;GO:0005840//ribosome;GO:0022625//cytosolic large ribosomal subunit	GO:0003729//mRNA binding;GO:0003735//structural constituent of ribosome	GO:0000463//maturation of LSU-rRNA from tricistronic rRNA transcript (SSU-rRNA, 5.8S rRNA, LSU-rRNA);GO:0006412//translation
4	Zm00001d048382	Zm00001d048382	14.8874	8.72246	0.771283	1.18143e-13	4.63972e-09	-	60S ribosomal protein L21-1	Genetic Information Processing	Translation	ko03010//Ribosome	K02889	GO:0005622//intracellular;GO:0005840//ribosome;GO:0022625//cytosolic large ribosomal subunit	GO:0003735//structural constituent of ribosome	GO:0006412//translation
4	Zm00001d037886	40S ribosomal protein S21a	10.7537	6.07226	0.82453	2.63149e-13	1.03344e-08	40S ribosomal protein S21a	40S ribosomal protein S21a	Genetic Information Processing	Translation	ko03010//Ribosome	K02971	GO:0005622//intracellular;GO:0005840//ribosome;GO:0022627//cytosolic small ribosomal subunit	GO:0003735//structural constituent of ribosome	GO:0000447//endonucleolytic cleavage in ITS1 to separate SSU-rRNA from 5.8S rRNA and LSU-rRNA from tricistronic rRNA transcript (SSU-rRNA, 5.8S rRNA, LSU-rRNA);GO:0000461//endonucleolytic cleavage to generate mature 3'-end of SSU-rRNA from (SSU-rRNA, 5.8S rRNA, LSU-rRNA);GO:0006412//translation
4	Zm00001d029418	Zm00001d029418	15.4753	9.63847	0.683091	3.35948e-13	1.31933e-08	-	Ribosomal protein L37	Genetic Information Processing	Translation	ko03010//Ribosome	K02922	GO:0005622//intracellular;GO:0005840//ribosome;GO:0022625//cytosolic large ribosomal subunit	GO:0003723//RNA binding;GO:0003735//structural constituent of ribosome;GO:0019843//rRNA binding;GO:0046872//metal ion binding	GO:0006412//translation
4	Zm00001d045121	RPL39	9.09437	4.57722	0.990501	3.70605e-13	1.45544e-08	RPL39	60S ribosomal protein L39	Genetic Information Processing	Translation	ko03010//Ribosome	K02924	GO:0005622//intracellular;GO:0005840//ribosome;GO:0022625//cytosolic large ribosomal subunit	GO:0003735//structural constituent of ribosome	GO:0006412//translation
4	Zm00001d013056	Zm00001d013056	3.7063	1.38563	1.41944	4.07513e-13	1.60039e-08	-	DEAD-box ATP-dependent RNA helicase 51	-	-	-	-	GO:0005730//nucleolus	GO:0000166//nucleotide binding;GO:0003676//nucleic acid binding;GO:0003723//RNA binding;GO:0003724//RNA helicase activity;GO:0004386//helicase activity;GO:0005524//ATP binding;GO:0016787//hydrolase activity	GO:0000463//maturation of LSU-rRNA from tricistronic rRNA transcript (SSU-rRNA, 5.8S rRNA, LSU-rRNA)
4	Zm00001d013777	MYB-related-transcription factor 40	13.4679	7.87072	0.774961	4.18099e-13	1.64196e-08	MYB-related-transcription factor 40	-	Genetic Information Processing	Translation	ko03010//Ribosome	K02866	GO:0005622//intracellular;GO:0005840//ribosome;GO:0022625//cytosolic large ribosomal subunit	GO:0003677//DNA binding;GO:0003735//structural constituent of ribosome	GO:0000027//ribosomal large subunit assembly;GO:0006412//translation
4	Zm00001d016276	ribosomal protein S24	5.53858	2.82328	0.972144	5.00958e-13	1.96736e-08	ribosomal protein S24	ribosomal protein S24	Genetic Information Processing	Translation	ko03010//Ribosome	K02974	GO:0005622//intracellular;GO:0005840//ribosome	GO:0003735//structural constituent of ribosome	GO:0006412//translation
4	Zm00001d045475	Zm00001d045475	13.604	7.2235	0.913264	7.54272e-13	2.96218e-08	-	Histone H3	-	-	-	-	GO:0000786//nucleosome;GO:0005634//nucleus;GO:0005694//chromosome	GO:0003677//DNA binding;GO:0046982//protein heterodimerization activity	-
4	Zm00001d005023	Zm00001d005023	10.239	5.38094	0.92814	7.69866e-13	3.02342e-08	-	40S ribosomal protein S16	Genetic Information Processing	Translation	ko03010//Ribosome	K02960	GO:0005840//ribosome;GO:0022627//cytosolic small ribosomal subunit	GO:0003723//RNA binding;GO:0003735//structural constituent of ribosome	GO:0000462//maturation of SSU-rRNA from tricistronic rRNA transcript (SSU-rRNA, 5.8S rRNA, LSU-rRNA);GO:0006412//translation
4	Zm00001d011534	Zm00001d011534	6.1089	3.22487	0.92167	7.87002e-13	3.09071e-08	-	60S ribosomal protein L18a	Genetic Information Processing	Translation	ko03010//Ribosome	K02882	GO:0005840//ribosome;GO:0022625//cytosolic large ribosomal subunit	GO:0003735//structural constituent of ribosome	GO:0006412//translation
4	Zm00001d034223	Zm00001d034223	15.1029	8.60125	0.812209	8.19852e-13	3.21972e-08	-	40S ribosomal protein S29	Genetic Information Processing	Translation	ko03010//Ribosome	K02980	GO:0005622//intracellular;GO:0005840//ribosome;GO:0022627//cytosolic small ribosomal subunit	GO:0003735//structural constituent of ribosome;GO:0008270//zinc ion binding	GO:0006412//translation
4	Zm00001d006899	Zm00001d006899	17.8138	11.6621	0.611174	1.12635e-12	4.42338e-08	-	40S ribosomal protein S6	Genetic Information Processing	Translation	ko03010//Ribosome	K02991	GO:0005622//intracellular;GO:0005840//ribosome	GO:0003735//structural constituent of ribosome	GO:0006412//translation
4	Zm00001d039372	Zm00001d039372	5.45733	2.9416	0.891596	1.27285e-12	4.99874e-08	-	Small nuclear ribonucleoprotein family protein	Genetic Information Processing	Transcription	ko03040//Spliceosome	K11097	GO:0005634//nucleus;GO:0005681//spliceosomal complex;GO:0005682//U5 snRNP;GO:0005685//U1 snRNP;GO:0005686//U2 snRNP;GO:0005687//U4 snRNP;GO:0046540//U4/U6 x U5 tri-snRNP complex	GO:0003723//RNA binding	GO:0000387//spliceosomal snRNP assembly;GO:0000398//mRNA splicing, via spliceosome;GO:0006397//mRNA processing;GO:0008380//RNA splicing
4	Zm00001d028426	Zm00001d028426	7.23256	3.85228	0.908792	1.28457e-12	5.04478e-08	-	40S ribosomal protein S20-1	Genetic Information Processing	Translation	ko03010//Ribosome	K02969	GO:0005840//ribosome;GO:0015935//small ribosomal subunit;GO:0022627//cytosolic small ribosomal subunit	GO:0003735//structural constituent of ribosome	GO:0006412//translation
4	Zm00001d039020	Zm00001d039020	8.19339	4.53722	0.852654	1.64407e-12	6.45659e-08	-	60S ribosomal protein L18a-2	Genetic Information Processing	Translation	ko03010//Ribosome	K02882	GO:0005840//ribosome;GO:0016020//membrane;GO:0016021//integral component of membrane;GO:0022625//cytosolic large ribosomal subunit	GO:0003735//structural constituent of ribosome	GO:0006412//translation
4	Zm00001d034059	ribosomal protein L13A homolog	23.377	14.5541	0.683664	2.12303e-12	8.33756e-08	ribosomal protein L13A homolog	60S ribosomal protein L13a-1	Genetic Information Processing	Translation	ko03010//Ribosome	K02872	GO:0005840//ribosome;GO:0015934//large ribosomal subunit;GO:0022625//cytosolic large ribosomal subunit	GO:0003729//mRNA binding;GO:0003735//structural constituent of ribosome	GO:0006412//translation;GO:0017148//negative regulation of translation
4	Zm00001d037479	Zm00001d037479	26.5754	17.7052	0.585913	2.31792e-12	9.10293e-08	-	40S ribosomal protein S30	Genetic Information Processing	Translation	ko03010//Ribosome	K02983	GO:0005622//intracellular;GO:0005840//ribosome;GO:0022627//cytosolic small ribosomal subunit	GO:0003735//structural constituent of ribosome	GO:0006412//translation
4	Zm00001d006510	Zm00001d006510	22.4466	13.8603	0.695534	2.92746e-12	1.14967e-07	-	60S ribosomal protein L44	Genetic Information Processing	Translation	ko03010//Ribosome	K02929	GO:0005622//intracellular;GO:0005840//ribosome;GO:0022625//cytosolic large ribosomal subunit	GO:0003735//structural constituent of ribosome	GO:0006412//translation
4	Zm00001d013222	GRMZM2G077034	3.50836	1.47448	1.25059	2.9549e-12	1.16045e-07	GRMZM2G077034	Gibberellin-regulated protein 10	-	-	-	-	-	-	-
4	Zm00001d051543	Zm00001d051543	5.0876	2.58241	0.978265	3.20817e-12	1.25991e-07	-	60S ribosomal protein L12-3	Genetic Information Processing	Translation	ko03010//Ribosome	K02870	GO:0005840//ribosome;GO:0015934//large ribosomal subunit;GO:0022625//cytosolic large ribosomal subunit	GO:0003735//structural constituent of ribosome;GO:0019843//rRNA binding;GO:0070180//large ribosomal subunit rRNA binding	GO:0000027//ribosomal large subunit assembly;GO:0006412//translation
4	Zm00001d005642	Zm00001d005642	24.7586	16.5191	0.583791	3.62678e-12	1.42431e-07	-	60S ribosomal protein L35a-2	Genetic Information Processing	Translation	ko03010//Ribosome	K02917	GO:0005622//intracellular;GO:0005840//ribosome;GO:0016020//membrane;GO:0016021//integral component of membrane;GO:0022625//cytosolic large ribosomal subunit	GO:0003735//structural constituent of ribosome	GO:0002181//cytoplasmic translation;GO:0006412//translation;GO:0042273//ribosomal large subunit biogenesis
4	Zm00001d042023	Zm00001d042023	6.39328	3.57326	0.839314	4.23083e-12	1.66153e-07	-	Ribosomal protein S10	Genetic Information Processing	Translation	ko03010//Ribosome	K02947	GO:0005840//ribosome;GO:0022627//cytosolic small ribosomal subunit	GO:0003735//structural constituent of ribosome	GO:0000028//ribosomal small subunit assembly
4	Zm00001d013392	Zm00001d013392	2.54397	1.08366	1.23117	4.38068e-12	1.72038e-07	-	Histone H2A	-	-	-	-	GO:0000786//nucleosome;GO:0000790//nuclear chromatin;GO:0005634//nucleus;GO:0005694//chromosome	GO:0003677//DNA binding;GO:0046982//protein heterodimerization activity	GO:0006325//chromatin organization
4	Zm00001d027595	Zm00001d027595	35.0918	24.4341	0.522237	4.60151e-12	1.80711e-07	-	60S ribosomal protein L23	Genetic Information Processing	Translation	ko03010//Ribosome	K02894	GO:0005840//ribosome	GO:0003735//structural constituent of ribosome	GO:0006412//translation
4	Zm00001d038865	Zm00001d038865	34.6033	24.3479	0.507113	6.54313e-12	2.56962e-07	-	60S ribosomal protein L28-1	Genetic Information Processing	Translation	ko03010//Ribosome	K02903	GO:0005622//intracellular;GO:0005840//ribosome;GO:0022625//cytosolic large ribosomal subunit	GO:0003735//structural constituent of ribosome	GO:0006412//translation
4	Zm00001d052075	Zm00001d052075	12.7801	7.93959	0.686764	8.69956e-12	3.41649e-07	-	60S ribosomal protein L35a-2	Genetic Information Processing	Translation	ko03010//Ribosome	K02917	GO:0005622//intracellular;GO:0005840//ribosome;GO:0022625//cytosolic large ribosomal subunit	GO:0003735//structural constituent of ribosome	GO:0002181//cytoplasmic translation;GO:0006412//translation;GO:0042273//ribosomal large subunit biogenesis
4	Zm00001d052718	Zm00001d052718	25.771	16.1869	0.670921	9.603e-12	3.77129e-07	-	60S ribosomal protein L38	Genetic Information Processing	Translation	ko03010//Ribosome	K02923	GO:0005622//intracellular;GO:0005840//ribosome;GO:0022625//cytosolic large ribosomal subunit	GO:0003735//structural constituent of ribosome	GO:0006412//translation
4	Zm00001d006100	Zm00001d006100	14.083	8.33851	0.756094	9.93715e-12	3.90252e-07	-	60S ribosomal protein L7a-1	Genetic Information Processing	Translation	ko03010//Ribosome	K02936	GO:0005840//ribosome;GO:0022625//cytosolic large ribosomal subunit;GO:1990904//ribonucleoprotein complex	GO:0003723//RNA binding	GO:0000470//maturation of LSU-rRNA;GO:0006412//translation;GO:0042254//ribosome biogenesis
4	Zm00001d036567	Zm00001d036567	18.5043	11.9024	0.636613	1.32755e-11	5.21355e-07	-	40S ribosomal protein S14-3	Genetic Information Processing	Translation	ko03010//Ribosome	K02955	GO:0005840//ribosome;GO:0022627//cytosolic small ribosomal subunit	GO:0003735//structural constituent of ribosome;GO:0048027//mRNA 5'-UTR binding;GO:0070181//small ribosomal subunit rRNA binding	GO:0000028//ribosomal small subunit assembly;GO:0000462//maturation of SSU-rRNA from tricistronic rRNA transcript (SSU-rRNA, 5.8S rRNA, LSU-rRNA);GO:0006412//translation
4	Zm00001d021706	Zm00001d021706	8.7864	4.43723	0.985614	1.39406e-11	5.47477e-07	-	Histone H2A	-	-	-	-	GO:0000786//nucleosome;GO:0000790//nuclear chromatin;GO:0005634//nucleus;GO:0005694//chromosome	GO:0003677//DNA binding;GO:0046982//protein heterodimerization activity	GO:0006325//chromatin organization
4	Zm00001d034479	histone one (H1)	11.2826	5.79895	0.960233	1.72359e-11	6.76887e-07	histone one (H1)	histone one (H1)	-	-	-	-	GO:0000786//nucleosome;GO:0005634//nucleus;GO:0005694//chromosome	GO:0003677//DNA binding;GO:0003690//double-stranded DNA binding;GO:0031492//nucleosomal DNA binding	GO:0006334//nucleosome assembly;GO:0006355//regulation of transcription, DNA-templated;GO:0016584//nucleosome positioning;GO:0030261//chromosome condensation;GO:0031936//negative regulation of chromatin silencing;GO:0045910//negative regulation of DNA recombination
4	Zm00001d010528	Zm00001d010528	25.3567	16.3185	0.635859	1.83813e-11	7.2187e-07	-	60S ribosomal protein L36	Genetic Information Processing	Translation	ko03010//Ribosome	K02920	GO:0005622//intracellular;GO:0005840//ribosome;GO:0022625//cytosolic large ribosomal subunit	GO:0003735//structural constituent of ribosome	GO:0002181//cytoplasmic translation;GO:0006412//translation
4	Zm00001d053636	rps8	9.53764	5.29316	0.849504	1.99632e-11	7.83996e-07	rps8	40S ribosomal protein S8	Genetic Information Processing	Translation	ko03010//Ribosome	K02995	GO:0005622//intracellular;GO:0005840//ribosome;GO:0022627//cytosolic small ribosomal subunit;GO:0043253//chloroplast ribosome	GO:0003735//structural constituent of ribosome;GO:0043022//ribosome binding	GO:0000462//maturation of SSU-rRNA from tricistronic rRNA transcript (SSU-rRNA, 5.8S rRNA, LSU-rRNA);GO:0006412//translation;GO:0042255//ribosome assembly
4	Zm00001d037603	Zm00001d037603	17.3443	11.1192	0.641414	2.11838e-11	8.31929e-07	-	60S ribosomal protein L18-3	Genetic Information Processing	Translation	ko03010//Ribosome	K02883	GO:0005622//intracellular;GO:0005840//ribosome;GO:0022625//cytosolic large ribosomal subunit	GO:0003735//structural constituent of ribosome	GO:0006412//translation
4	Zm00001d007810	Zm00001d007810	7.8309	4.66056	0.748677	2.20944e-11	8.67689e-07	-	40S ribosomal protein S15-4	Genetic Information Processing	Translation	ko03010//Ribosome	K02958	GO:0005840//ribosome;GO:0015935//small ribosomal subunit;GO:0022627//cytosolic small ribosomal subunit	GO:0003723//RNA binding;GO:0003735//structural constituent of ribosome	GO:0000028//ribosomal small subunit assembly;GO:0006412//translation
4	Zm00001d007824	Zm00001d007824	12.1472	7.47648	0.700195	2.24422e-11	8.8135e-07	-	60S ribosomal protein L4-1	Genetic Information Processing	Translation	ko03010//Ribosome	K02930	GO:0005840//ribosome;GO:0022625//cytosolic large ribosomal subunit	GO:0003735//structural constituent of ribosome	GO:0006412//translation
4	Zm00001d034609	Zm00001d034609	12.1762	7.38346	0.721694	2.68853e-11	1.05584e-06	-	40S ribosomal protein S26	Genetic Information Processing	Translation	ko03010//Ribosome	K02976	GO:0005622//intracellular;GO:0005840//ribosome;GO:0022627//cytosolic small ribosomal subunit	GO:0003729//mRNA binding;GO:0003735//structural constituent of ribosome	GO:0006412//translation
4	Zm00001d046317	Zm00001d046317	6.93653	3.87432	0.840271	2.91026e-11	1.14292e-06	-	60S ribosomal protein L11-1	Genetic Information Processing	Translation	ko03010//Ribosome	K02868	GO:0005622//intracellular;GO:0005840//ribosome;GO:0022625//cytosolic large ribosomal subunit	GO:0003735//structural constituent of ribosome	GO:0000027//ribosomal large subunit assembly;GO:0006412//translation
4	Zm00001d026254	Zm00001d026254	14.1782	8.94965	0.663777	2.92774e-11	1.14978e-06	-	60S ribosomal protein L7-2	Genetic Information Processing	Translation	ko03010//Ribosome	K02937	GO:0005840//ribosome;GO:0022625//cytosolic large ribosomal subunit	GO:0003735//structural constituent of ribosome	GO:0000463//maturation of LSU-rRNA from tricistronic rRNA transcript (SSU-rRNA, 5.8S rRNA, LSU-rRNA)
4	Zm00001d049666	ribosomal protein13	15.0537	9.69264	0.635152	3.75857e-11	1.47606e-06	ribosomal protein13	ribosomal protein13	Genetic Information Processing	Translation	ko03010//Ribosome	K02953	GO:0005622//intracellular;GO:0005730//nucleolus;GO:0005840//ribosome;GO:0022627//cytosolic small ribosomal subunit	GO:0003735//structural constituent of ribosome;GO:0070181//small ribosomal subunit rRNA binding	GO:0006412//translation
4	Zm00001d047186	Zm00001d047186	6.43343	3.99294	0.688139	3.79057e-11	1.48863e-06	-	40S ribosomal protein S9	Genetic Information Processing	Translation	ko03010//Ribosome	K02997	GO:0005622//intracellular;GO:0005840//ribosome;GO:0015935//small ribosomal subunit;GO:0022627//cytosolic small ribosomal subunit	GO:0003723//RNA binding;GO:0003735//structural constituent of ribosome;GO:0019843//rRNA binding	GO:0006412//translation;GO:0045903//positive regulation of translational fidelity
4	Zm00001d007815	Zm00001d007815	7.52021	4.31876	0.800156	3.96999e-11	1.55909e-06	-	40S ribosomal protein S15-4	Genetic Information Processing	Translation	ko03010//Ribosome	K02958	GO:0005840//ribosome;GO:0015935//small ribosomal subunit	GO:0003723//RNA binding;GO:0003735//structural constituent of ribosome	GO:0006412//translation
4	Zm00001d003896	Zm00001d003896	12.2993	7.647	0.685606	4.29029e-11	1.68488e-06	-	60S ribosomal protein L12	Genetic Information Processing	Translation	ko03010//Ribosome	K02870	GO:0005840//ribosome;GO:0015934//large ribosomal subunit;GO:0022625//cytosolic large ribosomal subunit	GO:0003735//structural constituent of ribosome;GO:0019843//rRNA binding;GO:0070180//large ribosomal subunit rRNA binding	GO:0000027//ribosomal large subunit assembly;GO:0006412//translation
4	Zm00001d011741	Zm00001d011741	14.3774	9.2387	0.63804	7.0255e-11	2.75905e-06	-	40S ribosomal protein S24	Genetic Information Processing	Translation	ko03010//Ribosome	K02974	GO:0005622//intracellular;GO:0005840//ribosome	GO:0003735//structural constituent of ribosome	GO:0006412//translation
4	Zm00001d051929	Zm00001d051929	19.0349	12.0201	0.6632	7.17667e-11	2.81842e-06	-	60S ribosomal protein L23	Genetic Information Processing	Translation	ko03010//Ribosome	K02894	GO:0005840//ribosome;GO:0016020//membrane;GO:0016021//integral component of membrane;GO:0022625//cytosolic large ribosomal subunit	GO:0003735//structural constituent of ribosome;GO:0070180//large ribosomal subunit rRNA binding	GO:0006412//translation
4	Zm00001d031611	Zm00001d031611	22.0962	14.0201	0.656299	8.23667e-11	3.2347e-06	-	ribosomal protein L17c	Genetic Information Processing	Translation	ko03010//Ribosome	K02880	GO:0005622//intracellular;GO:0005840//ribosome;GO:0015934//large ribosomal subunit;GO:0022625//cytosolic large ribosomal subunit	GO:0003735//structural constituent of ribosome	GO:0002181//cytoplasmic translation;GO:0006412//translation
4	Zm00001d017617	Zm00001d017617	5.14602	2.43527	1.07938	8.66915e-11	3.40455e-06	-	Mitochondrial import inner membrane translocase subunit TIM13	-	-	-	-	GO:0005739//mitochondrion;GO:0005758//mitochondrial intermembrane space;GO:0042719//mitochondrial intermembrane space protein transporter complex	GO:0005507//copper ion binding;GO:0008565//protein transporter activity;GO:0046872//metal ion binding	GO:0015031//protein transport;GO:0045039//protein import into mitochondrial inner membrane;GO:0072321//chaperone-mediated protein transport
4	Zm00001d034550	Zm00001d034550	4.98812	2.73477	0.867077	9.72335e-11	3.81855e-06	-	40S ribosomal protein S2-1	Genetic Information Processing	Translation	ko03010//Ribosome	K02981	GO:0005840//ribosome;GO:0015935//small ribosomal subunit;GO:0022627//cytosolic small ribosomal subunit;GO:1990904//ribonucleoprotein complex	GO:0003723//RNA binding;GO:0003735//structural constituent of ribosome	GO:0006412//translation
4	Zm00001d007031	Zm00001d007031	10.2024	6.12395	0.736378	1.19257e-10	4.68347e-06	-	Chaperonin	-	-	-	-	GO:0005737//cytoplasm;GO:0005759//mitochondrial matrix	GO:0046872//metal ion binding;GO:0051082//unfolded protein binding;GO:0051087//chaperone binding	GO:0006457//protein folding;GO:0051085//chaperone cofactor-dependent protein refolding
4	Zm00001d045069	Zm00001d045069	10.084	5.97416	0.755262	1.42307e-10	5.5887e-06	-	Ribosomal protein L19	Genetic Information Processing	Translation	ko03010//Ribosome	K02885	GO:0005622//intracellular;GO:0005840//ribosome;GO:0022625//cytosolic large ribosomal subunit	GO:0003723//RNA binding;GO:0003735//structural constituent of ribosome	GO:0006412//translation
4	Zm00001d051860	Zm00001d051860	4.35839	2.53854	0.779796	1.5882e-10	6.23719e-06	-	-	-	-	-	-	-	-	-
4	Zm00001d043223	Zm00001d043223	9.68908	5.71463	0.7617	1.67117e-10	6.56301e-06	-	40S ribosomal protein S25-2	Genetic Information Processing	Translation	ko03010//Ribosome	K02975	GO:0005840//ribosome;GO:0022627//cytosolic small ribosomal subunit	GO:0003735//structural constituent of ribosome	-
4	Zm00001d015300	Zm00001d015300	11.7167	7.52407	0.63898	1.92068e-10	7.5429e-06	-	60S ribosomal protein L19	Genetic Information Processing	Translation	ko03010//Ribosome	K02885	GO:0005622//intracellular;GO:0005840//ribosome;GO:0022625//cytosolic large ribosomal subunit	GO:0003723//RNA binding;GO:0003735//structural constituent of ribosome	GO:0006412//translation
4	Zm00001d046583	Zm00001d046583	13.0459	8.47774	0.621847	2.17444e-10	8.53944e-06	-	40S ribosomal protein S14	Genetic Information Processing	Translation	ko03010//Ribosome	K02955	GO:0005840//ribosome;GO:0022627//cytosolic small ribosomal subunit	GO:0003735//structural constituent of ribosome;GO:0048027//mRNA 5'-UTR binding;GO:0070181//small ribosomal subunit rRNA binding	GO:0000028//ribosomal small subunit assembly;GO:0000462//maturation of SSU-rRNA from tricistronic rRNA transcript (SSU-rRNA, 5.8S rRNA, LSU-rRNA);GO:0006412//translation
4	Zm00001d011412	Zm00001d011412	2.87437	1.29156	1.15413	2.39755e-10	9.41567e-06	-	Mitochondrial import receptor subunit TOM7-1	-	-	-	-	GO:0005742//mitochondrial outer membrane translocase complex	-	GO:0030150//protein import into mitochondrial matrix
4	Zm00001d024571	Zm00001d024571	11.1187	6.93305	0.68143	2.88682e-10	1.13371e-05	-	60S ribosomal protein L34	Genetic Information Processing	Translation	ko03010//Ribosome	K02915	GO:0005622//intracellular;GO:0005840//ribosome;GO:0022625//cytosolic large ribosomal subunit	GO:0003735//structural constituent of ribosome	GO:0006412//translation;GO:0042254//ribosome biogenesis
4	Zm00001d031560	Zm00001d031560	5.38137	2.73708	0.975334	3.02804e-10	1.18917e-05	-	60S ribosomal protein L32	Genetic Information Processing	Translation	ko03010//Ribosome	K02912	GO:0005622//intracellular;GO:0005840//ribosome;GO:0022625//cytosolic large ribosomal subunit	GO:0003735//structural constituent of ribosome	GO:0006412//translation
4	Zm00001d053863	Zm00001d053863	31.6876	22.9655	0.464451	3.15014e-10	1.23712e-05	-	60S ribosomal protein L37a-2	Genetic Information Processing	Translation	ko03010//Ribosome	K02921	GO:0005622//intracellular;GO:0005840//ribosome	GO:0003735//structural constituent of ribosome	GO:0006412//translation
4	Zm00001d013568	responsive to abscisic acid15	31.4351	22.7244	0.468135	3.42491e-10	1.34503e-05	responsive to abscisic acid15	Glycine-rich RNA-binding%2C abscisic acid-inducible protein	-	-	-	-	GO:0005634//nucleus;GO:1990904//ribonucleoprotein complex	GO:0003676//nucleic acid binding;GO:0003723//RNA binding;GO:0003729//mRNA binding	GO:0006397//mRNA processing
4	Zm00001d021020	Zm00001d021020	5.44476	3.11396	0.806116	3.52536e-10	1.38448e-05	-	60S ribosomal protein L32	Genetic Information Processing	Translation	ko03010//Ribosome	K02912	GO:0005622//intracellular;GO:0005840//ribosome;GO:0022625//cytosolic large ribosomal subunit	GO:0003735//structural constituent of ribosome	GO:0006412//translation
4	Zm00001d012992	Zm00001d012992	20.0449	12.5048	0.68076	3.6677e-10	1.44038e-05	-	40S ribosomal protein S26-3	Genetic Information Processing	Translation	ko03010//Ribosome	K02976	GO:0005622//intracellular;GO:0005840//ribosome;GO:0022627//cytosolic small ribosomal subunit	GO:0003729//mRNA binding;GO:0003735//structural constituent of ribosome	GO:0006412//translation;GO:0006520//cellular amino acid metabolic process
4	Zm00001d034422	Zm00001d034422	14	8.75621	0.677046	3.88219e-10	1.52461e-05	-	40S ribosomal protein S18	Genetic Information Processing	Translation	ko03010//Ribosome	K02964	GO:0005622//intracellular;GO:0005829//cytosol;GO:0005840//ribosome	GO:0003676//nucleic acid binding;GO:0003723//RNA binding;GO:0003735//structural constituent of ribosome	GO:0006412//translation
4	Zm00001d031429	Zm00001d031429	23.2963	15.2754	0.608894	4.0373e-10	1.58553e-05	-	pfkB-like carbohydrate kinase family protein	Genetic Information Processing	Translation	ko03010//Ribosome	K02910	GO:0005840//ribosome	GO:0003735//structural constituent of ribosome;GO:0016301//kinase activity;GO:0016740//transferase activity;GO:0016773//phosphotransferase activity, alcohol group as acceptor	GO:0006412//translation;GO:0016310//phosphorylation
4	Zm00001d005334	Zm00001d005334	11.8692	7.68667	0.626789	4.75728e-10	1.86828e-05	-	Ubiquitin-60S ribosomal protein L40-1	Genetic Information Processing	Translation	ko03010//Ribosome	K02927	GO:0005634//nucleus;GO:0005737//cytoplasm;GO:0005840//ribosome	GO:0003735//structural constituent of ribosome;GO:0005515//protein binding;GO:0031386//protein tag;GO:0031625//ubiquitin protein ligase binding	GO:0006412//translation;GO:0016567//protein ubiquitination;GO:0019941//modification-dependent protein catabolic process
4	Zm00001d052101	chaperonin10	2.56184	1.27875	1.00245	5.45459e-10	2.14213e-05	chaperonin10	chaperonin10	-	-	-	-	GO:0005737//cytoplasm;GO:0005759//mitochondrial matrix;GO:0009507//chloroplast;GO:0009536//plastid	GO:0005524//ATP binding;GO:0046872//metal ion binding;GO:0046914//transition metal ion binding;GO:0051082//unfolded protein binding;GO:0051087//chaperone binding	GO:0006457//protein folding;GO:0051085//chaperone cofactor-dependent protein refolding;GO:1901671//positive regulation of superoxide dismutase activity
4	Zm00001d037972	Zm00001d037972	10.6593	6.98368	0.61005	5.47776e-10	2.15123e-05	-	60S ribosomal protein L29-1	Genetic Information Processing	Translation	ko03010//Ribosome	K02905	GO:0005622//intracellular;GO:0005840//ribosome;GO:0022625//cytosolic large ribosomal subunit	GO:0003735//structural constituent of ribosome	GO:0002181//cytoplasmic translation;GO:0006412//translation
4	Zm00001d022307	Zm00001d022307	6.42243	3.80433	0.755478	8.33232e-10	3.27227e-05	-	10 kDa chaperonin	-	-	-	-	GO:0005737//cytoplasm;GO:0005759//mitochondrial matrix	GO:0046872//metal ion binding;GO:0051082//unfolded protein binding;GO:0051087//chaperone binding	GO:0006457//protein folding;GO:0051085//chaperone cofactor-dependent protein refolding
4	Zm00001d001899	acidic ribosomal protein P2a-3	5.39269	3.09003	0.803385	9.09023e-10	3.56992e-05	acidic ribosomal protein P2a-3	acidic ribosomal protein P2a-3	Genetic Information Processing	Translation	ko03010//Ribosome	K02943	GO:0005622//intracellular;GO:0005840//ribosome	GO:0003735//structural constituent of ribosome	GO:0006414//translational elongation
4	Zm00001d009509	Zm00001d009509	7.57018	4.69833	0.688181	1.04396e-09	4.09985e-05	-	60S ribosomal protein L37a	Genetic Information Processing	Translation	ko03010//Ribosome	K02921	GO:0005622//intracellular;GO:0005840//ribosome	GO:0003735//structural constituent of ribosome	GO:0006412//translation
4	Zm00001d038923	receptor for activated C kinase1	9.10066	5.61241	0.697351	1.15137e-09	4.52166e-05	receptor for activated C kinase1	Guanine nucleotide-binding protein beta subunit-like protein	-	-	-	-	GO:0005634//nucleus;GO:0005829//cytosol;GO:0022627//cytosolic small ribosomal subunit	GO:0005080//protein kinase C binding;GO:0005515//protein binding;GO:0019899//enzyme binding;GO:0043022//ribosome binding	GO:0001934//positive regulation of protein phosphorylation;GO:0072344//rescue of stalled ribosome
4	Zm00001d006064	Zm00001d006064	7.71585	4.55971	0.758883	1.22355e-09	4.80511e-05	-	60S ribosomal protein L32-1	Genetic Information Processing	Translation	ko03010//Ribosome	K02912	GO:0005622//intracellular;GO:0005840//ribosome	GO:0003735//structural constituent of ribosome	GO:0006412//translation
4	Zm00001d024511	Zm00001d024511	20.8659	13.5921	0.618383	1.2382e-09	4.86267e-05	-	ribosomal protein S3	Genetic Information Processing	Translation	ko03010//Ribosome	K02985	GO:0005634//nucleus;GO:0005840//ribosome;GO:0015935//small ribosomal subunit;GO:0022627//cytosolic small ribosomal subunit	GO:0003684//damaged DNA binding;GO:0003723//RNA binding;GO:0003735//structural constituent of ribosome;GO:0003906//DNA-(apurinic or apyrimidinic site) endonuclease activity;GO:0008534//oxidized purine nucleobase lesion DNA N-glycosylase activity;GO:0032357//oxidized purine DNA binding	GO:0006281//DNA repair;GO:0006412//translation;GO:0045739//positive regulation of DNA repair
4	Zm00001d018466	Zm00001d018466	14.5985	9.45597	0.626523	1.2963e-09	5.09082e-05	-	RNA-binding (RRM/RBD/RNP motifs) family protein	-	-	-	-	GO:0005634//nucleus;GO:1990904//ribonucleoprotein complex	GO:0003676//nucleic acid binding;GO:0003723//RNA binding;GO:0003729//mRNA binding	-
4	Zm00001d034790	Zm00001d034790	17.9803	12.3687	0.539727	1.41578e-09	5.56004e-05	-	40S ribosomal protein S4-3	Genetic Information Processing	Translation	ko03010//Ribosome	K02987	GO:0005622//intracellular;GO:0005840//ribosome;GO:0022627//cytosolic small ribosomal subunit	GO:0003723//RNA binding;GO:0003735//structural constituent of ribosome;GO:0019843//rRNA binding	GO:0006412//translation
4	Zm00001d032181	Zm00001d032181	4.98667	3.15588	0.660035	1.4782e-09	5.80517e-05	-	60S ribosomal protein L34-3	Genetic Information Processing	Translation	ko03010//Ribosome	K02915	GO:0005622//intracellular;GO:0005840//ribosome;GO:0022625//cytosolic large ribosomal subunit	GO:0003735//structural constituent of ribosome	GO:0006412//translation;GO:0042254//ribosome biogenesis
4	Zm00001d001880	Zm00001d001880	6.99497	4.46547	0.647507	1.86785e-09	7.33543e-05	-	Whole genome shotgun sequence of line PN40024 scaffold_63.assembly12x (Fragment)	-	-	-	-	GO:0005739//mitochondrion	-	-
4	Zm00001d013268	Zm00001d013268	3.47336	1.41366	1.2969	2.23251e-09	8.7675e-05	-	Glycosyl hydrolase family protein	Metabolism;Metabolism;Metabolism;Metabolism;Metabolism	Global and overview maps;Global and overview maps;Biosynthesis of other secondary metabolites;Carbohydrate metabolism;Metabolism of other amino acids	ko01100//Metabolic pathways;ko01110//Biosynthesis of secondary metabolites;ko00940//Phenylpropanoid biosynthesis;ko00500//Starch and sucrose metabolism;ko00460//Cyanoamino acid metabolism	K01188;K01188;K01188;K01188;K01188	-	GO:0004553//hydrolase activity, hydrolyzing O-glycosyl compounds;GO:0008422//beta-glucosidase activity;GO:0016787//hydrolase activity	GO:0005975//carbohydrate metabolic process;GO:0009251//glucan catabolic process
4	Zm00001d038535	Zm00001d038535	23.106	16.4757	0.487923	2.27783e-09	8.94551e-05	-	60S ribosomal protein L30-2	Genetic Information Processing	Translation	ko03010//Ribosome	K02908	GO:0005622//intracellular;GO:0005840//ribosome;GO:0016020//membrane;GO:0016021//integral component of membrane;GO:0022625//cytosolic large ribosomal subunit	GO:0003723//RNA binding;GO:0003735//structural constituent of ribosome	GO:0006412//translation
4	Zm00001d013758	Zm00001d013758	16.0991	10.4911	0.617821	2.31336e-09	9.08504e-05	-	60S ribosomal protein L24	Genetic Information Processing	Translation	ko03010//Ribosome	K02896	GO:0005840//ribosome;GO:0022625//cytosolic large ribosomal subunit	GO:0003723//RNA binding;GO:0003735//structural constituent of ribosome	GO:0000027//ribosomal large subunit assembly;GO:0006412//translation;GO:1902626//assembly of large subunit precursor of preribosome
4	Zm00001d052855	Zm00001d052855	14.529	9.38253	0.630883	2.63681e-09	0.000103553	-	HSP protein%3B Putative heat shock protein 90 family protein	Genetic Information Processing;Organismal Systems	Folding, sorting and degradation;Environmental adaptation	ko04141//Protein processing in endoplasmic reticulum;ko04626//Plant-pathogen interaction	K04079;K04079	GO:0005737//cytoplasm;GO:0005829//cytosol;GO:0005886//plasma membrane;GO:0009986//cell surface;GO:0032991//protein-containing complex;GO:0048471//perinuclear region of cytoplasm	GO:0005524//ATP binding;GO:0051082//unfolded protein binding	GO:0006457//protein folding;GO:0034605//cellular response to heat;GO:0050821//protein stabilization
4	Zm00001d006548	Zm00001d006548	6.67862	3.66446	0.865948	3.34249e-09	0.000131266	-	Histone H2A	-	-	-	-	GO:0000786//nucleosome;GO:0000790//nuclear chromatin;GO:0005634//nucleus;GO:0005694//chromosome	GO:0003677//DNA binding;GO:0046982//protein heterodimerization activity	GO:0006325//chromatin organization
4	Zm00001d014073	Zm00001d014073	4.24975	2.71437	0.646761	3.46902e-09	0.000136235	-	60S ribosomal protein L23	Genetic Information Processing	Translation	ko03010//Ribosome	K02894	GO:0005840//ribosome	GO:0003735//structural constituent of ribosome	GO:0006412//translation
4	Zm00001d021061	Zm00001d021061	20.4832	13.8562	0.56391	6.03502e-09	0.000237007	-	60S ribosomal protein L7a-1	Genetic Information Processing	Translation	ko03010//Ribosome	K02936	GO:0005840//ribosome;GO:0022625//cytosolic large ribosomal subunit;GO:1990904//ribonucleoprotein complex	GO:0003723//RNA binding	GO:0000470//maturation of LSU-rRNA;GO:0006412//translation;GO:0042254//ribosome biogenesis
4	Zm00001d042308	Zm00001d042308	13.0691	8.48011	0.624007	6.1436e-09	0.000241271	-	60S ribosomal protein L13	Genetic Information Processing	Translation	ko03010//Ribosome	K02873	GO:0005622//intracellular;GO:0005840//ribosome;GO:0022625//cytosolic large ribosomal subunit	GO:0003735//structural constituent of ribosome	GO:0006412//translation
4	Zm00001d048291	Zm00001d048291	4.79736	2.48066	0.951514	6.30549e-09	0.000247629	-	Multiple organellar RNA editing factor 8 chloroplastic/mitochondrial	-	-	-	-	GO:0005739//mitochondrion	-	GO:0016554//cytidine to uridine editing;GO:0080156//mitochondrial mRNA modification
4	Zm00001d028807	Zm00001d028807	23.624	16.4461	0.52251	6.39897e-09	0.0002513	-	40S ribosomal protein S28	Genetic Information Processing	Translation	ko03010//Ribosome	K02979	GO:0005622//intracellular;GO:0005737//cytoplasm;GO:0005840//ribosome;GO:0016020//membrane;GO:0016021//integral component of membrane;GO:0022627//cytosolic small ribosomal subunit	GO:0003735//structural constituent of ribosome	GO:0000028//ribosomal small subunit assembly;GO:0006412//translation;GO:0030490//maturation of SSU-rRNA
4	Zm00001d013282	Zm00001d013282	11.6429	7.06773	0.720128	7.24902e-09	0.000284684	-	ribosomal protein S27c	Genetic Information Processing	Translation	ko03010//Ribosome	K02978	GO:0005622//intracellular;GO:0005840//ribosome;GO:0022627//cytosolic small ribosomal subunit	GO:0003735//structural constituent of ribosome;GO:0046872//metal ion binding	GO:0000028//ribosomal small subunit assembly;GO:0006412//translation
4	Zm00001d010220	Zm00001d010220	4.383	2.90798	0.591904	7.57964e-09	0.000297668	-	40S ribosomal protein S12	Genetic Information Processing	Translation	ko03010//Ribosome	K02951	GO:0005622//intracellular;GO:0005840//ribosome;GO:0022627//cytosolic small ribosomal subunit	GO:0003735//structural constituent of ribosome	GO:0006412//translation
4	Zm00001d006388	Zm00001d006388	7.83439	4.86983	0.685948	8.58079e-09	0.000336985	-	Ribosomal protein L15	Genetic Information Processing	Translation	ko03010//Ribosome	K02877	GO:0005622//intracellular;GO:0005840//ribosome;GO:0022625//cytosolic large ribosomal subunit	GO:0003723//RNA binding;GO:0003735//structural constituent of ribosome	GO:0002181//cytoplasmic translation;GO:0006412//translation
4	Zm00001d026588	Zm00001d026588	5.12091	2.83997	0.850525	9.05837e-09	0.00035574	-	Whole genome shotgun sequence of line PN40024 scaffold_63.assembly12x (Fragment)	-	-	-	-	GO:0005739//mitochondrion	-	-
4	Zm00001d013721	Zm00001d013721	2.9679	1.5373	0.949042	1.0987e-08	0.000431481	-	-	-	-	-	-	-	-	-
4	Zm00001d053556	Zm00001d053556	2.70217	1.38207	0.967289	1.19835e-08	0.000470616	-	uncharacterized protein [Source:UniProtKB/TrEMBL;Acc:B6SNJ4]	-	-	-	-	GO:0005739//mitochondrion	-	GO:0006952//defense response
4	Zm00001d019219	ribosomal proteinS12 (homolog)	14.6661	10.1218	0.535025	1.34346e-08	0.000527605	ribosomal proteinS12 (homolog)	ribosomal proteinS12 (homolog)	Genetic Information Processing	Translation	ko03010//Ribosome	K02951	GO:0005622//intracellular;GO:0005840//ribosome;GO:0022627//cytosolic small ribosomal subunit	GO:0003735//structural constituent of ribosome	GO:0006412//translation
4	Zm00001d053547	Zm00001d053547	9.43495	5.99148	0.655103	1.4436e-08	0.000566932	-	60S ribosomal protein L11-1	Genetic Information Processing	Translation	ko03010//Ribosome	K02868	GO:0005622//intracellular;GO:0005840//ribosome;GO:0022625//cytosolic large ribosomal subunit	GO:0003735//structural constituent of ribosome	GO:0000027//ribosomal large subunit assembly;GO:0006412//translation
4	Zm00001d017242	Zm00001d017242	5.65321	3.66683	0.624537	1.77295e-08	0.000696273	-	H/ACA ribonucleoprotein complex subunit 3-like protein	Genetic Information Processing	Translation	ko03008//Ribosome biogenesis in eukaryotes	K11130	GO:0031429//box H/ACA snoRNP complex;GO:0090661//box H/ACA telomerase RNP complex	GO:0030515//snoRNA binding;GO:0034513//box H/ACA snoRNA binding;GO:0070034//telomerase RNA binding	GO:0001522//pseudouridine synthesis;GO:0031118//rRNA pseudouridine synthesis;GO:0031120//snRNA pseudouridine synthesis;GO:0042254//ribosome biogenesis
4	Zm00001d017555	high mobility group box protein2	4.6936	2.75288	0.76975	2.09329e-08	0.000822077	high mobility group box protein2	high mobility group box protein2	-	-	-	-	GO:0005634//nucleus	GO:0003677//DNA binding;GO:0004672//protein kinase activity;GO:0005524//ATP binding	GO:0006468//protein phosphorylation
4	Zm00001d030691	Zm00001d030691	18.9877	13.2211	0.522223	2.14869e-08	0.000843835	-	60S ribosomal protein L8-3	Genetic Information Processing	Translation	ko03010//Ribosome	K02938	GO:0005840//ribosome;GO:0015934//large ribosomal subunit;GO:0022625//cytosolic large ribosomal subunit	GO:0003723//RNA binding;GO:0003735//structural constituent of ribosome	GO:0002181//cytoplasmic translation;GO:0006412//translation
4	Zm00001d018903	Zm00001d018903	16.3786	11.2325	0.544137	2.16209e-08	0.000849097	-	Ribosomal protein L15	Genetic Information Processing	Translation	ko03010//Ribosome	K02877	GO:0005622//intracellular;GO:0005840//ribosome;GO:0016020//membrane;GO:0016021//integral component of membrane;GO:0022625//cytosolic large ribosomal subunit	GO:0003723//RNA binding;GO:0003735//structural constituent of ribosome	GO:0002181//cytoplasmic translation;GO:0006412//translation
4	Zm00001d012052	Zm00001d012052	18.9178	13.3612	0.501691	2.32279e-08	0.000912207	-	RNA-binding (RRM/RBD/RNP motifs) family protein	-	-	-	-	GO:0005634//nucleus;GO:0005739//mitochondrion;GO:1990904//ribonucleoprotein complex	GO:0003676//nucleic acid binding;GO:0003690//double-stranded DNA binding;GO:0003697//single-stranded DNA binding;GO:0003723//RNA binding;GO:0005507//copper ion binding;GO:0005524//ATP binding;GO:0034336//misfolded RNA binding	GO:0006970//response to osmotic stress;GO:0009409//response to cold;GO:0009414//response to water deprivation;GO:0009631//cold acclimation;GO:0009651//response to salt stress;GO:0009845//seed germination;GO:0060567//negative regulation of DNA-templated transcription, termination;GO:0080156//mitochondrial mRNA modification
4	Zm00001d039106	Zm00001d039106	9.26147	5.92752	0.643813	2.35152e-08	0.000923491	-	40S ribosomal protein S12	Genetic Information Processing	Translation	ko03010//Ribosome	K02951	GO:0005622//intracellular;GO:0005840//ribosome;GO:0022627//cytosolic small ribosomal subunit	GO:0003735//structural constituent of ribosome	GO:0006412//translation
4	Zm00001d005200	Zm00001d005200	5.50759	3.35755	0.714014	2.41462e-08	0.00094827	-	40S ribosomal protein S12	Genetic Information Processing	Translation	ko03010//Ribosome	K02951	GO:0005622//intracellular;GO:0005840//ribosome;GO:0022627//cytosolic small ribosomal subunit	GO:0003735//structural constituent of ribosome	GO:0006412//translation
4	Zm00001d012044	small ubiquitin-related modifier1b	3.01707	1.50087	1.00735	2.4554e-08	0.000964285	small ubiquitin-related modifier1b	-	Genetic Information Processing	Translation	ko03013//RNA transport	K12160	GO:0005634//nucleus;GO:0016020//membrane;GO:0016021//integral component of membrane	GO:0005515//protein binding	GO:0016925//protein sumoylation
4	Zm00001d045174	Zm00001d045174	5.0628	2.93807	0.785065	2.7046e-08	0.00106215	-	40S ribosomal protein S30	Genetic Information Processing	Translation	ko03010//Ribosome	K02983	GO:0005622//intracellular;GO:0005840//ribosome;GO:0022627//cytosolic small ribosomal subunit	GO:0003735//structural constituent of ribosome	GO:0006412//translation
4	Zm00001d047271	Zm00001d047271	8.59006	5.56635	0.625936	3.37309e-08	0.00132468	-	Probable small nuclear ribonucleoprotein G	Genetic Information Processing	Transcription	ko03040//Spliceosome	K11099	GO:0005634//nucleus;GO:0005681//spliceosomal complex;GO:0005682//U5 snRNP;GO:0005685//U1 snRNP;GO:0005686//U2 snRNP;GO:0005687//U4 snRNP;GO:0005689//U12-type spliceosomal complex;GO:0034719//SMN-Sm protein complex;GO:0043186//P granule;GO:0071004//U2-type prespliceosome;GO:0071013//catalytic step 2 spliceosome	GO:0003723//RNA binding	GO:0000387//spliceosomal snRNP assembly;GO:0000398//mRNA splicing, via spliceosome;GO:0006397//mRNA processing;GO:0008380//RNA splicing
4	Zm00001d027527	Zm00001d027527	3.87727	2.26116	0.777977	3.39919e-08	0.00133493	-	40S ribosomal protein Sa-1	Genetic Information Processing	Translation	ko03010//Ribosome	K02998	GO:0005622//intracellular;GO:0005737//cytoplasm;GO:0005840//ribosome;GO:0015935//small ribosomal subunit;GO:0022627//cytosolic small ribosomal subunit	GO:0003735//structural constituent of ribosome	GO:0000028//ribosomal small subunit assembly;GO:0000447//endonucleolytic cleavage in ITS1 to separate SSU-rRNA from 5.8S rRNA and LSU-rRNA from tricistronic rRNA transcript (SSU-rRNA, 5.8S rRNA, LSU-rRNA);GO:0000461//endonucleolytic cleavage to generate mature 3'-end of SSU-rRNA from (SSU-rRNA, 5.8S rRNA, LSU-rRNA);GO:0002181//cytoplasmic translation;GO:0006407//rRNA export from nucleus;GO:000641…
4	Zm00001d003672	Zm00001d003672	9.86155	6.84419	0.526934	3.51047e-08	0.00137863	-	40S ribosomal protein S10-1	Genetic Information Processing	Translation	ko03010//Ribosome	K02947	GO:0005840//ribosome;GO:0022627//cytosolic small ribosomal subunit	GO:0003735//structural constituent of ribosome	GO:0000028//ribosomal small subunit assembly
4	Zm00001d010566	Zm00001d010566	6.83813	4.63149	0.562126	3.66032e-08	0.00143748	-	40S ribosomal protein S23-2	Genetic Information Processing	Translation	ko03010//Ribosome	K02973	GO:0005840//ribosome;GO:0015935//small ribosomal subunit;GO:0022627//cytosolic small ribosomal subunit	GO:0003735//structural constituent of ribosome	GO:0006412//translation
4	Zm00001d037877	Zm00001d037877	14.212	9.64546	0.559187	3.77041e-08	0.00148071	-	Elongation factor 1-alpha	Genetic Information Processing	Translation	ko03013//RNA transport	K03231	GO:0005737//cytoplasm	GO:0000166//nucleotide binding;GO:0003746//translation elongation factor activity;GO:0003924//GTPase activity;GO:0005525//GTP binding	GO:0006414//translational elongation
4	Zm00001d051885	Zm00001d051885	4.81608	3.08455	0.642798	4.24696e-08	0.00166786	-	ATG8-interacting protein 1	Genetic Information Processing	Translation	ko03008//Ribosome biogenesis in eukaryotes	K14563	GO:0015030//Cajal body;GO:0031428//box C/D snoRNP complex;GO:0032040//small-subunit processome	GO:0003723//RNA binding;GO:0008168//methyltransferase activity;GO:0008649//rRNA methyltransferase activity;GO:1990259//histone-glutamine methyltransferase activity	GO:0000494//box C/D snoRNA 3'-end processing;GO:0006364//rRNA processing;GO:0031167//rRNA methylation;GO:0032259//methylation;GO:1990258//histone glutamine methylation
4	Zm00001d040617	Zm00001d040617	27.1004	19.6514	0.463683	4.84155e-08	0.00190137	-	60S ribosomal protein L29	Genetic Information Processing	Translation	ko03010//Ribosome	K02905	GO:0005622//intracellular;GO:0005840//ribosome;GO:0022625//cytosolic large ribosomal subunit	GO:0003735//structural constituent of ribosome	GO:0002181//cytoplasmic translation;GO:0006412//translation
4	Zm00001d009417	Zm00001d009417	11.8117	7.84761	0.589892	5.26168e-08	0.00206637	-	60S ribosomal protein L28-1	Genetic Information Processing	Translation	ko03010//Ribosome	K02903	GO:0005622//intracellular;GO:0005840//ribosome;GO:0022625//cytosolic large ribosomal subunit	GO:0003735//structural constituent of ribosome	GO:0006412//translation
4	Zm00001d004009	Zm00001d004009	11.2135	6.774	0.727162	5.60858e-08	0.0022026	-	60S ribosomal protein L37a-2	Genetic Information Processing	Translation	ko03010//Ribosome	K02921	GO:0005622//intracellular;GO:0005840//ribosome;GO:0016020//membrane;GO:0016021//integral component of membrane	GO:0003735//structural constituent of ribosome	GO:0006412//translation
4	Zm00001d035312	Zm00001d035312	5.39249	3.469	0.636431	5.76136e-08	0.0022626	-	40S ribosomal protein S29	Genetic Information Processing	Translation	ko03010//Ribosome	K02980	GO:0005622//intracellular;GO:0005840//ribosome;GO:0022627//cytosolic small ribosomal subunit	GO:0003735//structural constituent of ribosome;GO:0008270//zinc ion binding	GO:0006412//translation
4	Zm00001d041568	Zm00001d041568	10.6117	6.83375	0.634908	5.8305e-08	0.00228975	-	60S ribosomal protein L2	Genetic Information Processing	Translation	ko03010//Ribosome	K02938	GO:0005840//ribosome;GO:0015934//large ribosomal subunit;GO:0022625//cytosolic large ribosomal subunit	GO:0003723//RNA binding;GO:0003735//structural constituent of ribosome	GO:0002181//cytoplasmic translation;GO:0006412//translation
4	Zm00001d009579	Zm00001d009579	11.545	7.58726	0.605619	5.86023e-08	0.00230143	-	60S ribosomal protein L18a	Genetic Information Processing	Translation	ko03010//Ribosome	K02882	GO:0005840//ribosome;GO:0022625//cytosolic large ribosomal subunit	GO:0003735//structural constituent of ribosome	GO:0006412//translation
4	Zm00001d017047	Zm00001d017047	10.7332	7.28997	0.558095	5.86138e-08	0.00230188	-	60S ribosomal protein L6	Genetic Information Processing	Translation	ko03010//Ribosome	K02934	GO:0005622//intracellular;GO:0005840//ribosome;GO:0022625//cytosolic large ribosomal subunit	GO:0003723//RNA binding;GO:0003735//structural constituent of ribosome	GO:0000027//ribosomal large subunit assembly;GO:0002181//cytoplasmic translation;GO:0006412//translation
4	Zm00001d038832	Zm00001d038832	5.69742	3.84874	0.565921	5.90695e-08	0.00231978	-	Histone deacetylase HDT3	-	-	-	-	GO:0005634//nucleus;GO:0005730//nucleolus	GO:0003676//nucleic acid binding;GO:0016787//hydrolase activity;GO:0046872//metal ion binding	GO:0006325//chromatin organization
4	Zm00001d048157	Zm00001d048157	6.90726	4.07178	0.762455	6.07531e-08	0.0023859	-	40S ribosomal protein S3a	Genetic Information Processing	Translation	ko03010//Ribosome	K02984	GO:0005622//intracellular;GO:0005737//cytoplasm;GO:0005829//cytosol;GO:0005840//ribosome;GO:0022627//cytosolic small ribosomal subunit	GO:0003735//structural constituent of ribosome	GO:0006412//translation
4	Zm00001d037929	Zm00001d037929	12.4923	8.6092	0.537093	6.41947e-08	0.00252105	-	40S ribosomal protein S5-2	Genetic Information Processing	Translation	ko03010//Ribosome	K02989	GO:0005840//ribosome;GO:0015935//small ribosomal subunit;GO:0022627//cytosolic small ribosomal subunit	GO:0003723//RNA binding;GO:0003729//mRNA binding;GO:0003735//structural constituent of ribosome;GO:0019843//rRNA binding	GO:0000028//ribosomal small subunit assembly;GO:0006412//translation
4	Zm00001d032760	Zm00001d032760	6.87097	4.38038	0.649458	6.85023e-08	0.00269022	-	60S ribosomal protein L21-1	Genetic Information Processing	Translation	ko03010//Ribosome	K02889	GO:0005622//intracellular;GO:0005840//ribosome;GO:0022625//cytosolic large ribosomal subunit	GO:0003735//structural constituent of ribosome	GO:0006412//translation
4	Zm00001d009657	Zm00001d009657	9.69891	6.72411	0.528478	7.76733e-08	0.00305038	-	60S acidic ribosomal protein P2-5	Genetic Information Processing	Translation	ko03010//Ribosome	K02943	GO:0005622//intracellular;GO:0005840//ribosome	GO:0003735//structural constituent of ribosome	GO:0006414//translational elongation;GO:0010274//hydrotropism
4	Zm00001d049619	Zm00001d049619	3.58901	2.07664	0.789331	8.01275e-08	0.00314677	-	60S acidic ribosomal protein P0-2	Genetic Information Processing	Translation	ko03010//Ribosome	K02941	GO:0005622//intracellular;GO:0005840//ribosome;GO:0022625//cytosolic large ribosomal subunit	GO:0003735//structural constituent of ribosome;GO:0070180//large ribosomal subunit rRNA binding	GO:0000027//ribosomal large subunit assembly;GO:0002181//cytoplasmic translation;GO:0042254//ribosome biogenesis
4	Zm00001d021018	Zm00001d021018	14.4147	10.3479	0.4782	8.16744e-08	0.00320752	-	60S ribosomal protein L32-1	Genetic Information Processing	Translation	ko03010//Ribosome	K02912	GO:0005622//intracellular;GO:0005840//ribosome;GO:0022625//cytosolic large ribosomal subunit	GO:0003735//structural constituent of ribosome	GO:0006412//translation
4	Zm00001d029263	Zm00001d029263	4.19361	2.29283	0.871063	8.21499e-08	0.00322619	-	Chaperonin	-	-	-	-	GO:0005737//cytoplasm;GO:0005759//mitochondrial matrix	GO:0046872//metal ion binding;GO:0051082//unfolded protein binding;GO:0051087//chaperone binding	GO:0006457//protein folding;GO:0051085//chaperone cofactor-dependent protein refolding
4	Zm00001d053632	rps8	7.89362	5.10533	0.628684	8.674e-08	0.00340645	rps8	40S ribosomal protein S8	Genetic Information Processing	Translation	ko03010//Ribosome	K02995	GO:0005622//intracellular;GO:0005840//ribosome;GO:0022627//cytosolic small ribosomal subunit;GO:0043253//chloroplast ribosome	GO:0003735//structural constituent of ribosome;GO:0043022//ribosome binding	GO:0000462//maturation of SSU-rRNA from tricistronic rRNA transcript (SSU-rRNA, 5.8S rRNA, LSU-rRNA);GO:0006412//translation;GO:0042255//ribosome assembly
4	Zm00001d035473	Zm00001d035473	2.45053	1.54674	0.663868	9.51847e-08	0.00373809	-	-	-	-	-	-	GO:0005739//mitochondrion	-	-
4	Zm00001d053635	rps8	7.72731	5.20123	0.571113	1.08681e-07	0.00426813	rps8	40S ribosomal protein S8	Genetic Information Processing	Translation	ko03010//Ribosome	K02995	GO:0005622//intracellular;GO:0005840//ribosome;GO:0022627//cytosolic small ribosomal subunit;GO:0043253//chloroplast ribosome	GO:0003735//structural constituent of ribosome;GO:0043022//ribosome binding	GO:0000462//maturation of SSU-rRNA from tricistronic rRNA transcript (SSU-rRNA, 5.8S rRNA, LSU-rRNA);GO:0006412//translation;GO:0042255//ribosome assembly
4	Zm00001d002395	Zm00001d002395	8.66808	5.55507	0.641907	1.09028e-07	0.00428176	-	60S ribosomal protein L7-2	Genetic Information Processing	Translation	ko03010//Ribosome	K02937	GO:0005840//ribosome;GO:0022625//cytosolic large ribosomal subunit	GO:0003735//structural constituent of ribosome	GO:0000463//maturation of LSU-rRNA from tricistronic rRNA transcript (SSU-rRNA, 5.8S rRNA, LSU-rRNA)
4	Zm00001d013086	Zm00001d013086	22.1605	15.8771	0.481042	1.20222e-07	0.00472136	-	40S ribosomal protein S18	Genetic Information Processing	Translation	ko03010//Ribosome	K02964	GO:0005622//intracellular;GO:0005829//cytosol;GO:0005840//ribosome	GO:0003676//nucleic acid binding;GO:0003723//RNA binding;GO:0003735//structural constituent of ribosome	GO:0006412//translation
4	Zm00001d049500	Zm00001d049500	15.0746	10.0315	0.587582	1.27198e-07	0.00499533	-	40S ribosomal protein S3-1	Genetic Information Processing	Translation	ko03010//Ribosome	K02985	GO:0005634//nucleus;GO:0005840//ribosome;GO:0015935//small ribosomal subunit;GO:0022627//cytosolic small ribosomal subunit	GO:0003684//damaged DNA binding;GO:0003723//RNA binding;GO:0003735//structural constituent of ribosome;GO:0003906//DNA-(apurinic or apyrimidinic site) endonuclease activity;GO:0008534//oxidized purine nucleobase lesion DNA N-glycosylase activity;GO:0032357//oxidized purine DNA binding	GO:0006281//DNA repair;GO:0006412//translation;GO:0045739//positive regulation of DNA repair
4	Zm00001d025857	Zm00001d025857	6.71389	4.54636	0.562437	1.29163e-07	0.00507249	-	60S ribosomal protein L14-1	Genetic Information Processing	Translation	ko03010//Ribosome	K02875	GO:0005622//intracellular;GO:0005840//ribosome;GO:0022625//cytosolic large ribosomal subunit	GO:0003723//RNA binding;GO:0003735//structural constituent of ribosome	GO:0006412//translation;GO:0042273//ribosomal large subunit biogenesis
4	Zm00001d009480	receptor for activated C kinase2	9.33465	6.08818	0.616585	1.3173e-07	0.00517331	receptor for activated C kinase2	Receptor for activated C kinase 1A	-	-	-	-	GO:0005634//nucleus;GO:0005829//cytosol;GO:0022627//cytosolic small ribosomal subunit	GO:0005080//protein kinase C binding;GO:0005515//protein binding;GO:0016301//kinase activity;GO:0019899//enzyme binding;GO:0043022//ribosome binding	GO:0001934//positive regulation of protein phosphorylation;GO:0016310//phosphorylation;GO:0072344//rescue of stalled ribosome
4	Zm00001d016549	60S ribosomal protein L35	27.3917	20.0324	0.451399	1.42769e-07	0.00560684	60S ribosomal protein L35	60S ribosomal protein L35-1	Genetic Information Processing	Translation	ko03010//Ribosome	K02918	GO:0005622//intracellular;GO:0005840//ribosome;GO:0022625//cytosolic large ribosomal subunit	GO:0003729//mRNA binding;GO:0003735//structural constituent of ribosome	GO:0000463//maturation of LSU-rRNA from tricistronic rRNA transcript (SSU-rRNA, 5.8S rRNA, LSU-rRNA);GO:0006412//translation
4	Zm00001d038682	Zm00001d038682	6.31133	3.47977	0.858952	1.55456e-07	0.00610508	-	PLASMODESMATA CALLOSE-BINDING PROTEIN 2	-	-	-	-	GO:0016020//membrane;GO:0016021//integral component of membrane	-	-
4	Zm00001d012598	Zm00001d012598	13.7684	9.36389	0.556182	1.71766e-07	0.00674561	-	40S ribosomal protein S25-2	Genetic Information Processing	Translation	ko03010//Ribosome	K02975	GO:0005840//ribosome;GO:0022627//cytosolic small ribosomal subunit	GO:0003735//structural constituent of ribosome	-
4	Zm00001d050921	Zm00001d050921	4.72811	2.89575	0.707325	2.10534e-07	0.00826811	-	60S ribosomal protein L6	Genetic Information Processing	Translation	ko03010//Ribosome	K02934	GO:0005622//intracellular;GO:0005840//ribosome;GO:0022625//cytosolic large ribosomal subunit	GO:0003723//RNA binding;GO:0003735//structural constituent of ribosome	GO:0000027//ribosomal large subunit assembly;GO:0002181//cytoplasmic translation;GO:0006412//translation
4	Zm00001d049305	Zm00001d049305	6.87391	4.65733	0.561629	2.69171e-07	0.0105709	-	HSP20-like chaperones superfamily protein	-	-	-	-	GO:0005634//nucleus;GO:0005737//cytoplasm;GO:0005829//cytosol	GO:0051087//chaperone binding;GO:0051879//Hsp90 protein binding	GO:0006457//protein folding;GO:0051131//chaperone-mediated protein complex assembly
4	Zm00001d051116	Zm00001d051116	4.11437	2.59641	0.664157	2.86954e-07	0.0112693	-	H/ACA ribonucleoprotein complex subunit 3-like protein	Genetic Information Processing	Translation	ko03008//Ribosome biogenesis in eukaryotes	K11130	GO:0031429//box H/ACA snoRNP complex;GO:0090661//box H/ACA telomerase RNP complex	GO:0030515//snoRNA binding;GO:0034513//box H/ACA snoRNA binding;GO:0070034//telomerase RNA binding	GO:0001522//pseudouridine synthesis;GO:0031118//rRNA pseudouridine synthesis;GO:0031120//snRNA pseudouridine synthesis;GO:0042254//ribosome biogenesis
4	Zm00001d029483	Zm00001d029483	4.27066	2.53317	0.753516	2.96806e-07	0.0116562	-	Probable small nuclear ribonucleoprotein G	Genetic Information Processing	Transcription	ko03040//Spliceosome	K11099	GO:0005634//nucleus;GO:0005681//spliceosomal complex;GO:0005682//U5 snRNP;GO:0005685//U1 snRNP;GO:0005686//U2 snRNP;GO:0005687//U4 snRNP;GO:0005689//U12-type spliceosomal complex;GO:0034719//SMN-Sm protein complex;GO:0043186//P granule;GO:0071004//U2-type prespliceosome;GO:0071013//catalytic step 2 spliceosome	GO:0003723//RNA binding	GO:0000387//spliceosomal snRNP assembly;GO:0000398//mRNA splicing, via spliceosome;GO:0006397//mRNA processing;GO:0008380//RNA splicing
4	Zm00001d019147	Zm00001d019147	16.2927	11.7794	0.467957	3.24127e-07	0.0127291	-	40S ribosomal protein S2	Genetic Information Processing	Translation	ko03010//Ribosome	K02981	GO:0005840//ribosome;GO:0015935//small ribosomal subunit;GO:0022627//cytosolic small ribosomal subunit;GO:1990904//ribonucleoprotein complex	GO:0003723//RNA binding;GO:0003735//structural constituent of ribosome	GO:0006412//translation
4	Zm00001d016491	Zm00001d016491	6.97452	4.65532	0.583214	3.38253e-07	0.0132839	-	ribosomal protein S27b	Genetic Information Processing	Translation	ko03010//Ribosome	K02978	GO:0005622//intracellular;GO:0005840//ribosome	GO:0003735//structural constituent of ribosome;GO:0046872//metal ion binding	GO:0006412//translation
4	Zm00001d027618	Zm00001d027618	4.17948	2.61868	0.674484	3.43283e-07	0.0134814	-	60S ribosomal protein L21-1	Genetic Information Processing	Translation	ko03010//Ribosome	K02889	GO:0005622//intracellular;GO:0005840//ribosome;GO:0022625//cytosolic large ribosomal subunit	GO:0003735//structural constituent of ribosome	GO:0006412//translation
4	Zm00001d004839	Zm00001d004839	4.54542	3.04048	0.580115	3.43671e-07	0.0134967	-	60S ribosomal protein L3-1	Genetic Information Processing	Translation	ko03010//Ribosome	K02925	GO:0005622//intracellular;GO:0005840//ribosome	GO:0003735//structural constituent of ribosome	GO:0006412//translation
4	Zm00001d025413	Zm00001d025413	16.3388	11.5248	0.503556	3.6386e-07	0.0142895	-	40S ribosomal protein S10-1	Genetic Information Processing	Translation	ko03010//Ribosome	K02947	GO:0005840//ribosome;GO:0022627//cytosolic small ribosomal subunit	GO:0003735//structural constituent of ribosome	GO:0000028//ribosomal small subunit assembly
4	Zm00001d031939	Zm00001d031939	7.18411	4.70207	0.611512	3.69101e-07	0.0144953	-	40S ribosomal protein S25-2	Genetic Information Processing	Translation	ko03010//Ribosome	K02975	GO:0005840//ribosome;GO:0022627//cytosolic small ribosomal subunit	GO:0003735//structural constituent of ribosome	-
4	Zm00001d049668	Zm00001d049668	7.62531	5.06957	0.588933	3.77411e-07	0.0148217	-	40S ribosomal protein S13-1	Genetic Information Processing	Translation	ko03010//Ribosome	K02953	GO:0005622//intracellular;GO:0005730//nucleolus;GO:0005840//ribosome;GO:0022627//cytosolic small ribosomal subunit	GO:0003735//structural constituent of ribosome;GO:0070181//small ribosomal subunit rRNA binding	GO:0006412//translation
4	Zm00001d020201	Zm00001d020201	18.9589	13.8653	0.451401	3.88921e-07	0.0152737	-	60S ribosomal protein L35a-2	Genetic Information Processing	Translation	ko03010//Ribosome	K02917	GO:0005622//intracellular;GO:0005840//ribosome;GO:0022625//cytosolic large ribosomal subunit	GO:0003735//structural constituent of ribosome	GO:0002181//cytoplasmic translation;GO:0006412//translation;GO:0042273//ribosomal large subunit biogenesis
4	Zm00001d036151	Zm00001d036151	3.22611	1.8166	0.828557	4.00943e-07	0.0157458	-	Nucleic acid-binding OB-fold-like protein	Genetic Information Processing	Translation	ko03013//RNA transport	K03236	GO:0016020//membrane;GO:0016021//integral component of membrane	GO:0003723//RNA binding;GO:0003743//translation initiation factor activity	GO:0006412//translation;GO:0006413//translational initiation
4	Zm00001d013008	Zm00001d013008	3.34633	1.93981	0.786666	4.12783e-07	0.0162108	-	Ribosomal protein	Genetic Information Processing	Translation	ko03010//Ribosome	K02919	GO:0005622//intracellular;GO:0005840//ribosome	GO:0003735//structural constituent of ribosome	GO:0006412//translation
4	Zm00001d054084	Zm00001d054084	2.61894	1.6997	0.6237	4.18618e-07	0.01644	-	60S ribosomal protein L9-1	Genetic Information Processing	Translation	ko03010//Ribosome	K02940	GO:0005622//intracellular;GO:0005840//ribosome;GO:0022625//cytosolic large ribosomal subunit	GO:0003735//structural constituent of ribosome;GO:0019843//rRNA binding	GO:0002181//cytoplasmic translation;GO:0006412//translation
4	Zm00001d027288	Zm00001d027288	3.16723	1.83414	0.788117	4.2434e-07	0.0166647	-	Immediate-early protein RSP40	-	-	-	-	-	-	-
4	Zm00001d042772	Zm00001d042772	14.3632	9.59673	0.581763	4.37453e-07	0.0171796	-	Ribosomal protein	Genetic Information Processing	Translation	ko03010//Ribosome	K02865	GO:0005840//ribosome;GO:0015934//large ribosomal subunit;GO:0022625//cytosolic large ribosomal subunit	GO:0003723//RNA binding;GO:0003735//structural constituent of ribosome	GO:0000470//maturation of LSU-rRNA;GO:0006412//translation
4	Zm00001d047500	Zm00001d047500	3.336	2.00608	0.733744	4.73893e-07	0.0186107	-	60S ribosomal protein L22-2	Genetic Information Processing	Translation	ko03010//Ribosome	K02891	GO:0005622//intracellular;GO:0005840//ribosome;GO:0022625//cytosolic large ribosomal subunit	GO:0003723//RNA binding;GO:0003735//structural constituent of ribosome	GO:0002181//cytoplasmic translation;GO:0006412//translation
4	Zm00001d010631	Zm00001d010631	19.0153	13.551	0.488766	5.0311e-07	0.0197581	-	60S ribosomal protein L24%3B 60S ribosomal protein L24 isoform 1%3B 60S ribosomal protein L24 isoform 2%3B 60S ribosomal protein L24 isoform 3	Genetic Information Processing	Translation	ko03010//Ribosome	K02896	GO:0005840//ribosome;GO:0022625//cytosolic large ribosomal subunit	GO:0003723//RNA binding;GO:0003735//structural constituent of ribosome	GO:0000027//ribosomal large subunit assembly;GO:0006412//translation;GO:1902626//assembly of large subunit precursor of preribosome
4	Zm00001d008387	ribosomal protein S5	15.8526	11.5086	0.462015	5.3255e-07	0.0209143	ribosomal protein S5	ribosomal protein S5	Genetic Information Processing	Translation	ko03010//Ribosome	K02989	GO:0005840//ribosome;GO:0015935//small ribosomal subunit;GO:0022627//cytosolic small ribosomal subunit	GO:0003723//RNA binding;GO:0003729//mRNA binding;GO:0003735//structural constituent of ribosome;GO:0019843//rRNA binding;GO:0046872//metal ion binding	GO:0000028//ribosomal small subunit assembly;GO:0006412//translation
4	Zm00001d042966	Zm00001d042966	22.81	17.0945	0.416138	5.64138e-07	0.0221548	-	40S ribosomal protein S23-2	Genetic Information Processing	Translation	ko03010//Ribosome	K02973	GO:0005840//ribosome;GO:0015935//small ribosomal subunit;GO:0022627//cytosolic small ribosomal subunit	GO:0003735//structural constituent of ribosome	GO:0006412//translation
4	Zm00001d010728	Zm00001d010728	2.90085	1.52681	0.925955	6.19773e-07	0.0243397	-	PLASMODESMATA CALLOSE-BINDING PROTEIN 2	-	-	-	-	GO:0016020//membrane;GO:0016021//integral component of membrane	-	-
4	Zm00001d035201	60S acidic ribosomal protein P0	16.2842	12.0374	0.435942	6.58947e-07	0.0258782	60S acidic ribosomal protein P0	60S acidic ribosomal protein P0	Genetic Information Processing	Translation	ko03010//Ribosome	K02941	GO:0005622//intracellular;GO:0005840//ribosome;GO:0022625//cytosolic large ribosomal subunit	GO:0003735//structural constituent of ribosome;GO:0044877//protein-containing complex binding;GO:0070180//large ribosomal subunit rRNA binding	GO:0000027//ribosomal large subunit assembly;GO:0002181//cytoplasmic translation;GO:0034059//response to anoxia;GO:0042254//ribosome biogenesis
4	Zm00001d053633	rps8	5.81871	3.83592	0.601126	7.22176e-07	0.0283613	rps8	40S ribosomal protein S8	Genetic Information Processing	Translation	ko03010//Ribosome	K02995	GO:0005622//intracellular;GO:0005840//ribosome;GO:0022627//cytosolic small ribosomal subunit;GO:0043253//chloroplast ribosome	GO:0003735//structural constituent of ribosome;GO:0043022//ribosome binding	GO:0000462//maturation of SSU-rRNA from tricistronic rRNA transcript (SSU-rRNA, 5.8S rRNA, LSU-rRNA);GO:0006412//translation;GO:0042255//ribosome assembly
4	Zm00001d015301	Zm00001d015301	6.77366	4.72099	0.520846	7.62283e-07	0.0299364	-	60S ribosomal protein L37a-2	Genetic Information Processing	Translation	ko03010//Ribosome	K02921	GO:0005622//intracellular;GO:0005840//ribosome	GO:0003735//structural constituent of ribosome	GO:0006412//translation
4	Zm00001d025160	Zm00001d025160	5.68956	3.83583	0.568778	7.86991e-07	0.0309067	-	60S ribosomal protein L35	Genetic Information Processing	Translation	ko03010//Ribosome	K02918	GO:0005622//intracellular;GO:0005840//ribosome;GO:0022625//cytosolic large ribosomal subunit	GO:0003729//mRNA binding;GO:0003735//structural constituent of ribosome	GO:0000463//maturation of LSU-rRNA from tricistronic rRNA transcript (SSU-rRNA, 5.8S rRNA, LSU-rRNA);GO:0006412//translation
4	Zm00001d045448	ribosomal protein S22 homolog	12.7595	9.68884	0.397171	7.93828e-07	0.0311752	ribosomal protein S22 homolog	40S ribosomal protein S20-1	Genetic Information Processing	Translation	ko03010//Ribosome	K02969	GO:0005840//ribosome;GO:0015935//small ribosomal subunit;GO:0022627//cytosolic small ribosomal subunit	GO:0003735//structural constituent of ribosome	GO:0006412//translation
4	Zm00001d019562	Zm00001d019562	6.39087	4.48053	0.512344	8.22322e-07	0.0322942	-	60S ribosomal protein L44	Genetic Information Processing	Translation	ko03010//Ribosome	K02929	GO:0005622//intracellular;GO:0005840//ribosome;GO:0022625//cytosolic large ribosomal subunit	GO:0003735//structural constituent of ribosome	GO:0006412//translation
4	Zm00001d045889	Zm00001d045889	6.90434	4.11226	0.747573	9.62064e-07	0.0377822	-	60S ribosomal protein L31	Genetic Information Processing	Translation	ko03010//Ribosome	K02910	GO:0005840//ribosome;GO:0022625//cytosolic large ribosomal subunit	GO:0003735//structural constituent of ribosome	GO:0002181//cytoplasmic translation;GO:0006412//translation
4	Zm00001d034015	exoglucanase1	5.90062	3.82956	0.623688	1.05307e-06	0.0413563	exoglucanase1	exoglucanase1	Metabolism;Metabolism;Metabolism;Metabolism;Metabolism	Global and overview maps;Global and overview maps;Biosynthesis of other secondary metabolites;Carbohydrate metabolism;Metabolism of other amino acids	ko01100//Metabolic pathways;ko01110//Biosynthesis of secondary metabolites;ko00940//Phenylpropanoid biosynthesis;ko00500//Starch and sucrose metabolism;ko00460//Cyanoamino acid metabolism	K05349;K05349;K05349;K05349;K05349	-	GO:0004553//hydrolase activity, hydrolyzing O-glycosyl compounds;GO:0008422//beta-glucosidase activity;GO:0016787//hydrolase activity	GO:0005975//carbohydrate metabolic process;GO:0009251//glucan catabolic process
4	Zm00001d021652	ribosomal protein L44	13.2149	9.56177	0.466813	1.10769e-06	0.0435014	ribosomal protein L44	60S ribosomal protein L36a	Genetic Information Processing	Translation	ko03010//Ribosome	K02929	GO:0005622//intracellular;GO:0005840//ribosome;GO:0022625//cytosolic large ribosomal subunit	GO:0003735//structural constituent of ribosome	GO:0006412//translation
4	Zm00001d021511	Zm00001d021511	4.58805	3.061	0.583878	1.11347e-06	0.0437284	-	Ribosomal protein L15	Genetic Information Processing	Translation	ko03010//Ribosome	K02877	GO:0005622//intracellular;GO:0005840//ribosome;GO:0022625//cytosolic large ribosomal subunit	GO:0003723//RNA binding;GO:0003735//structural constituent of ribosome	GO:0002181//cytoplasmic translation;GO:0006412//translation
4	Zm00001d010872	Zm00001d010872	2.72556	1.53576	0.827601	1.1179e-06	0.0439022	-	-	-	-	-	-	-	-	-
4	Zm00001d053630	ribosomal protein S8 homolog	3.49162	2.14293	0.70431	1.33156e-06	0.0522929	ribosomal protein S8 homolog	ribosomal protein S8 homolog	Genetic Information Processing	Translation	ko03010//Ribosome	K02995	GO:0005622//intracellular;GO:0005840//ribosome;GO:0016020//membrane;GO:0016021//integral component of membrane;GO:0022627//cytosolic small ribosomal subunit;GO:0043253//chloroplast ribosome	GO:0003735//structural constituent of ribosome;GO:0043022//ribosome binding	GO:0000462//maturation of SSU-rRNA from tricistronic rRNA transcript (SSU-rRNA, 5.8S rRNA, LSU-rRNA);GO:0006412//translation;GO:0006629//lipid metabolic process;GO:0042255//ribosome assembly
4	Zm00001d047477	Zm00001d047477	3.77948	2.69512	0.487841	1.36844e-06	0.0537415	-	Nascent polypeptide-associated complex alpha subunit-like protein	-	-	-	-	GO:0005854//nascent polypeptide-associated complex	-	-
4	Zm00001d022462	Zm00001d022462	6.77663	4.78641	0.501624	1.37758e-06	0.0541002	-	60S ribosomal protein L18-3	Genetic Information Processing	Translation	ko03010//Ribosome	K02883	GO:0005622//intracellular;GO:0005840//ribosome;GO:0022625//cytosolic large ribosomal subunit	GO:0003735//structural constituent of ribosome	GO:0006412//translation
4	Zm00001d033186	Zm00001d033186	11.8313	8.64886	0.452029	1.58369e-06	0.0621947	-	Mitochondrial import receptor subunit TOM5 homolog	-	-	-	-	GO:0005739//mitochondrion;GO:0005742//mitochondrial outer membrane translocase complex;GO:0016020//membrane;GO:0016021//integral component of membrane	-	-
4	Zm00001d014493	Zm00001d014493	4.09216	2.49761	0.712314	1.62871e-06	0.0639629	-	Wound-responsive family protein	-	-	-	-	-	-	-
4	Zm00001d049674	Zm00001d049674	18.3386	13.2635	0.467416	1.70811e-06	0.0670811	-	60S acidic ribosomal protein P1-3	Genetic Information Processing	Translation	ko03010//Ribosome	K02942	GO:0005622//intracellular;GO:0005840//ribosome;GO:0022625//cytosolic large ribosomal subunit	GO:0003735//structural constituent of ribosome;GO:0030295//protein kinase activator activity;GO:0043021//ribonucleoprotein complex binding	GO:0002181//cytoplasmic translation;GO:0006412//translation;GO:0006414//translational elongation;GO:0032147//activation of protein kinase activity
4	Zm00001d012978	Zm00001d012978	6.80074	4.64276	0.550708	1.77798e-06	0.069825	-	40S ribosomal protein S23-2	Genetic Information Processing	Translation	ko03010//Ribosome	K02973	GO:0005840//ribosome;GO:0015935//small ribosomal subunit	GO:0003735//structural constituent of ribosome	GO:0006412//translation
4	Zm00001d052885	Zm00001d052885	14.5877	10.7944	0.434466	2.16215e-06	0.0849119	-	40S ribosomal protein S15a-1	Genetic Information Processing	Translation	ko03010//Ribosome	K02957	GO:0005840//ribosome;GO:0022627//cytosolic small ribosomal subunit	GO:0003735//structural constituent of ribosome	GO:0006412//translation
4	Zm00001d048158	Zm00001d048158	6.16589	3.98568	0.629481	2.39546e-06	0.0940745	-	40S ribosomal protein S3a-2	Genetic Information Processing	Translation	ko03010//Ribosome	K02984	GO:0005622//intracellular;GO:0005737//cytoplasm;GO:0005829//cytosol;GO:0005840//ribosome;GO:0022627//cytosolic small ribosomal subunit	GO:0003735//structural constituent of ribosome	GO:0006412//translation
4	Zm00001d029124	RPS21	6.86842	4.56221	0.590245	2.45149e-06	0.0962749	RPS21	40S ribosomal protein S21	Genetic Information Processing	Translation	ko03010//Ribosome	K02971	GO:0005622//intracellular;GO:0005840//ribosome;GO:0022627//cytosolic small ribosomal subunit	GO:0003735//structural constituent of ribosome	GO:0000447//endonucleolytic cleavage in ITS1 to separate SSU-rRNA from 5.8S rRNA and LSU-rRNA from tricistronic rRNA transcript (SSU-rRNA, 5.8S rRNA, LSU-rRNA);GO:0000461//endonucleolytic cleavage to generate mature 3'-end of SSU-rRNA from (SSU-rRNA, 5.8S rRNA, LSU-rRNA);GO:0006412//translation
4	Zm00001d047958	Zm00001d047958	10.4354	7.35713	0.504271	2.59301e-06	0.101833	-	Ribosomal protein L7Ae/L30e/S12e/Gadd45 family protein	Genetic Information Processing;Genetic Information Processing	Transcription;Translation	ko03040//Spliceosome;ko03008//Ribosome biogenesis in eukaryotes	K12845;K12845	GO:0005634//nucleus;GO:0005730//nucleolus;GO:0005840//ribosome;GO:0031428//box C/D snoRNP complex;GO:0032040//small-subunit processome;GO:0046540//U4/U6 x U5 tri-snRNP complex;GO:1990904//ribonucleoprotein complex	GO:0003723//RNA binding	GO:0000398//mRNA splicing, via spliceosome;GO:0000470//maturation of LSU-rRNA;GO:0042254//ribosome biogenesis
4	Zm00001d039299	Zm00001d039299	4.18825	2.50207	0.743224	2.80215e-06	0.110046	-	40S ribosomal protein S15a-1	Genetic Information Processing	Translation	ko03010//Ribosome	K02957	GO:0005840//ribosome;GO:0022627//cytosolic small ribosomal subunit	GO:0003735//structural constituent of ribosome	GO:0006412//translation
4	Zm00001d029394	uaz248a(his3)	4.37438	2.83263	0.626938	2.82846e-06	0.111079	uaz248a(his3)	Histone H3	-	-	-	-	GO:0000786//nucleosome;GO:0005634//nucleus;GO:0005694//chromosome	GO:0003677//DNA binding;GO:0046982//protein heterodimerization activity	-
4	Zm00001d009740	Zm00001d009740	4.36689	2.81671	0.632594	3.1666e-06	0.124359	-	Plasminogen activator inhibitor 1 RNA-binding protein	-	-	-	-	-	GO:0003723//RNA binding	-
4	Zm00001d051662	Zm00001d051662	2.52736	1.47104	0.780798	3.17292e-06	0.124607	-	60S ribosomal protein L31	Genetic Information Processing	Translation	ko03010//Ribosome	K02910	GO:0005840//ribosome;GO:0022625//cytosolic large ribosomal subunit	GO:0003735//structural constituent of ribosome	GO:0002181//cytoplasmic translation;GO:0006412//translation
4	Zm00001d004841	Zm00001d004841	5.87052	4.08008	0.524892	3.34624e-06	0.131413	-	60S ribosomal protein L3-1	Genetic Information Processing	Translation	ko03010//Ribosome	K02925	GO:0005622//intracellular;GO:0005840//ribosome	GO:0003735//structural constituent of ribosome	GO:0006412//translation
4	Zm00001d048159	Zm00001d048159	6.20919	4.26455	0.542013	3.45268e-06	0.135594	-	40S ribosomal protein S3a-2	Genetic Information Processing	Translation	ko03010//Ribosome	K02984	GO:0005622//intracellular;GO:0005737//cytoplasm;GO:0005840//ribosome;GO:0022627//cytosolic small ribosomal subunit	GO:0003735//structural constituent of ribosome	GO:0006412//translation
4	Zm00001d044287	Zm00001d044287	18.1698	13.9956	0.376563	3.51356e-06	0.137984	-	Ribosomal protein L19	Genetic Information Processing	Translation	ko03010//Ribosome	K02885	GO:0005622//intracellular;GO:0005840//ribosome;GO:0016020//membrane;GO:0016021//integral component of membrane;GO:0022625//cytosolic large ribosomal subunit	GO:0003723//RNA binding;GO:0003735//structural constituent of ribosome	GO:0006412//translation
4	Zm00001d045053	Zm00001d045053	2.57338	1.61772	0.669707	4.07844e-06	0.160168	-	60S ribosomal protein L35a-2	Genetic Information Processing	Translation	ko03010//Ribosome	K02917	GO:0005622//intracellular;GO:0005840//ribosome;GO:0022625//cytosolic large ribosomal subunit	GO:0003735//structural constituent of ribosome	GO:0002181//cytoplasmic translation;GO:0006412//translation;GO:0042273//ribosomal large subunit biogenesis
4	Zm00001d003127	Zm00001d003127	9.62055	7.1454	0.429105	4.33929e-06	0.170412	-	60S ribosomal protein L23a-1	Genetic Information Processing	Translation	ko03010//Ribosome	K02893	GO:0005622//intracellular;GO:0005840//ribosome;GO:0022625//cytosolic large ribosomal subunit	GO:0003735//structural constituent of ribosome	GO:0000027//ribosomal large subunit assembly;GO:0006412//translation
4	Zm00001d037992	Zm00001d037992	2.32198	1.67939	0.467422	4.34569e-06	0.170664	-	ERBB-3 BINDING PROTEIN 1	-	-	-	-	GO:0005730//nucleolus;GO:0005737//cytoplasm	GO:0003676//nucleic acid binding	GO:0000055//ribosomal large subunit export from nucleus
4	Zm00001d007819	Zm00001d007819	6.65988	4.84462	0.459112	4.62746e-06	0.181729	-	40S ribosomal protein S15-4	Genetic Information Processing	Translation	ko03010//Ribosome	K02958	GO:0005840//ribosome;GO:0015935//small ribosomal subunit	GO:0003723//RNA binding;GO:0003735//structural constituent of ribosome	GO:0006412//translation
4	Zm00001d017914	Zm00001d017914	3.27814	2.21038	0.568584	4.86557e-06	0.191081	-	H/ACA ribonucleoprotein complex subunit 2-like protein	Genetic Information Processing	Translation	ko03008//Ribosome biogenesis in eukaryotes	K11129	GO:0005634//nucleus;GO:0005730//nucleolus;GO:0031429//box H/ACA snoRNP complex	GO:0003723//RNA binding;GO:0034513//box H/ACA snoRNA binding	GO:0000469//cleavage involved in rRNA processing;GO:0000470//maturation of LSU-rRNA;GO:0006412//translation;GO:0031118//rRNA pseudouridine synthesis;GO:0031120//snRNA pseudouridine synthesis
4	Zm00001d014679	acidic ribosomal protein P3	18.5962	14.1547	0.393728	5.08124e-06	0.19955	acidic ribosomal protein P3	acidic ribosomal protein P3	Genetic Information Processing	Translation	ko03010//Ribosome	K02942	GO:0005622//intracellular;GO:0005840//ribosome;GO:0022625//cytosolic large ribosomal subunit	GO:0003735//structural constituent of ribosome;GO:0044877//protein-containing complex binding	GO:0006414//translational elongation;GO:0034059//response to anoxia
4	Zm00001d006008	Zm00001d006008	10.1465	7.67105	0.403489	6.23081e-06	0.244696	-	Heat shock protein 90-2	Genetic Information Processing;Organismal Systems	Folding, sorting and degradation;Environmental adaptation	ko04141//Protein processing in endoplasmic reticulum;ko04626//Plant-pathogen interaction	K04079;K04079	GO:0005737//cytoplasm;GO:0005829//cytosol;GO:0005886//plasma membrane;GO:0009986//cell surface;GO:0032991//protein-containing complex;GO:0048471//perinuclear region of cytoplasm	GO:0005524//ATP binding;GO:0051082//unfolded protein binding	GO:0006457//protein folding;GO:0034605//cellular response to heat;GO:0050821//protein stabilization
4	Zm00001d013300	Zm00001d013300	2.61385	1.61001	0.699106	6.83458e-06	0.268408	-	Histone H2A	-	-	-	-	GO:0000786//nucleosome;GO:0000790//nuclear chromatin;GO:0005634//nucleus;GO:0005694//chromosome	GO:0003677//DNA binding;GO:0046982//protein heterodimerization activity	GO:0006325//chromatin organization
4	Zm00001d013252	Zm00001d013252	9.71763	6.84567	0.505413	7.03746e-06	0.276375	-	60S ribosomal protein L13a-1	Genetic Information Processing	Translation	ko03010//Ribosome	K02872	GO:0005840//ribosome;GO:0015934//large ribosomal subunit;GO:0022625//cytosolic large ribosomal subunit	GO:0003729//mRNA binding;GO:0003735//structural constituent of ribosome	GO:0006412//translation;GO:0017148//negative regulation of translation
4	Zm00001d053228	Zm00001d053228	9.13442	6.05752	0.592587	7.83108e-06	0.307542	-	Acyl carrier protein	-	-	-	-	-	GO:0016491//oxidoreductase activity	GO:0006633//fatty acid biosynthetic process;GO:0055114//oxidation-reduction process
4	Zm00001d036565	Zm00001d036565	15.4217	11.0807	0.476919	8.41225e-06	0.330366	-	40S ribosomal protein S14-3	Genetic Information Processing	Translation	ko03010//Ribosome	K02955	GO:0005840//ribosome	GO:0003735//structural constituent of ribosome	GO:0006412//translation
4	Zm00001d022180	ribosomal proteinS6	13.9491	10.5673	0.400567	8.89586e-06	0.349358	ribosomal proteinS6	ribosomal proteinS6	Genetic Information Processing	Translation	ko03010//Ribosome	K02991	GO:0005622//intracellular;GO:0005840//ribosome	GO:0003735//structural constituent of ribosome	GO:0006412//translation
4	Zm00001d005649	voltage-dependent anion channel protein1a	3.879	2.80846	0.465909	9.80044e-06	0.384883	voltage-dependent anion channel protein1a	voltage-dependent anion channel protein1a	-	-	-	-	GO:0005741//mitochondrial outer membrane	GO:0008308//voltage-gated anion channel activity	GO:0015698//inorganic anion transport;GO:0055085//transmembrane transport;GO:0098656//anion transmembrane transport
4	Zm00001d020450	Zm00001d020450	6.95711	4.89324	0.507698	1.03009e-05	0.404536	-	60S ribosomal protein L34-3	Genetic Information Processing	Translation	ko03010//Ribosome	K02915	GO:0005622//intracellular;GO:0005840//ribosome;GO:0022625//cytosolic large ribosomal subunit	GO:0003735//structural constituent of ribosome	GO:0006412//translation;GO:0042254//ribosome biogenesis
4	Zm00001d025619	prohibitin2	5.12486	3.40753	0.588788	1.03774e-05	0.407543	prohibitin2	prohibitin2	-	-	-	-	GO:0016020//membrane	-	-
4	Zm00001d010016	Zm00001d010016	6.05601	4.39346	0.463011	1.05675e-05	0.415008	-	60S ribosomal protein L11-1	Genetic Information Processing	Translation	ko03010//Ribosome	K02868	GO:0005622//intracellular;GO:0005840//ribosome;GO:0022625//cytosolic large ribosomal subunit	GO:0003735//structural constituent of ribosome	GO:0000027//ribosomal large subunit assembly;GO:0006412//translation
4	Zm00001d036570	Zm00001d036570	3.29924	2.4098	0.453219	1.11564e-05	0.438132	-	60S ribosomal protein L27	Genetic Information Processing	Translation	ko03010//Ribosome	K02901	GO:0005622//intracellular;GO:0005840//ribosome;GO:0022625//cytosolic large ribosomal subunit	GO:0003735//structural constituent of ribosome	GO:0006412//translation
4	Zm00001d010504	Zm00001d010504	2.25114	1.57618	0.514229	1.18951e-05	0.467143	-	Ran-binding protein 1 homolog a	-	-	-	-	GO:0005634//nucleus;GO:0005643//nuclear pore;GO:0005737//cytoplasm;GO:0005813//centrosome	GO:0005096//GTPase activator activity;GO:0008536//Ran GTPase binding	GO:0043547//positive regulation of GTPase activity;GO:0046907//intracellular transport
4	Zm00001d014858	high mobility group protein1	16.6569	12.1707	0.452704	1.22702e-05	0.481875	high mobility group protein1	DNA-binding protein MNB1B	-	-	-	-	GO:0005634//nucleus	GO:0003677//DNA binding;GO:0044212//transcription regulatory region DNA binding	GO:0006355//regulation of transcription, DNA-templated
4	Zm00001d034855	Zm00001d034855	6.31969	4.78558	0.401159	1.33836e-05	0.525602	-	Basic transcription factor 3	-	-	-	-	GO:0005829//cytosol;GO:0005854//nascent polypeptide-associated complex;GO:0042788//polysomal ribosome	-	GO:0009651//response to salt stress
4	Zm00001d031640	Zm00001d031640	5.69233	4.2783	0.411981	1.56749e-05	0.615586	-	60S ribosomal protein L7a-1	Genetic Information Processing	Translation	ko03010//Ribosome	K02936	GO:0005840//ribosome;GO:0022625//cytosolic large ribosomal subunit;GO:1990904//ribonucleoprotein complex	GO:0003723//RNA binding	GO:0000470//maturation of LSU-rRNA;GO:0006412//translation;GO:0042254//ribosome biogenesis
4	Zm00001d029543	Zm00001d029543	19.152	14.5233	0.399131	1.59222e-05	0.625297	-	40S ribosomal protein S19-3	Genetic Information Processing	Translation	ko03010//Ribosome	K02966	GO:0005622//intracellular;GO:0005840//ribosome;GO:0022627//cytosolic small ribosomal subunit	GO:0003735//structural constituent of ribosome	GO:0000028//ribosomal small subunit assembly;GO:0006412//translation
4	Zm00001d016200	Zm00001d016200	5.96591	4.24241	0.491858	1.60664e-05	0.630961	-	-	Genetic Information Processing	Translation	ko03010//Ribosome	K02868	GO:0005622//intracellular;GO:0005840//ribosome	GO:0003735//structural constituent of ribosome	GO:0006412//translation
4	Zm00001d008757	Zm00001d008757	2.40252	1.51044	0.669578	1.69445e-05	0.665444	-	Proteasome component (PCI) domain protein	-	-	-	-	GO:0000502//proteasome complex;GO:0005737//cytoplasm;GO:0005852//eukaryotic translation initiation factor 3 complex;GO:0016282//eukaryotic 43S preinitiation complex;GO:0033290//eukaryotic 48S preinitiation complex;GO:0071541//eukaryotic translation initiation factor 3 complex, eIF3m	GO:0003743//translation initiation factor activity	GO:0001732//formation of cytoplasmic translation initiation complex;GO:0002183//cytoplasmic translational initiation;GO:0006412//translation;GO:0006413//translational initiation
4	Zm00001d042725	Zm00001d042725	5.08566	3.32629	0.61252	1.71597e-05	0.673894	-	Sm-like protein LSM3B	Genetic Information Processing;Genetic Information Processing	Transcription;Folding, sorting and degradation	ko03040//Spliceosome;ko03018//RNA degradation	K12622;K12622	GO:0000932//P-body;GO:0005634//nucleus;GO:0005681//spliceosomal complex;GO:0005688//U6 snRNP;GO:0046540//U4/U6 x U5 tri-snRNP complex;GO:0071013//catalytic step 2 spliceosome;GO:1990726//Lsm1-7-Pat1 complex	GO:0003723//RNA binding	GO:0000398//mRNA splicing, via spliceosome;GO:0000956//nuclear-transcribed mRNA catabolic process;GO:0006397//mRNA processing;GO:0008380//RNA splicing;GO:0033962//cytoplasmic mRNA processing body assembly
4	Zm00001d016358	Zm00001d016358	2.53242	1.63979	0.627007	1.91922e-05	0.753716	-	Probable elongation factor 1-gamma 2	-	-	-	-	-	GO:0003746//translation elongation factor activity;GO:0005515//protein binding	GO:0006412//translation;GO:0006414//translational elongation
4	Zm00001d043632	Zm00001d043632	6.52931	4.93992	0.402441	1.94583e-05	0.764168	-	Hyaluronan / mRNA binding family	-	-	-	-	-	GO:0003723//RNA binding	-
4	Zm00001d045352	Zm00001d045352	3.16547	2.0282	0.642218	2.03123e-05	0.797706	-	Nucleosome assembly protein 1;2	-	-	-	-	GO:0005634//nucleus	-	GO:0006334//nucleosome assembly
4	Zm00001d049627	Zm00001d049627	3.45009	2.1223	0.701009	2.04403e-05	0.802733	-	Methionine aminopeptidase	-	-	-	-	GO:0005737//cytoplasm;GO:0016020//membrane;GO:0016021//integral component of membrane	GO:0004177//aminopeptidase activity;GO:0008233//peptidase activity;GO:0008235//metalloexopeptidase activity;GO:0016787//hydrolase activity;GO:0046872//metal ion binding;GO:0070006//metalloaminopeptidase activity	GO:0006508//proteolysis;GO:0070084//protein initiator methionine removal
4	Zm00001d038003	Zm00001d038003	2.72673	2.07604	0.393338	2.05025e-05	0.805174	-	-	-	-	-	-	-	-	-
4	Zm00001d041246	Zm00001d041246	11.9917	9.0578	0.404798	2.21028e-05	0.868022	-	Glycine-rich RNA-binding protein 7	-	-	-	-	GO:0005634//nucleus;GO:1990904//ribonucleoprotein complex	GO:0003676//nucleic acid binding;GO:0003723//RNA binding;GO:0003729//mRNA binding	GO:0006397//mRNA processing
4	Zm00001d006871	Zm00001d006871	9.22053	7.07014	0.383112	2.82718e-05	1	-	40S ribosomal protein Sa-1	Genetic Information Processing	Translation	ko03010//Ribosome	K02998	GO:0005622//intracellular;GO:0005737//cytoplasm;GO:0005840//ribosome;GO:0015935//small ribosomal subunit;GO:0022627//cytosolic small ribosomal subunit	GO:0003735//structural constituent of ribosome	GO:0000028//ribosomal small subunit assembly;GO:0000447//endonucleolytic cleavage in ITS1 to separate SSU-rRNA from 5.8S rRNA and LSU-rRNA from tricistronic rRNA transcript (SSU-rRNA, 5.8S rRNA, LSU-rRNA);GO:0000461//endonucleolytic cleavage to generate mature 3'-end of SSU-rRNA from (SSU-rRNA, 5.8S rRNA, LSU-rRNA);GO:0002181//cytoplasmic translation;GO:0006407//rRNA export from nucleus;GO:000641…
4	Zm00001d049552	Zm00001d049552	10.9381	8.31033	0.396384	2.99883e-05	1	-	60S ribosomal protein L34-3	Genetic Information Processing	Translation	ko03010//Ribosome	K02915	GO:0005622//intracellular;GO:0005840//ribosome;GO:0022625//cytosolic large ribosomal subunit	GO:0003735//structural constituent of ribosome	GO:0006412//translation;GO:0042254//ribosome biogenesis
4	Zm00001d032668	Zm00001d032668	3.34676	2.40753	0.475212	4.12735e-05	1	-	Basic transcription factor 3	-	-	-	-	GO:0005829//cytosol;GO:0005854//nascent polypeptide-associated complex;GO:0042788//polysomal ribosome	-	GO:0009651//response to salt stress
4	Zm00001d018957	Zm00001d018957	8.35691	6.44099	0.375687	4.42727e-05	1	-	60S ribosomal protein L4-1	Genetic Information Processing	Translation	ko03010//Ribosome	K02930	GO:0005840//ribosome;GO:0022625//cytosolic large ribosomal subunit	GO:0003735//structural constituent of ribosome	GO:0006412//translation
4	Zm00001d050916	Zm00001d050916	3.90528	3.01544	0.373056	8.45135e-05	1	-	Small nuclear ribonucleoprotein family protein	Genetic Information Processing	Transcription	ko03040//Spliceosome	K11087	GO:0000243//commitment complex;GO:0005634//nucleus;GO:0005682//U5 snRNP;GO:0005685//U1 snRNP;GO:0005686//U2 snRNP;GO:0005687//U4 snRNP;GO:0005689//U12-type spliceosomal complex;GO:0034715//pICln-Sm protein complex;GO:0034719//SMN-Sm protein complex;GO:0071013//catalytic step 2 spliceosome	GO:0003723//RNA binding	GO:0000387//spliceosomal snRNP assembly;GO:0006396//RNA processing;GO:0006397//mRNA processing;GO:0008380//RNA splicing
4	Zm00001d002339	rps11	20.44	15.6454	0.385656	9.50833e-05	1	rps11	40S ribosomal protein S11	Genetic Information Processing	Translation	ko03010//Ribosome	K02949	GO:0005622//intracellular;GO:0005737//cytoplasm;GO:0005840//ribosome;GO:0022627//cytosolic small ribosomal subunit	GO:0003723//RNA binding;GO:0003735//structural constituent of ribosome;GO:0019843//rRNA binding	GO:0006412//translation
4	Zm00001d021508	60S ribosomal protein L15	2.8617	2.09587	0.449323	0.000101436	1	60S ribosomal protein L15	60S ribosomal protein L15	Genetic Information Processing	Translation	ko03010//Ribosome	K02877	GO:0005622//intracellular;GO:0005840//ribosome;GO:0022625//cytosolic large ribosomal subunit	GO:0003723//RNA binding;GO:0003735//structural constituent of ribosome	GO:0002181//cytoplasmic translation;GO:0006412//translation
4	Zm00001d028384	Zm00001d028384	3.63672	2.53474	0.520798	0.000105211	1	-	Ribosomal protein L7Ae/L30e/S12e/Gadd45 family protein	Genetic Information Processing;Genetic Information Processing	Transcription;Translation	ko03040//Spliceosome;ko03008//Ribosome biogenesis in eukaryotes	K12845;K12845	GO:0005634//nucleus;GO:0005730//nucleolus;GO:0005840//ribosome;GO:0031428//box C/D snoRNP complex;GO:0032040//small-subunit processome;GO:0046540//U4/U6 x U5 tri-snRNP complex;GO:1990904//ribonucleoprotein complex	GO:0003723//RNA binding	GO:0000398//mRNA splicing, via spliceosome;GO:0000470//maturation of LSU-rRNA;GO:0042254//ribosome biogenesis
4	Zm00001d008245	ribosomal protein L30	9.0207	6.64526	0.440914	0.000108973	1	ribosomal protein L30	ribosomal protein L30	Genetic Information Processing	Translation	ko03010//Ribosome	K02908	GO:0005622//intracellular;GO:0005840//ribosome;GO:0022625//cytosolic large ribosomal subunit	GO:0003723//RNA binding;GO:0003735//structural constituent of ribosome	GO:0006412//translation
4	Zm00001d034760	ferredoxin3	4.25891	2.99524	0.507814	0.000143999	1	ferredoxin3	Ferredoxin-3%2C chloroplastic	Metabolism	Energy metabolism	ko00195//Photosynthesis	K02639	GO:0009507//chloroplast;GO:0009536//plastid;GO:0009570//chloroplast stroma;GO:0009578//etioplast stroma	GO:0005515//protein binding;GO:0009055//electron transfer activity;GO:0046872//metal ion binding;GO:0051536//iron-sulfur cluster binding;GO:0051537//2 iron, 2 sulfur cluster binding	GO:0022900//electron transport chain;GO:0055114//oxidation-reduction process
4	Zm00001d003084	Zm00001d003084	2.52477	1.67574	0.591353	0.000149106	1	-	OSJNBa0043L24.15 protein; protein	Metabolism;Metabolism;Metabolism;Metabolism;Metabolism;Cellular Processes;Metabolism;Metabolism	Global and overview maps;Global and overview maps;Global and overview maps;Global and overview maps;Metabolism of other amino acids;Transport and catabolism;Carbohydrate metabolism;Global and overview maps	ko01100//Metabolic pathways;ko01110//Biosynthesis of secondary metabolites;ko01200//Carbon metabolism;ko01230//Biosynthesis of amino acids;ko00480//Glutathione metabolism;ko04146//Peroxisome;ko00020//Citrate cycle (TCA cycle);ko01210//2-Oxocarboxylic acid metabolism	K00031;K00031;K00031;K00031;K00031;K00031;K00031;K00031	-	-	-
4	Zm00001d012878	ribosomal protein S4	7.41814	5.35957	0.46894	0.000161573	1	ribosomal protein S4	ribosomal protein S4	Genetic Information Processing	Translation	ko03010//Ribosome	K02987	GO:0005622//intracellular;GO:0005737//cytoplasm;GO:0005840//ribosome;GO:0022627//cytosolic small ribosomal subunit	GO:0003723//RNA binding;GO:0003735//structural constituent of ribosome;GO:0019843//rRNA binding	GO:0006412//translation
4	Zm00001d033147	Zm00001d033147	11.5639	8.87363	0.382034	0.000185426	1	-	60S ribosomal protein L24-2	Genetic Information Processing	Translation	ko03010//Ribosome	K02896	GO:0005840//ribosome;GO:0022625//cytosolic large ribosomal subunit	GO:0003723//RNA binding;GO:0003735//structural constituent of ribosome	GO:0000027//ribosomal large subunit assembly;GO:0006412//translation;GO:1902626//assembly of large subunit precursor of preribosome
4	Zm00001d044033	Zm00001d044033	2.63757	1.88834	0.482086	0.000281851	1	-	TRICHOME BIREFRINGENCE-LIKE 20	-	-	-	-	GO:0005794//Golgi apparatus;GO:0016020//membrane;GO:0016021//integral component of membrane	GO:0016413//O-acetyltransferase activity	-
4	Zm00001d025866	Zm00001d025866	3.55978	2.7579	0.368219	0.000282268	1	-	Small nuclear ribonucleoprotein family protein	Genetic Information Processing	Transcription	ko03040//Spliceosome	K11096	GO:0005634//nucleus;GO:0005682//U5 snRNP;GO:0005685//U1 snRNP;GO:0005686//U2 snRNP;GO:0030532//small nuclear ribonucleoprotein complex;GO:0046540//U4/U6 x U5 tri-snRNP complex;GO:0071013//catalytic step 2 spliceosome	-	GO:0000387//spliceosomal snRNP assembly;GO:0006397//mRNA processing;GO:0008380//RNA splicing
4	Zm00001d049557	Zm00001d049557	3.68374	2.81422	0.388433	0.000296598	1	-	SnRNP core Sm protein Sm-X5-like protein	Genetic Information Processing;Genetic Information Processing	Transcription;Folding, sorting and degradation	ko03040//Spliceosome;ko03018//RNA degradation	K12621;K12621	GO:0000932//P-body;GO:0005634//nucleus;GO:0005681//spliceosomal complex;GO:0005688//U6 snRNP;GO:0046540//U4/U6 x U5 tri-snRNP complex;GO:0071013//catalytic step 2 spliceosome;GO:1990726//Lsm1-7-Pat1 complex	GO:0003723//RNA binding	GO:0000398//mRNA splicing, via spliceosome;GO:0006397//mRNA processing;GO:0008380//RNA splicing
4	Zm00001d005485	prohibitin1	3.39092	2.51585	0.430628	0.000402374	1	prohibitin1	prohibitin1	-	-	-	-	GO:0016020//membrane	-	-
4	Zm00001d037941	AP2-EREBP-transcription factor 69	3.17899	2.13807	0.572259	0.000450023	1	AP2-EREBP-transcription factor 69	Ethylene-responsive transcription factor RAP2-3	-	-	-	-	GO:0005634//nucleus	GO:0003677//DNA binding;GO:0003700//DNA-binding transcription factor activity	GO:0006351//transcription, DNA-templated;GO:0006355//regulation of transcription, DNA-templated
4	Zm00001d011139	histone deacetylase102	3.51233	2.68846	0.385646	0.000471433	1	histone deacetylase102	histone deacetylase102	-	-	-	-	GO:0005634//nucleus;GO:0005730//nucleolus	GO:0003676//nucleic acid binding;GO:0016787//hydrolase activity;GO:0046872//metal ion binding	GO:0006325//chromatin organization
4	Zm00001d012911	Zm00001d012911	2.67206	1.73722	0.621175	0.000566452	1	-	Huntingtin interacting protein K	-	-	-	-	GO:0016020//membrane;GO:0016021//integral component of membrane	-	-
4	Zm00001d015473	Zm00001d015473	4.05074	3.11801	0.377559	0.000573299	1	-	Protein transport protein SEC61 gamma subunit	Genetic Information Processing;Cellular Processes;Genetic Information Processing	Folding, sorting and degradation;Transport and catabolism;Folding, sorting and degradation	ko04141//Protein processing in endoplasmic reticulum;ko04145//Phagosome;ko03060//Protein export	K07342;K07342;K07342	GO:0005622//intracellular;GO:0005623//cell;GO:0016020//membrane;GO:0016021//integral component of membrane	GO:0015450//P-P-bond-hydrolysis-driven protein transmembrane transporter activity	GO:0006605//protein targeting;GO:0006886//intracellular protein transport;GO:0015031//protein transport;GO:0071806//protein transmembrane transport
4	Zm00001d034698	Zm00001d034698	3.0869	2.07591	0.572412	0.000652633	1	-	Mitochondrial import inner membrane translocase subunit Tim10	-	-	-	-	GO:0005739//mitochondrion;GO:0005743//mitochondrial inner membrane;GO:0042721//TIM22 mitochondrial import inner membrane insertion complex	GO:0008565//protein transporter activity;GO:0046872//metal ion binding	GO:0015031//protein transport;GO:0045039//protein import into mitochondrial inner membrane
4	Zm00001d022301	Zm00001d022301	3.54999	2.6936	0.398282	0.000742683	1	-	Probable ribosome biogenesis protein RLP24	Genetic Information Processing	Translation	ko03010//Ribosome	K02896	GO:0005730//nucleolus;GO:0022625//cytosolic large ribosomal subunit	GO:0003723//RNA binding;GO:0003735//structural constituent of ribosome	GO:0000027//ribosomal large subunit assembly;GO:0006412//translation;GO:1902626//assembly of large subunit precursor of preribosome
4	Zm00001d045392	Zm00001d045392	13.4068	9.85598	0.443892	0.000873289	1	-	Early nodulin 93	-	-	-	-	GO:0016020//membrane;GO:0016021//integral component of membrane	-	-
4	Zm00001d025062	Zm00001d025062	3.98953	2.85216	0.484161	0.000942361	1	-	Peptidyl-prolyl cis-trans isomerase 1	-	-	-	-	GO:0005634//nucleus;GO:0005783//endoplasmic reticulum;GO:0005829//cytosol;GO:0005886//plasma membrane;GO:0009506//plasmodesma	GO:0003755//peptidyl-prolyl cis-trans isomerase activity;GO:0016853//isomerase activity	GO:0000413//protein peptidyl-prolyl isomerization;GO:0009630//gravitropism;GO:0009909//regulation of flower development;GO:0032880//regulation of protein localization
4	Zm00001d049656	Zm00001d049656	2.9492	2.20632	0.41868	0.00150073	1	-	Eukaryotic translation initiation factor 3 subunit G	Genetic Information Processing	Translation	ko03013//RNA transport	K03248	GO:0005737//cytoplasm;GO:0005852//eukaryotic translation initiation factor 3 complex;GO:0016282//eukaryotic 43S preinitiation complex;GO:0033290//eukaryotic 48S preinitiation complex	GO:0003676//nucleic acid binding;GO:0003723//RNA binding;GO:0003743//translation initiation factor activity	GO:0001732//formation of cytoplasmic translation initiation complex;GO:0002183//cytoplasmic translational initiation;GO:0006412//translation;GO:0006413//translational initiation
4	Zm00001d021626	Zm00001d021626	2.75851	2.11374	0.384096	0.00186368	1	-	Reactive Intermediate Deaminase A chloroplastic	-	-	-	-	GO:0005739//mitochondrion;GO:0005829//cytosol;GO:0016020//membrane;GO:0016021//integral component of membrane	GO:0019239//deaminase activity	GO:1901565//organonitrogen compound catabolic process
4	Zm00001d002155	Zm00001d002155	2.8385	2.09189	0.440325	0.00211328	1	-	LSM7-like	Metabolism;Genetic Information Processing;Genetic Information Processing	Global and overview maps;Transcription;Folding, sorting and degradation	ko01110//Biosynthesis of secondary metabolites;ko03040//Spliceosome;ko03018//RNA degradation	K12626;K12626;K12626	GO:0005688//U6 snRNP;GO:0005689//U12-type spliceosomal complex;GO:0071004//U2-type prespliceosome;GO:0071013//catalytic step 2 spliceosome;GO:1990726//Lsm1-7-Pat1 complex	GO:0003723//RNA binding	GO:0000398//mRNA splicing, via spliceosome;GO:0000956//nuclear-transcribed mRNA catabolic process
4	Zm00001d041322	Zm00001d041322	3.9188	2.78638	0.492019	0.00213061	1	-	50S ribosomal protein L14	Genetic Information Processing	Translation	ko03010//Ribosome	K02874	GO:0005762//mitochondrial large ribosomal subunit;GO:0005840//ribosome;GO:0015934//large ribosomal subunit	GO:0003735//structural constituent of ribosome;GO:0070180//large ribosomal subunit rRNA binding	GO:0006412//translation
4	Zm00001d048256	Zm00001d048256	3.23927	2.21105	0.550937	0.00218894	1	-	40S ribosomal protein Sa-1	Genetic Information Processing	Translation	ko03010//Ribosome	K02998	GO:0005622//intracellular;GO:0005737//cytoplasm;GO:0005840//ribosome;GO:0015935//small ribosomal subunit;GO:0016020//membrane;GO:0016021//integral component of membrane;GO:0022627//cytosolic small ribosomal subunit	GO:0003735//structural constituent of ribosome	GO:0000028//ribosomal small subunit assembly;GO:0000447//endonucleolytic cleavage in ITS1 to separate SSU-rRNA from 5.8S rRNA and LSU-rRNA from tricistronic rRNA transcript (SSU-rRNA, 5.8S rRNA, LSU-rRNA);GO:0000461//endonucleolytic cleavage to generate mature 3'-end of SSU-rRNA from (SSU-rRNA, 5.8S rRNA, LSU-rRNA);GO:0002181//cytoplasmic translation;GO:0006407//rRNA export from nucleus;GO:000641…
4	Zm00001d045390	Zm00001d045390	5.7621	4.37649	0.396819	0.00241457	1	-	early nodulin-related	-	-	-	-	GO:0016020//membrane;GO:0016021//integral component of membrane	-	-
4	Zm00001d018979	Zm00001d018979	3.6404	2.7902	0.383728	0.00267398	1	-	40S ribosomal protein S15-4	Genetic Information Processing	Translation	ko03010//Ribosome	K02958	GO:0005840//ribosome;GO:0015935//small ribosomal subunit;GO:0022627//cytosolic small ribosomal subunit	GO:0003723//RNA binding;GO:0003735//structural constituent of ribosome	GO:0000028//ribosomal small subunit assembly;GO:0006412//translation
4	Zm00001d015431	Zm00001d015431	3.33493	2.56546	0.378441	0.00395186	1	-	Fiber protein Fb15	-	-	-	-	-	-	-
4	Zm00001d023734	glycine-rich protein2	3.51355	2.60375	0.432339	0.00660876	1	glycine-rich protein2	glycine-rich protein2	Genetic Information Processing	Transcription	ko03040//Spliceosome	K12741	GO:0005634//nucleus;GO:0005739//mitochondrion;GO:0016020//membrane;GO:0016021//integral component of membrane;GO:1990904//ribonucleoprotein complex	GO:0003676//nucleic acid binding;GO:0003723//RNA binding	GO:0080156//mitochondrial mRNA modification
4	Zm00001d019565	plasma membrane intrinsic protein2	10.9468	8.05367	0.442793	0.00775157	1	plasma membrane intrinsic protein2	Aquaporin PIP2-6	-	-	-	-	GO:0005773//vacuole;GO:0005886//plasma membrane;GO:0009506//plasmodesma;GO:0016020//membrane;GO:0016021//integral component of membrane	GO:0015250//water channel activity;GO:0015267//channel activity	GO:0006833//water transport;GO:0009414//response to water deprivation;GO:0055085//transmembrane transport
5	Zm00001d019312	beta glucosidase aggregating factor1	27.9568	2.09757	3.73641	1.09328e-131	4.29353e-127	beta glucosidase aggregating factor1	beta glucosidase aggregating factor1	-	-	-	-	GO:0005576//extracellular region;GO:0048046//apoplast	GO:0030246//carbohydrate binding	-
5	Zm00001d012080	Zm00001d012080	12.356	1.26689	3.28584	1.9157e-99	7.52333e-95	-	-	-	-	-	-	-	GO:0005504//fatty acid binding	GO:0009627//systemic acquired resistance
5	Zm00001d012081	Zm00001d012081	23.4166	4.01276	2.54487	1.1041e-86	4.33601e-82	-	PVR3-like protein%3B Protease inhibitor/seed storage/LTP family protein	-	-	-	-	-	GO:0005504//fatty acid binding;GO:0008233//peptidase activity	GO:0006508//proteolysis;GO:0009627//systemic acquired resistance
5	Zm00001d025873	pco090777	65.2923	9.31393	2.80945	9.04484e-79	3.55209e-74	pco090777	Low-molecular-weight cysteine-rich protein LCR70	-	-	-	-	-	-	GO:0006952//defense response
5	Zm00001d022421	Zm00001d022421	10.2294	1.61922	2.65936	1.43623e-62	5.64036e-58	-	hydroxyproline-rich glycoprotein family protein	-	-	-	-	-	-	-
5	Zm00001d017292	GRMZM2G153488	14.3829	2.76494	2.37904	8.47908e-60	3.3299e-55	GRMZM2G153488	Defensin-like protein 6	-	-	-	-	-	-	GO:0006952//defense response
5	Zm00001d012714	Zm00001d012714	6.03186	0.755198	2.99768	5.07651e-54	1.99365e-49	-	Putative uncharacterized protein [Source:UniProtKB/TrEMBL;Acc:B6TMZ0]	-	-	-	-	GO:0016020//membrane;GO:0016021//integral component of membrane	-	-
5	Zm00001d043413	Zm00001d043413	7.79549	1.48372	2.39342	6.93563e-51	2.72376e-46	-	Putative uncharacterized protein [Source:UniProtKB/TrEMBL;Acc:B6SIK7]	-	-	-	-	GO:0016020//membrane;GO:0016021//integral component of membrane	-	-
5	Zm00001d029923	Zm00001d029923	8.24211	1.59355	2.37077	2.51382e-49	9.87226e-45	-	extensin-like protein	-	-	-	-	-	-	-
5	Zm00001d014319	Zm00001d014319	3.30562	0.435742	2.92337	1.32451e-45	5.2016e-41	-	-	-	-	-	-	GO:0016020//membrane;GO:0016021//integral component of membrane	-	-
5	Zm00001d008260	Zm00001d008260	3.3098	0.384347	3.10626	8.77065e-43	3.44441e-38	-	Ubiquitin-conjugating enzyme E2 20	Genetic Information Processing	Folding, sorting and degradation	ko04120//Ubiquitin mediated proteolysis	K06688	GO:0005634//nucleus	GO:0000166//nucleotide binding;GO:0005524//ATP binding;GO:0016740//transferase activity;GO:0061631//ubiquitin conjugating enzyme activity	GO:0016567//protein ubiquitination;GO:0031145//anaphase-promoting complex-dependent catabolic process
5	Zm00001d030530	Zm00001d030530	3.89173	0.627273	2.63325	4.40531e-41	1.73005e-36	-	-	-	-	-	-	-	-	-
5	Zm00001d003172	Zm00001d003172	3.79472	0.697391	2.44395	1.55406e-40	6.10311e-36	-	-	-	-	-	-	GO:0016020//membrane;GO:0016021//integral component of membrane	-	-
5	Zm00001d026163	Zm00001d026163	31.0739	14.3552	1.11413	4.0859e-38	1.60461e-33	-	extensin-like protein	-	-	-	-	-	-	-
5	Zm00001d002132	Zm00001d002132	13.9852	2.11593	2.72453	3.48913e-37	1.37025e-32	-	-	-	-	-	-	-	-	-
5	Zm00001d038163	pyruvate, orthophosphate dikinase1	3.60926	0.601309	2.58553	1.26518e-36	4.96861e-32	pyruvate, orthophosphate dikinase1	pyruvate orthophosphate dikinase1	Metabolism;Metabolism;Metabolism;Metabolism	Global and overview maps;Global and overview maps;Carbohydrate metabolism;Energy metabolism	ko01100//Metabolic pathways;ko01200//Carbon metabolism;ko00620//Pyruvate metabolism;ko00710//Carbon fixation in photosynthetic organisms	K01006;K01006;K01006;K01006	GO:0005737//cytoplasm;GO:0009507//chloroplast;GO:0009536//plastid	GO:0000166//nucleotide binding;GO:0003824//catalytic activity;GO:0005524//ATP binding;GO:0016301//kinase activity;GO:0016740//transferase activity;GO:0016772//transferase activity, transferring phosphorus-containing groups;GO:0046872//metal ion binding;GO:0050242//pyruvate, phosphate dikinase activity	GO:0006090//pyruvate metabolic process;GO:0015979//photosynthesis;GO:0016310//phosphorylation
5	Zm00001d017958	glutamine synthetase4	12.6575	3.59006	1.81791	1.20305e-31	4.72461e-27	glutamine synthetase4	Glutamine synthetase root isozyme 3	Metabolism;Metabolism;Metabolism;Metabolism;Metabolism;Metabolism	Global and overview maps;Global and overview maps;Carbohydrate metabolism;Amino acid metabolism;Amino acid metabolism;Energy metabolism	ko01100//Metabolic pathways;ko01230//Biosynthesis of amino acids;ko00630//Glyoxylate and dicarboxylate metabolism;ko00250//Alanine, aspartate and glutamate metabolism;ko00220//Arginine biosynthesis;ko00910//Nitrogen metabolism	K01915;K01915;K01915;K01915;K01915;K01915	GO:0005737//cytoplasm	GO:0000166//nucleotide binding;GO:0003824//catalytic activity;GO:0004356//glutamate-ammonia ligase activity;GO:0005524//ATP binding;GO:0016874//ligase activity	GO:0006542//glutamine biosynthetic process;GO:0006807//nitrogen compound metabolic process
5	Zm00001d049179	benzoxazinone synthesis7	5.89896	1.47368	2.00104	2.69572e-31	1.05866e-26	benzoxazinone synthesis7	O-methyltransferase ZRP4	Metabolism	Biosynthesis of other secondary metabolites	ko00402//Benzoxazinoid biosynthesis	K13230	-	GO:0008168//methyltransferase activity;GO:0008171//O-methyltransferase activity;GO:0008757//S-adenosylmethionine-dependent methyltransferase activity;GO:0016740//transferase activity;GO:0046983//protein dimerization activity;GO:0102718//TRIBOA-glucoside methyltransferase activity	GO:0019438//aromatic compound biosynthetic process;GO:0032259//methylation
5	Zm00001d047117	physical impedance induced protein1	20.1851	9.3639	1.10811	3.91947e-31	1.53925e-26	physical impedance induced protein1	extensin-like protein	-	-	-	-	-	-	-
5	Zm00001d040390	Zm00001d040390	4.02284	0.740811	2.44104	1.67598e-29	6.58192e-25	-	-	Genetic Information Processing	Folding, sorting and degradation	ko04120//Ubiquitin mediated proteolysis	K06688	GO:0005634//nucleus	GO:0000166//nucleotide binding;GO:0005524//ATP binding;GO:0016740//transferase activity;GO:0061631//ubiquitin conjugating enzyme activity	GO:0016567//protein ubiquitination;GO:0031145//anaphase-promoting complex-dependent catabolic process
5	Zm00001d034356	glutathione transferase5	7.14536	2.38539	1.58278	3.58435e-29	1.40765e-24	glutathione transferase5	glutathione transferase5	Metabolism;Metabolism	Global and overview maps;Metabolism of other amino acids	ko01100//Metabolic pathways;ko00480//Glutathione metabolism	K00799;K00799	GO:0005737//cytoplasm;GO:0032991//protein-containing complex	GO:0004364//glutathione transferase activity;GO:0005515//protein binding;GO:0016740//transferase activity;GO:0042803//protein homodimerization activity;GO:0046982//protein heterodimerization activity	GO:0006749//glutathione metabolic process
5	Zm00001d033983	Zm00001d033983	8.69186	2.71088	1.68091	4.09786e-29	1.60931e-24	-	Aluminium induced protein with YGL and LRDR motifs	-	-	-	-	-	-	-
5	Zm00001d029859	Zm00001d029859	6.3395	1.89405	1.74289	9.27265e-28	3.64155e-23	-	extensin-like protein	-	-	-	-	-	-	-
5	Zm00001d023395	Zm00001d023395	23.0249	11.0299	1.06177	1.85395e-25	7.28085e-21	-	Stress-response A/B barrel domain-containing protein	-	-	-	-	-	-	-
5	Zm00001d026162	Zm00001d026162	8.05062	4.37771	0.878922	2.24709e-23	8.82477e-19	-	Cortical cell-delineating protein	-	-	-	-	-	-	-
5	Zm00001d020311	Zm00001d020311	4.63353	1.53323	1.59554	1.51429e-22	5.94694e-18	-	RING-H2 finger protein ATL3I	-	-	-	-	GO:0016020//membrane;GO:0016021//integral component of membrane	-	-
5	Zm00001d027760	Zm00001d027760	4.24553	1.23588	1.78041	6.05153e-22	2.37656e-17	-	Histone H2A	-	-	-	-	GO:0000786//nucleosome;GO:0000790//nuclear chromatin;GO:0005634//nucleus;GO:0005694//chromosome	GO:0003677//DNA binding;GO:0046982//protein heterodimerization activity	GO:0006325//chromatin organization
5	Zm00001d049933	Zm00001d049933	18.92	9.25496	1.03161	8.23971e-21	3.2359e-16	-	ribosomal protein S25	-	-	-	-	GO:0005739//mitochondrion;GO:0005840//ribosome	GO:0042030//ATPase inhibitor activity	GO:0032780//negative regulation of ATPase activity
5	Zm00001d025406	H3C2	6.11775	1.68596	1.85943	1.56848e-18	6.15975e-14	H3C2	Histone H3.2	-	-	-	-	GO:0000786//nucleosome;GO:0005634//nucleus;GO:0005694//chromosome;GO:0010369//chromocenter	GO:0003677//DNA binding;GO:0046982//protein heterodimerization activity	-
5	Zm00001d047186	Zm00001d047186	9.26873	3.74	1.30933	9.64693e-18	3.78854e-13	-	40S ribosomal protein S9	Genetic Information Processing	Translation	ko03010//Ribosome	K02997	GO:0005622//intracellular;GO:0005840//ribosome;GO:0015935//small ribosomal subunit;GO:0022627//cytosolic small ribosomal subunit	GO:0003723//RNA binding;GO:0003735//structural constituent of ribosome;GO:0019843//rRNA binding	GO:0006412//translation;GO:0045903//positive regulation of translational fidelity
5	Zm00001d040029	Zm00001d040029	16.3542	7.76619	1.07438	2.16532e-17	8.50364e-13	-	Bowman-Birk type wound-induced proteinase inhibitor WIP1 [Source:UniProtKB/TrEMBL;Acc:B4FPL1]	-	-	-	-	GO:0005576//extracellular region	GO:0004867//serine-type endopeptidase inhibitor activity	GO:0010951//negative regulation of endopeptidase activity
5	Zm00001d033683	Zm00001d033683	4.44648	1.37914	1.6889	5.30422e-17	2.08307e-12	-	Phospholipase A2	Metabolism;Metabolism;Metabolism;Metabolism;Metabolism;Metabolism;Metabolism	Global and overview maps;Global and overview maps;Lipid metabolism;Lipid metabolism;Lipid metabolism;Lipid metabolism;Lipid metabolism	ko01100//Metabolic pathways;ko01110//Biosynthesis of secondary metabolites;ko00564//Glycerophospholipid metabolism;ko00592//alpha-Linolenic acid metabolism;ko00565//Ether lipid metabolism;ko00590//Arachidonic acid metabolism;ko00591//Linoleic acid metabolism	K01047;K01047;K01047;K01047;K01047;K01047;K01047	GO:0005576//extracellular region	GO:0004623//phospholipase A2 activity;GO:0005509//calcium ion binding;GO:0008289//lipid binding	GO:0006644//phospholipid metabolic process;GO:0016042//lipid catabolic process;GO:0050482//arachidonic acid secretion
5	Zm00001d038682	Zm00001d038682	7.86968	3.34325	1.23505	2.45971e-16	9.65978e-12	-	PLASMODESMATA CALLOSE-BINDING PROTEIN 2	-	-	-	-	GO:0016020//membrane;GO:0016021//integral component of membrane	-	-
[truncated: 995 more rows]
