# Supplementary material for: Single-cell RNA sequencing reveals cellular diversity and gene expression dynamics in maize root development
Source: Front Plant Sci. 2025 Nov 27;16:1666531. doi: 10.3389/fpls.2025.1666531 (PMC12695853; doi:10.3389/fpls.2025.1666531)
Supplement: Supplementary file 1 [file DataSheet1.zip › Supplementary_Material/Table S1-S6/Table S4 DEGs of cell cycle stages.xlsx]

## Sheet: DeGene.list
Target_Phase	Gene ID	Gene Name	Target_Phase_pct	Other_Phase_pct	Target_Phase_mean	Other_Phase_mean	Log2FC	Pvalue	Qvalue	Description	KEGG_A_class	KEGG_B_class	Pathway	K_ID	GO Component	GO Function	GO Process
G1	Zm00001d043330	Zm00001d043330	0.308	0.017	2.26035	0.149634	3.91704	9.97e-15	3.92e-10	maternal effect embryo arrest 22	-	-	-	-	-	-	-
G1	Zm00001d049333	Zm00001d049333	0.308	0.022	3.55867	0.251069	3.82518	1.97e-11	7.74e-07	Alba DNA/RNA-binding protein	-	-	-	-	-	GO:0003676//nucleic acid binding	-
G1	Zm00001d014971	MIK1	0.385	0.034	3.34977	0.369346	3.18102	1.99e-11	7.81e-07	Leucine-rich repeat receptor-like protein kinase PXL1	-	-	-	-	GO:0005886//plasma membrane;GO:0009506//plasmodesma;GO:0016020//membrane;GO:0016021//integral component of membrane	GO:0000166//nucleotide binding;GO:0004672//protein kinase activity;GO:0004674//protein serine/threonine kinase activity;GO:0005515//protein binding;GO:0005524//ATP binding;GO:0016301//kinase activity;GO:0016740//transferase activity	GO:0006468//protein phosphorylation;GO:0016310//phosphorylation;GO:0046777//protein autophosphorylation
G1	Zm00001d002811	C2C2-GATA-transcription factor 11	0.308	0.026	3.65798	0.271467	3.7522	5.67e-10	2.23e-05	GATA zinc finger family protein	-	-	-	-	GO:0005634//nucleus	GO:0003700//DNA-binding transcription factor activity;GO:0008270//zinc ion binding;GO:0043565//sequence-specific DNA binding;GO:0046872//metal ion binding	GO:0006355//regulation of transcription, DNA-templated
G1	Zm00001d017252	PRT1	0.308	0.03	2.42605	0.305189	2.99084	2.62e-08	0.00103081	E3 ubiquitin-protein ligase PRT1		-	-	-	GO:0016020//membrane;GO:0016021//integral component of membrane	GO:0008270//zinc ion binding;GO:0016874//ligase activity;GO:0061630//ubiquitin protein ligase activity	GO:0016567//protein ubiquitination;GO:0043161//proteasome-mediated ubiquitin-dependent protein catabolic process;GO:0050832//defense response to fungus;GO:0071596//ubiquitin-dependent protein catabolic process via the N-end rule pathway
G1	Zm00001d040470	eri2	0.462	0.076	4.42532	0.825939	2.42167	3.34e-07	0.0131225	Exonuclease domain-containing protein 1	-	-	-	-	GO:0016020//membrane;GO:0016021//integral component of membrane	GO:0000175//3'-5'-exoribonuclease activity;GO:0003676//nucleic acid binding;GO:0004527//exonuclease activity;GO:0008270//zinc ion binding;GO:0008310//single-stranded DNA 3'-5' exodeoxyribonuclease activity	GO:0006259//DNA metabolic process;GO:0090305//nucleic acid phosphodiester bond hydrolysis;GO:0090503//RNA phosphodiester bond hydrolysis, exonucleolytic
G1	Zm00001d017881	AGD12	0.308	0.036	3.14212	0.396863	2.98503	3.9e-07	0.0153128	ADP-ribosylation factor GTPase-activating protein AGD12	Cellular Processes	Transport and catabolism	ko04144//Endocytosis	K12486	-	GO:0005096//GTPase activator activity;GO:0046872//metal ion binding	GO:0043547//positive regulation of GTPase activity
G1	Zm00001d045146	HPGT2	0.462	0.076	3.47023	0.833564	2.05766	8.14e-07	0.0319781	Hydroxyproline O-galactosyltransferase HPGT3	-	-	-	-	GO:0000139//Golgi membrane;GO:0005783//endoplasmic reticulum;GO:0005794//Golgi apparatus;GO:0016020//membrane;GO:0016021//integral component of membrane	GO:0008378//galactosyltransferase activity;GO:0016740//transferase activity;GO:0016757//transferase activity, transferring glycosyl groups	GO:0006486//protein glycosylation
G1	Zm00001d035679	APUM1	0.308	0.038	2.85241	0.470688	2.59934	1.18e-06	0.0461513	Pumilio homolog 3	-	-	-	-	-	GO:0003723//RNA binding	-
G1	Zm00001d044478	scy2	0.308	0.039	3.11427	0.457544	2.76691	1.34e-06	0.0524919	ARM repeat superfamily protein	-	-	-	-	-	GO:0004672//protein kinase activity;GO:0005524//ATP binding	GO:0006468//protein phosphorylation
G1	Zm00001d027619	beta amylase2	0.308	0.04	4.90329	0.62387	2.97443	1.37e-06	0.0538512	beta amylase2	Metabolism;Metabolism;Metabolism	Global and overview maps;Global and overview maps;Carbohydrate metabolism	ko01100//Metabolic pathways;ko01110//Biosynthesis of secondary metabolites;ko00500//Starch and sucrose metabolism	K01177;K01177;K01177	-	GO:0016161//beta-amylase activity;GO:0016787//hydrolase activity;GO:0016798//hydrolase activity, acting on glycosyl bonds;GO:0102229//amylopectin maltohydrolase activity	GO:0000272//polysaccharide catabolic process;GO:0005975//carbohydrate metabolic process;GO:0008152//metabolic process
G1	Zm00001d012892	ACBP6	0.385	0.057	2.22517	0.616221	1.85239	1.77e-06	0.0693406	Acyl-CoA-binding domain-containing protein 4	-	-	-	-	GO:0005829//cytosol	GO:0000062//fatty-acyl-CoA binding;GO:0005515//protein binding	GO:0006869//lipid transport
G1	Zm00001d014525	IRX14	0.308	0.04	2.5066	0.483547	2.374	2.37e-06	0.0930636	Glycosyltransferase	-	-	-	-	GO:0000139//Golgi membrane;GO:0005794//Golgi apparatus;GO:0016020//membrane;GO:0016021//integral component of membrane	GO:0015018//galactosylgalactosylxylosylprotein 3-beta-glucuronosyltransferase activity;GO:0016740//transferase activity;GO:0042285//xylosyltransferase activity	GO:0009834//plant-type secondary cell wall biogenesis;GO:0010417//glucuronoxylan biosynthetic process;GO:0071555//cell wall organization
G1	Zm00001d022115	SRP68	0.385	0.061	3.54868	0.682121	2.37918	2.72e-06	0.106649	signal recognition particle-related / SRP-related	Genetic Information Processing	Folding, sorting and degradation	ko03060//Protein export	K03107	GO:0005737//cytoplasm;GO:0005786//signal recognition particle, endoplasmic reticulum targeting;GO:0005829//cytosol	GO:0003723//RNA binding;GO:0005047//signal recognition particle binding;GO:0008312//7S RNA binding;GO:0030942//endoplasmic reticulum signal peptide binding	GO:0006614//SRP-dependent cotranslational protein targeting to membrane
G1	Zm00001d039541	ZMAT2	0.308	0.043	2.24323	0.427503	2.39157	7.71e-06	0.302663	C2H2 and C2HC zinc fingers superfamily protein	Genetic Information Processing	Transcription	ko03040//Spliceosome	K12848	GO:0005681//spliceosomal complex;GO:0046540//U4/U6 x U5 tri-snRNP complex	GO:0003676//nucleic acid binding;GO:0008270//zinc ion binding;GO:0046872//metal ion binding	GO:0000398//mRNA splicing, via spliceosome
G1	Zm00001d021051	PBF1	0.385	0.065	3.18228	0.785672	2.01806	8.21e-06	0.322601	Proteasome subunit beta type	Genetic Information Processing	Folding, sorting and degradation	ko03050//Proteasome	K02732	GO:0000502//proteasome complex;GO:0005634//nucleus;GO:0005737//cytoplasm;GO:0005839//proteasome core complex	GO:0004175//endopeptidase activity;GO:0004298//threonine-type endopeptidase activity;GO:0008233//peptidase activity;GO:0016787//hydrolase activity	GO:0006508//proteolysis;GO:0010498//proteasomal protein catabolic process;GO:0010499//proteasomal ubiquitin-independent protein catabolic process;GO:0043161//proteasome-mediated ubiquitin-dependent protein catabolic process;GO:0051603//proteolysis involved in cellular protein catabolic process
G1	Zm00001d047977	TMN3	0.308	0.043	2.39103	0.517377	2.20835	8.59e-06	0.337537	Transmembrane 9 superfamily member 4	-	-	-	-	GO:0016020//membrane;GO:0016021//integral component of membrane	-	GO:0072657//protein localization to membrane
G1	Zm00001d044412	Zm00001d044412	0.308	0.044	2.45776	0.560924	2.13147	1.18e-05	0.464753	-	-	-	-	-	GO:0016020//membrane;GO:0016021//integral component of membrane	-	-
G1	Zm00001d032350	Zm00001d032350	0.462	0.096	4.08274	1.04222	1.96988	1.68e-05	0.65938	-	-	-	-	-	-	-	-
G1	Zm00001d016619	FES1	0.615	0.154	6.289	1.89092	1.73374	2.78e-05	1	Ubiquinol-cytochrome c reductase iron-sulfur subunit	Metabolism;Metabolism	Global and overview maps;Energy metabolism	ko01100//Metabolic pathways;ko00190//Oxidative phosphorylation	K00411;K00411	GO:0005739//mitochondrion;GO:0005743//mitochondrial inner membrane;GO:0005750//mitochondrial respiratory chain complex III;GO:0005886//plasma membrane;GO:0016020//membrane;GO:0070469//respiratory chain	GO:0008121//ubiquinol-cytochrome-c reductase activity;GO:0016491//oxidoreductase activity;GO:0016679//oxidoreductase activity, acting on diphenols and related substances as donors;GO:0051537//2 iron, 2 sulfur cluster binding	GO:0006122//mitochondrial electron transport, ubiquinol to cytochrome c;GO:0022900//electron transport chain;GO:0055114//oxidation-reduction process
G1	Zm00001d001862	Zm00001d001862	0.385	0.072	4.81158	0.818108	2.55615	2.83e-05	1	-	-	-	-	-	-	-	-
G1	Zm00001d052247	SK1	0.308	0.051	2.09005	0.531478	1.97546	6.34e-05	1	Shikimate kinase 1 chloroplastic	Metabolism;Metabolism;Metabolism;Metabolism	Global and overview maps;Global and overview maps;Global and overview maps;Amino acid metabolism	ko01100//Metabolic pathways;ko01110//Biosynthesis of secondary metabolites;ko01230//Biosynthesis of amino acids;ko00400//Phenylalanine, tyrosine and tryptophan biosynthesis	K00891;K00891;K00891;K00891	GO:0009507//chloroplast	GO:0000287//magnesium ion binding;GO:0004765//shikimate kinase activity;GO:0016301//kinase activity	GO:0009073//aromatic amino acid family biosynthetic process;GO:0016310//phosphorylation;GO:0019632//shikimate metabolic process
G1	Zm00001d043954	MPK8	0.308	0.051	2.11847	0.586653	1.85245	6.8e-05	1	Mitogen-activated protein kinase 20	-	-	-	-	GO:0005622//intracellular;GO:0005634//nucleus;GO:0005737//cytoplasm	GO:0000166//nucleotide binding;GO:0004672//protein kinase activity;GO:0004674//protein serine/threonine kinase activity;GO:0004707//MAP kinase activity;GO:0005524//ATP binding;GO:0016301//kinase activity;GO:0016740//transferase activity	GO:0000165//MAPK cascade;GO:0006468//protein phosphorylation;GO:0010468//regulation of gene expression;GO:0016310//phosphorylation;GO:0035556//intracellular signal transduction
G1	Zm00001d050196	endo-1,3-1,4-beta-D-glucanase1	0.692	0.212	7.80234	2.90957	1.4231	8.34e-05	1	alpha/beta-Hydrolases superfamily protein	-	-	-	-	GO:0005576//extracellular region;GO:0016020//membrane;GO:0016021//integral component of membrane	GO:0016787//hydrolase activity	-
G1	Zm00001d003904	trappc6b	0.308	0.054	2.72466	0.671768	2.02004	0.000104	1	Transport protein particle (TRAPP) component	-	-	-	-	GO:0005801//cis-Golgi network;GO:0005802//trans-Golgi network;GO:0016020//membrane;GO:0016021//integral component of membrane	-	GO:0006888//ER to Golgi vesicle-mediated transport;GO:0043087//regulation of GTPase activity;GO:0048193//Golgi vesicle transport
G1	Zm00001d014947	invertase2	0.462	0.1	2.90615	1.43007	1.02303	0.000111	1	Beta-fructofuranosidase 1%3B Invertase	-	-	-	-	GO:0016020//membrane;GO:0016021//integral component of membrane	GO:0004553//hydrolase activity, hydrolyzing O-glycosyl compounds;GO:0004564//beta-fructofuranosidase activity;GO:0004575//sucrose alpha-glucosidase activity;GO:0016787//hydrolase activity;GO:0016798//hydrolase activity, acting on glycosyl bonds	GO:0005975//carbohydrate metabolic process;GO:0008152//metabolic process
G1	Zm00001d040702	guaiacol peroxidase1	0.462	0.103	3.10448	1.20314	1.36754	0.000121	1	guaiacol peroxidase1	Metabolism;Metabolism;Metabolism	Global and overview maps;Global and overview maps;Biosynthesis of other secondary metabolites	ko01100//Metabolic pathways;ko01110//Biosynthesis of secondary metabolites;ko00940//Phenylpropanoid biosynthesis	K00430;K00430;K00430	GO:0005576//extracellular region;GO:0005773//vacuole;GO:0009505//plant-type cell wall;GO:0009506//plasmodesma	GO:0004601//peroxidase activity;GO:0016491//oxidoreductase activity;GO:0020037//heme binding;GO:0046872//metal ion binding	GO:0006979//response to oxidative stress;GO:0042744//hydrogen peroxide catabolic process;GO:0055114//oxidation-reduction process;GO:0098869//cellular oxidant detoxification
G1	Zm00001d022433	EIF2B	0.462	0.118	5.45058	1.4246	1.93586	0.00016	1	Eukaryotic translation initiation factor 2 subunit beta	Genetic Information Processing	Translation	ko03013//RNA transport	K03238	GO:0005850//eukaryotic translation initiation factor 2 complex	GO:0003729//mRNA binding;GO:0003743//translation initiation factor activity;GO:0031369//translation initiation factor binding	GO:0001731//formation of translation preinitiation complex;GO:0001732//formation of cytoplasmic translation initiation complex;GO:0006413//translational initiation
G1	Zm00001d040323	calmodulin2	0.615	0.181	8.3117	2.21292	1.90919	0.000187	1	Calmodulin-1	Organismal Systems;Environmental Information Processing;Environmental Information Processing	Environmental adaptation;Signal transduction;Signal transduction	ko04626//Plant-pathogen interaction;ko04016//MAPK signaling pathway - plant;ko04070//Phosphatidylinositol signaling system	K02183;K02183;K02183	GO:0005634//nucleus	GO:0005509//calcium ion binding;GO:0046872//metal ion binding	GO:0019722//calcium-mediated signaling
G1	Zm00001d026391	GNAT-transcription factor 43	0.308	0.059	3.17232	0.658162	2.26902	0.000192	1	Acyl-CoA N-acyltransferases (NAT) superfamily protein	-	-	-	-	GO:0022626//cytosolic ribosome;GO:0031415//NatA complex	GO:0008080//N-acetyltransferase activity;GO:0016740//transferase activity;GO:0016746//transferase activity, transferring acyl groups;GO:1990189//peptide-serine-N-acetyltransferase activity;GO:1990190//peptide-glutamate-N-acetyltransferase activity	GO:0017198//N-terminal peptidyl-serine acetylation;GO:0018002//N-terminal peptidyl-glutamic acid acetylation
G1	Zm00001d052333	Zm00001d052333	0.462	0.117	4.66686	1.40386	1.73305	0.000214	1	Hypoxia-responsive family protein	-	-	-	-	GO:0016020//membrane;GO:0016021//integral component of membrane;GO:0031305//integral component of mitochondrial inner membrane;GO:0097249//mitochondrial respiratory chain supercomplex	-	GO:0033617//mitochondrial respiratory chain complex IV assembly
G1	Zm00001d042729	YKT61	0.308	0.058	1.96648	0.665254	1.56363	0.000269	1	VAMP-like protein YKT61	Genetic Information Processing	Folding, sorting and degradation	ko04130//SNARE interactions in vesicular transport	K08516	GO:0016020//membrane;GO:0016021//integral component of membrane	-	GO:0016192//vesicle-mediated transport
G1	Zm00001d002781	RNA recognition water-stress protein1	0.385	0.085	3.07263	1.03405	1.57116	0.000275	1	RNA recognition water-stress protein1	-	-	-	-	GO:0005634//nucleus;GO:0005737//cytoplasm;GO:1990904//ribonucleoprotein complex	GO:0003676//nucleic acid binding;GO:0003723//RNA binding;GO:0003729//mRNA binding;GO:0008143//poly(A) binding	GO:0006406//mRNA export from nucleus
G1	Zm00001d026483	CPR	0.308	0.06	3.08018	0.711254	2.11458	0.000284	1	NADPH--cytochrome P450 reductase	-	-	-	-	GO:0005737//cytoplasm;GO:0005783//endoplasmic reticulum;GO:0005789//endoplasmic reticulum membrane;GO:0005829//cytosol;GO:0016020//membrane;GO:0016021//integral component of membrane	GO:0003958//NADPH-hemoprotein reductase activity;GO:0010181//FMN binding;GO:0016491//oxidoreductase activity;GO:0050660//flavin adenine dinucleotide binding;GO:0050661//NADP binding	GO:0055114//oxidation-reduction process
G1	Zm00001d002027	CSN5	0.308	0.059	2.16103	0.711674	1.60243	0.000302	1	COP9 signalosome complex subunit 5b	-	-	-	-	GO:0005737//cytoplasm;GO:0008180//COP9 signalosome	GO:0004222//metalloendopeptidase activity;GO:0005515//protein binding;GO:0008237//metallopeptidase activity;GO:0019784//NEDD8-specific protease activity	GO:0000338//protein deneddylation;GO:0006508//proteolysis
G1	Zm00001d002523	FLZ2	0.308	0.058	1.38931	0.628829	1.14363	0.000358	1	OSJNBa0013K16.15 protein; protein	-	-	-	-	-	-	-
G1	Zm00001d017042	NEK6	0.308	0.065	3.19523	0.745456	2.09972	0.000554	1	Serine/threonine-protein kinase Nek4	-	-	-	-	-	GO:0004672//protein kinase activity;GO:0004674//protein serine/threonine kinase activity;GO:0005524//ATP binding;GO:0016301//kinase activity	GO:0006468//protein phosphorylation;GO:0016310//phosphorylation
G1	Zm00001d013290	At3g22845	0.538	0.153	5.1622	1.91841	1.42807	0.000554	1	Transmembrane emp24 domain-containing protein p24beta3	-	-	-	-	GO:0005783//endoplasmic reticulum;GO:0005793//endoplasmic reticulum-Golgi intermediate compartment;GO:0005794//Golgi apparatus;GO:0016020//membrane;GO:0016021//integral component of membrane;GO:0030134//COPII-coated ER to Golgi transport vesicle	-	GO:0006886//intracellular protein transport;GO:0006888//ER to Golgi vesicle-mediated transport;GO:0007030//Golgi organization
G1	Zm00001d052553	RPS14A	0.308	0.064	2.16863	0.712055	1.60672	0.000614	1	40S ribosomal protein S14-3	Genetic Information Processing	Translation	ko03010//Ribosome	K02955	GO:0005840//ribosome;GO:0022627//cytosolic small ribosomal subunit	GO:0003735//structural constituent of ribosome;GO:0048027//mRNA 5'-UTR binding;GO:0070181//small ribosomal subunit rRNA binding	GO:0000028//ribosomal small subunit assembly;GO:0000462//maturation of SSU-rRNA from tricistronic rRNA transcript (SSU-rRNA, 5.8S rRNA, LSU-rRNA);GO:0006412//translation
G1	Zm00001d011487	isocitrate dehydrogenase1	0.385	0.095	3.67374	1.15221	1.67285	0.000705	1	isocitrate dehydrogenase1	Metabolism;Metabolism;Metabolism;Metabolism;Metabolism;Cellular Processes;Metabolism;Metabolism	Global and overview maps;Global and overview maps;Global and overview maps;Global and overview maps;Metabolism of other amino acids;Transport and catabolism;Carbohydrate metabolism;Global and overview maps	ko01100//Metabolic pathways;ko01110//Biosynthesis of secondary metabolites;ko01200//Carbon metabolism;ko01230//Biosynthesis of amino acids;ko00480//Glutathione metabolism;ko04146//Peroxisome;ko00020//Citrate cycle (TCA cycle);ko01210//2-Oxocarboxylic acid metabolism	K00031;K00031;K00031;K00031;K00031;K00031;K00031;K00031	GO:0005739//mitochondrion	GO:0000287//magnesium ion binding;GO:0004450//isocitrate dehydrogenase (NADP+) activity;GO:0016491//oxidoreductase activity;GO:0016616//oxidoreductase activity, acting on the CH-OH group of donors, NAD or NADP as acceptor;GO:0042803//protein homodimerization activity;GO:0046872//metal ion binding;GO:0051287//NAD binding	GO:0006099//tricarboxylic acid cycle;GO:0006102//isocitrate metabolic process;GO:0006739//NADP metabolic process;GO:0055114//oxidation-reduction process
G1	Zm00001d042282	tal	0.308	0.068	3.34134	0.780197	2.09852	0.000756	1	Aldolase-type TIM barrel family protein	Metabolism;Metabolism;Metabolism;Metabolism;Metabolism	Global and overview maps;Global and overview maps;Global and overview maps;Global and overview maps;Carbohydrate metabolism	ko01100//Metabolic pathways;ko01110//Biosynthesis of secondary metabolites;ko01200//Carbon metabolism;ko01230//Biosynthesis of amino acids;ko00030//Pentose phosphate pathway	K00616;K00616;K00616;K00616;K00616	GO:0005622//intracellular;GO:0005737//cytoplasm	GO:0003824//catalytic activity;GO:0004801//sedoheptulose-7-phosphate:D-glyceraldehyde-3-phosphate glyceronetransferase activity	GO:0005975//carbohydrate metabolic process;GO:0006098//pentose-phosphate shunt
G1	Zm00001d045361	Zm00001d045361	0.308	0.069	7.97434	1.19579	2.7374	0.000829	1	-	-	-	-	-	GO:0016020//membrane;GO:0016021//integral component of membrane	-	-
G1	Zm00001d007215	TBP2	0.462	0.123	3.47116	1.45901	1.25043	0.000843	1	26S proteasome regulatory subunit 4 homolog A	Genetic Information Processing	Folding, sorting and degradation	ko03050//Proteasome	K03062	GO:0000502//proteasome complex;GO:0005737//cytoplasm;GO:0008540//proteasome regulatory particle, base subcomplex	GO:0000166//nucleotide binding;GO:0005524//ATP binding;GO:0016787//hydrolase activity;GO:0017025//TBP-class protein binding;GO:0036402//proteasome-activating ATPase activity	GO:0030163//protein catabolic process;GO:1901800//positive regulation of proteasomal protein catabolic process
G1	Zm00001d007831	At5g64080	0.308	0.068	3.26319	0.9156	1.83349	0.000905	1	Bifunctional inhibitor/lipid-transfer protein/seed storage 2S albumin superfamily protein	-	-	-	-	-	GO:0008289//lipid binding	GO:0006869//lipid transport
G1	Zm00001d031967	CYC1-1	0.462	0.132	4.6094	1.70268	1.43677	0.000962	1	Cytochrome c1 1 heme protein mitochondrial	Metabolism;Metabolism	Global and overview maps;Energy metabolism	ko01100//Metabolic pathways;ko00190//Oxidative phosphorylation	K00413;K00413	GO:0005750//mitochondrial respiratory chain complex III	GO:0009055//electron transfer activity;GO:0020037//heme binding;GO:0045153//electron transporter, transferring electrons within CoQH2-cytochrome c reductase complex activity;GO:0046872//metal ion binding	GO:0006122//mitochondrial electron transport, ubiquinol to cytochrome c;GO:0022900//electron transport chain;GO:0042776//mitochondrial ATP synthesis coupled proton transport
G1	Zm00001d034440	RPL4	0.308	0.072	3.63723	0.815051	2.15788	0.00104528	1	60S ribosomal protein L4-1	Genetic Information Processing	Translation	ko03010//Ribosome	K02930	GO:0005840//ribosome;GO:0022625//cytosolic large ribosomal subunit	GO:0003735//structural constituent of ribosome	GO:0006412//translation
G1	Zm00001d027558	Os08g0191100	0.385	0.101	4.72587	1.25213	1.9162	0.00106876	1	Aconitate hydratase 1	Metabolism;Metabolism;Metabolism;Metabolism;Metabolism;Metabolism;Metabolism	Global and overview maps;Global and overview maps;Global and overview maps;Global and overview maps;Carbohydrate metabolism;Carbohydrate metabolism;Global and overview maps	ko01100//Metabolic pathways;ko01110//Biosynthesis of secondary metabolites;ko01200//Carbon metabolism;ko01230//Biosynthesis of amino acids;ko00020//Citrate cycle (TCA cycle);ko00630//Glyoxylate and dicarboxylate metabolism;ko01210//2-Oxocarboxylic acid metabolism	K01681;K01681;K01681;K01681;K01681;K01681;K01681	GO:0005739//mitochondrion;GO:0005829//cytosol	GO:0003994//aconitate hydratase activity;GO:0016829//lyase activity;GO:0051536//iron-sulfur cluster binding;GO:0051539//4 iron, 4 sulfur cluster binding	GO:0006099//tricarboxylic acid cycle;GO:0006101//citrate metabolic process
G1	Zm00001d047081	C2C2-GATA-transcription factor 28	0.308	0.073	3.17521	0.805378	1.97911	0.00140737	1	GATA transcription factor 2	-	-	-	-	GO:0005634//nucleus	GO:0003677//DNA binding;GO:0003700//DNA-binding transcription factor activity;GO:0008270//zinc ion binding;GO:0043565//sequence-specific DNA binding;GO:0046872//metal ion binding	GO:0006355//regulation of transcription, DNA-templated;GO:0045893//positive regulation of transcription, DNA-templated
G1	Zm00001d038267	Zm00001d038267	0.308	0.071	3.44471	0.767684	2.1658	0.00164461	1	maternal effect embryo arrest 59	-	-	-	-	-	-	-
G1	Zm00001d013317	MDP1	0.308	0.071	2.39674	0.793162	1.59539	0.00173966	1	Haloacid dehalogenase-like hydrolase (HAD) superfamily protein	-	-	-	-	-	GO:0003993//acid phosphatase activity;GO:0016787//hydrolase activity;GO:0016791//phosphatase activity	GO:0016311//dephosphorylation
G1	Zm00001d045911	At2g17340	0.308	0.07	1.95335	0.879589	1.15105	0.00196341	1	Uncharacterised conserved protein (UCP030210)	-	-	-	-	GO:0005634//nucleus;GO:0005829//cytosol	GO:0004594//pantothenate kinase activity;GO:0016301//kinase activity	GO:0015937//coenzyme A biosynthetic process;GO:0016310//phosphorylation
G1	Zm00001d025951	kinesin-related protein15	0.308	0.07	1.70392	0.833238	1.03206	0.00209143	1	kinesin-related protein15	-	-	-	-	GO:0005871//kinesin complex;GO:0005874//microtubule	GO:0000166//nucleotide binding;GO:0003774//motor activity;GO:0003777//microtubule motor activity;GO:0005524//ATP binding;GO:0008017//microtubule binding;GO:0016887//ATPase activity	GO:0007018//microtubule-based movement
G1	Zm00001d052758	Ncln	0.308	0.073	2.50667	0.907807	1.46531	0.00209205	1	Nicalin [Source:UniProtKB/TrEMBL;Acc:B4FZF8]	-	-	-	-	GO:0005789//endoplasmic reticulum membrane;GO:0016020//membrane;GO:0016021//integral component of membrane	-	GO:0009966//regulation of signal transduction;GO:0016485//protein processing
G1	Zm00001d018111	FBW2	0.308	0.073	2.28666	0.850066	1.42759	0.00215759	1	F-box protein FBW2	-	-	-	-	GO:0019005//SCF ubiquitin ligase complex	GO:0005515//protein binding;GO:0016874//ligase activity;GO:0061630//ubiquitin protein ligase activity	GO:0016567//protein ubiquitination;GO:0031146//SCF-dependent proteasomal ubiquitin-dependent protein catabolic process
G1	Zm00001d019091	VAMP725	0.308	0.076	2.90689	0.873063	1.73532	0.00229867	1	Vesicle-associated membrane protein 722	-	-	-	-	GO:0016020//membrane;GO:0016021//integral component of membrane;GO:0031201//SNARE complex	GO:0000149//SNARE binding;GO:0005484//SNAP receptor activity	GO:0006887//exocytosis;GO:0006906//vesicle fusion;GO:0016192//vesicle-mediated transport
G1	Zm00001d048585	GL1-11	0.462	0.149	6.11208	1.86747	1.71058	0.00238779	1	Methylsterol monooxygenase 2-2	Metabolism;Metabolism;Metabolism	Global and overview maps;Global and overview maps;Lipid metabolism	ko01100//Metabolic pathways;ko01110//Biosynthesis of secondary metabolites;ko00100//Steroid biosynthesis	K14424;K14424;K14424	GO:0005789//endoplasmic reticulum membrane;GO:0016020//membrane;GO:0016021//integral component of membrane	GO:0000254//C-4 methylsterol oxidase activity;GO:0004497//monooxygenase activity;GO:0005506//iron ion binding;GO:0016491//oxidoreductase activity	GO:0008610//lipid biosynthetic process;GO:0016126//sterol biosynthetic process;GO:0055114//oxidation-reduction process;GO:0080065//4-alpha-methyl-delta7-sterol oxidation
G1	Zm00001d035136	succinate dehydrogenase7	0.308	0.076	2.75367	0.899318	1.61445	0.00249355	1	succinate dehydrogenase7	Metabolism;Metabolism;Metabolism;Metabolism;Metabolism	Global and overview maps;Global and overview maps;Global and overview maps;Energy metabolism;Carbohydrate metabolism	ko01100//Metabolic pathways;ko01110//Biosynthesis of secondary metabolites;ko01200//Carbon metabolism;ko00190//Oxidative phosphorylation;ko00020//Citrate cycle (TCA cycle)	K00235;K00235;K00235;K00235;K00235	GO:0005622//intracellular;GO:0005739//mitochondrion;GO:0005743//mitochondrial inner membrane;GO:0005840//ribosome	GO:0003735//structural constituent of ribosome;GO:0008177//succinate dehydrogenase (ubiquinone) activity;GO:0009055//electron transfer activity;GO:0016491//oxidoreductase activity;GO:0046872//metal ion binding;GO:0051536//iron-sulfur cluster binding;GO:0051537//2 iron, 2 sulfur cluster binding;GO:0051538//3 iron, 4 sulfur cluster binding;GO:0051539//4 iron, 4 sulfur cluster binding	GO:0006099//tricarboxylic acid cycle;GO:0006412//translation;GO:0009060//aerobic respiration;GO:0022900//electron transport chain;GO:0022904//respiratory electron transport chain;GO:0055114//oxidation-reduction process
G1	Zm00001d015138	Zm00001d015138	0.308	0.071	1.71123	1.21258	0.496958	0.00252292	1	-	-	-	-	-	-	-	-
G1	Zm00001d027512	RPL5A	0.308	0.075	2.65527	0.926172	1.5195	0.00259854	1	60S ribosomal protein L5-1	Genetic Information Processing	Translation	ko03010//Ribosome	K02932	GO:0005622//intracellular;GO:0005840//ribosome;GO:0022625//cytosolic large ribosomal subunit	GO:0003735//structural constituent of ribosome;GO:0004096//catalase activity;GO:0004601//peroxidase activity;GO:0008097//5S rRNA binding;GO:0016491//oxidoreductase activity;GO:0020037//heme binding;GO:0046872//metal ion binding	GO:0000027//ribosomal large subunit assembly;GO:0006412//translation;GO:0006979//response to oxidative stress;GO:0042744//hydrogen peroxide catabolic process;GO:0055114//oxidation-reduction process;GO:0098869//cellular oxidant detoxification
G1	Zm00001d023437	glycine decarboxylase1	0.308	0.077	3.08877	0.886508	1.80083	0.002639	1	glycine decarboxylase1	Metabolism;Metabolism;Metabolism;Metabolism;Metabolism	Global and overview maps;Global and overview maps;Global and overview maps;Amino acid metabolism;Carbohydrate metabolism	ko01100//Metabolic pathways;ko01110//Biosynthesis of secondary metabolites;ko01200//Carbon metabolism;ko00260//Glycine, serine and threonine metabolism;ko00630//Glyoxylate and dicarboxylate metabolism	K00281;K00281;K00281;K00281;K00281	GO:0005739//mitochondrion;GO:0005960//glycine cleavage complex;GO:0009941//chloroplast envelope;GO:0048046//apoplast	GO:0003824//catalytic activity;GO:0004375//glycine dehydrogenase (decarboxylating) activity;GO:0016491//oxidoreductase activity;GO:0016594//glycine binding;GO:0030170//pyridoxal phosphate binding	GO:0006544//glycine metabolic process;GO:0006546//glycine catabolic process;GO:0019464//glycine decarboxylation via glycine cleavage system;GO:0055114//oxidation-reduction process
G1	Zm00001d034509	rplD	0.308	0.08	4.14601	0.923781	2.1661	0.00274681	1	50S ribosomal protein L4	Genetic Information Processing	Translation	ko03010//Ribosome	K02926	GO:0005840//ribosome	GO:0003735//structural constituent of ribosome	GO:0006412//translation
G1	Zm00001d008916	SNRPE	0.462	0.143	3.86006	1.66593	1.2123	0.00278924	1	Small nuclear ribonucleoprotein E	Genetic Information Processing	Transcription	ko03040//Spliceosome	K11097	GO:0005634//nucleus;GO:0005681//spliceosomal complex;GO:0005682//U5 snRNP;GO:0005685//U1 snRNP;GO:0005686//U2 snRNP;GO:0005687//U4 snRNP;GO:0046540//U4/U6 x U5 tri-snRNP complex	GO:0003723//RNA binding	GO:0000387//spliceosomal snRNP assembly;GO:0000398//mRNA splicing, via spliceosome;GO:0006397//mRNA processing;GO:0008380//RNA splicing
G1	Zm00001d006623	FOR1	0.308	0.076	2.52151	0.863668	1.54574	0.00279987	1	Polygalacturonase inhibitor 1	-	-	-	-	GO:0009506//plasmodesma	GO:0004672//protein kinase activity;GO:0005515//protein binding	GO:0046777//protein autophosphorylation
G1	Zm00001d042869	AKR4C10	0.308	0.079	3.77428	1.18771	1.66802	0.00297351	1	Aldose reductase	Metabolism;Metabolism;Metabolism;Metabolism;Metabolism	Global and overview maps;Global and overview maps;Carbohydrate metabolism;Lipid metabolism;Carbohydrate metabolism	ko01100//Metabolic pathways;ko01110//Biosynthesis of secondary metabolites;ko00010//Glycolysis / Gluconeogenesis;ko00561//Glycerolipid metabolism;ko00040//Pentose and glucuronate interconversions	K00002;K00002;K00002;K00002;K00002	GO:0005829//cytosol	GO:0004032//alditol:NADP+ 1-oxidoreductase activity;GO:0008106//alcohol dehydrogenase (NADP+) activity;GO:0016491//oxidoreductase activity	GO:0055114//oxidation-reduction process
G1	Zm00001d019754	TIC32	0.308	0.074	1.65301	0.769587	1.10294	0.00300042	1	Short-chain dehydrogenase TIC 32 chloroplastic	-	-	-	-	-	-	-
G1	Zm00001d013526	succinate dehydrogenase10	0.308	0.078	2.71274	0.858523	1.65982	0.00325394	1	succinate dehydrogenase10	-	-	-	-	-	-	-
G1	Zm00001d026177	tonoplast intrinsic protein5	0.308	0.075	2.09872	1.15181	0.865607	0.00363063	1	tonoplast intrinsic protein5	-	-	-	-	GO:0005886//plasma membrane;GO:0016020//membrane;GO:0016021//integral component of membrane;GO:0032586//protein storage vacuole membrane	GO:0015250//water channel activity;GO:0015267//channel activity	GO:0006833//water transport;GO:0055085//transmembrane transport
G1	Zm00001d051138	GLTP1	0.385	0.111	3.01609	1.33068	1.18052	0.00372798	1	Glycolipid transfer protein 1	-	-	-	-	GO:0005737//cytoplasm;GO:0005829//cytosol;GO:0016020//membrane	GO:0008289//lipid binding;GO:0120013//intermembrane lipid transfer activity;GO:1902387//ceramide 1-phosphate binding;GO:1902388//ceramide 1-phosphate transporter activity	GO:0035627//ceramide transport;GO:0120009//intermembrane lipid transfer;GO:1902389//ceramide 1-phosphate transport
G1	Zm00001d037727	DTC	0.538	0.181	4.12899	2.23016	0.888641	0.00432362	1	Mitochondrial dicarboxylate/tricarboxylate transporter DTC	-	-	-	-	GO:0016020//membrane;GO:0016021//integral component of membrane	GO:0015367//oxoglutarate:malate antiporter activity;GO:0022857//transmembrane transporter activity	GO:0015742//alpha-ketoglutarate transport;GO:0055085//transmembrane transport;GO:0071423//malate transmembrane transport
G1	Zm00001d005250	cellulose synthase9	0.385	0.108	2.34919	1.29975	0.853933	0.00433529	1	Cellulose synthase A catalytic subunit 3 [UDP-forming]	-	-	-	-	GO:0005794//Golgi apparatus;GO:0005802//trans-Golgi network;GO:0005886//plasma membrane;GO:0016020//membrane;GO:0016021//integral component of membrane	GO:0016740//transferase activity;GO:0016757//transferase activity, transferring glycosyl groups;GO:0016759//cellulose synthase activity;GO:0016760//cellulose synthase (UDP-forming) activity;GO:0046872//metal ion binding	GO:0009833//plant-type primary cell wall biogenesis;GO:0030244//cellulose biosynthetic process;GO:0071555//cell wall organization
G1	Zm00001d018277	Os02g0778400	0.308	0.086	3.57012	1.00277	1.83198	0.00501749	1	UMP-CMP kinase 3	Metabolism;Metabolism	Global and overview maps;Nucleotide metabolism	ko01100//Metabolic pathways;ko00240//Pyrimidine metabolism	K13800;K13800	GO:0005634//nucleus;GO:0005737//cytoplasm	GO:0000166//nucleotide binding;GO:0004127//cytidylate kinase activity;GO:0005524//ATP binding;GO:0009041//uridylate kinase activity;GO:0016301//kinase activity;GO:0016740//transferase activity;GO:0019205//nucleobase-containing compound kinase activity	GO:0006139//nucleobase-containing compound metabolic process;GO:0006207//'de novo' pyrimidine nucleobase biosynthetic process;GO:0006221//pyrimidine nucleotide biosynthetic process;GO:0016310//phosphorylation;GO:0046940//nucleoside monophosphate phosphorylation
G1	Zm00001d051595	At5g13450	0.692	0.331	10.0306	4.85162	1.04787	0.00502583	1	ATP synthase subunit O mitochondrial	Metabolism;Metabolism	Global and overview maps;Energy metabolism	ko01100//Metabolic pathways;ko00190//Oxidative phosphorylation	K02137;K02137	GO:0005739//mitochondrion;GO:0005753//mitochondrial proton-transporting ATP synthase complex;GO:0005886//plasma membrane;GO:0009507//chloroplast;GO:0016020//membrane	GO:0008270//zinc ion binding;GO:0046933//proton-transporting ATP synthase activity, rotational mechanism;GO:0050897//cobalt ion binding	GO:0015986//ATP synthesis coupled proton transport
G1	Zm00001d044054	RAN2	0.385	0.124	4.17551	1.43507	1.54083	0.00513368	1	GTP-binding nuclear protein Ran-2	Genetic Information Processing;Genetic Information Processing	Translation;Translation	ko03013//RNA transport;ko03008//Ribosome biogenesis in eukaryotes	K07936;K07936	GO:0005634//nucleus;GO:0005737//cytoplasm	GO:0000166//nucleotide binding;GO:0003924//GTPase activity;GO:0005525//GTP binding	GO:0006606//protein import into nucleus;GO:0006913//nucleocytoplasmic transport;GO:0015031//protein transport
G1	Zm00001d028759	pyruvate decarboxylase3	0.538	0.211	6.39906	2.69596	1.24706	0.00515911	1	Pyruvate decarboxylase isozyme 3	Metabolism;Metabolism;Metabolism	Global and overview maps;Global and overview maps;Carbohydrate metabolism	ko01100//Metabolic pathways;ko01110//Biosynthesis of secondary metabolites;ko00010//Glycolysis / Gluconeogenesis	K01568;K01568;K01568	GO:0005622//intracellular;GO:0005829//cytosol	GO:0000287//magnesium ion binding;GO:0003824//catalytic activity;GO:0004737//pyruvate decarboxylase activity;GO:0016829//lyase activity;GO:0016831//carboxy-lyase activity;GO:0030976//thiamine pyrophosphate binding;GO:0046872//metal ion binding	-
G1	Zm00001d047910	VHA-a3	0.308	0.083	2.56498	1.02946	1.31706	0.00568553	1	V-type proton ATPase subunit a3	Metabolism;Metabolism;Cellular Processes	Global and overview maps;Energy metabolism;Transport and catabolism	ko01100//Metabolic pathways;ko00190//Oxidative phosphorylation;ko04145//Phagosome	K02154;K02154;K02154	GO:0000220//vacuolar proton-transporting V-type ATPase, V0 domain;GO:0016020//membrane;GO:0016021//integral component of membrane;GO:0016471//vacuolar proton-transporting V-type ATPase complex;GO:0033179//proton-transporting V-type ATPase, V0 domain	GO:0015078//proton transmembrane transporter activity;GO:0046961//proton-transporting ATPase activity, rotational mechanism;GO:0051117//ATPase binding	GO:0006811//ion transport;GO:0007035//vacuolar acidification;GO:0015991//ATP hydrolysis coupled proton transport;GO:1902600//proton transmembrane transport
G1	Zm00001d032810	RZPF34	0.308	0.084	2.77556	0.999966	1.47283	0.00572015	1	CHY-type/CTCHY-type/RING-type Zinc finger protein	Genetic Information Processing	Folding, sorting and degradation	ko04120//Ubiquitin mediated proteolysis	K10144	GO:0016020//membrane;GO:0016021//integral component of membrane	GO:0008270//zinc ion binding	-
G1	Zm00001d031659	pyruvate dehydrogenase2	0.462	0.17	5.17609	2.08681	1.31056	0.00672753	1	pyruvate dehydrogenase2	Metabolism;Metabolism;Metabolism;Metabolism;Metabolism;Metabolism	Global and overview maps;Global and overview maps;Global and overview maps;Carbohydrate metabolism;Carbohydrate metabolism;Carbohydrate metabolism	ko01100//Metabolic pathways;ko01110//Biosynthesis of secondary metabolites;ko01200//Carbon metabolism;ko00010//Glycolysis / Gluconeogenesis;ko00620//Pyruvate metabolism;ko00020//Citrate cycle (TCA cycle)	K00162;K00162;K00162;K00162;K00162;K00162	GO:0005759//mitochondrial matrix	GO:0003824//catalytic activity;GO:0004739//pyruvate dehydrogenase (acetyl-transferring) activity;GO:0016491//oxidoreductase activity	GO:0006086//acetyl-CoA biosynthetic process from pyruvate;GO:0006096//glycolytic process;GO:0055114//oxidation-reduction process
G1	Zm00001d039221	NDK4	0.385	0.12	3.1038	1.44476	1.10321	0.00696658	1	Nucleoside diphosphate kinase	Metabolism;Metabolism;Environmental Information Processing;Metabolism;Metabolism	Global and overview maps;Global and overview maps;Signal transduction;Nucleotide metabolism;Nucleotide metabolism	ko01100//Metabolic pathways;ko01110//Biosynthesis of secondary metabolites;ko04016//MAPK signaling pathway - plant;ko00230//Purine metabolism;ko00240//Pyrimidine metabolism	K00940;K00940;K00940;K00940;K00940	-	GO:0000166//nucleotide binding;GO:0004550//nucleoside diphosphate kinase activity;GO:0005524//ATP binding;GO:0016301//kinase activity;GO:0016740//transferase activity	GO:0006163//purine nucleotide metabolic process;GO:0006165//nucleoside diphosphate phosphorylation;GO:0006183//GTP biosynthetic process;GO:0006220//pyrimidine nucleotide metabolic process;GO:0006228//UTP biosynthetic process;GO:0006241//CTP biosynthetic process;GO:0016310//phosphorylation
G1	Zm00001d026458	cysteine protease3	0.308	0.096	4.24673	1.13779	1.90013	0.00768068	1	Cysteine protease 1	-	-	-	-	GO:0000932//P-body;GO:0005615//extracellular space;GO:0005764//lysosome;GO:0009506//plasmodesma;GO:0009507//chloroplast;GO:0010494//cytoplasmic stress granule;GO:0048046//apoplast	GO:0004197//cysteine-type endopeptidase activity;GO:0008233//peptidase activity;GO:0008234//cysteine-type peptidase activity;GO:0016787//hydrolase activity	GO:0006508//proteolysis;GO:0050832//defense response to fungus;GO:0051603//proteolysis involved in cellular protein catabolic process
G1	Zm00001d037636	cellulose synthase2	0.385	0.122	3.46316	1.53942	1.1697	0.00805979	1	Cellulose synthase-2%3B Cellulose synthase2	-	-	-	-	GO:0005794//Golgi apparatus;GO:0005802//trans-Golgi network;GO:0005886//plasma membrane;GO:0016020//membrane;GO:0016021//integral component of membrane	GO:0016740//transferase activity;GO:0016757//transferase activity, transferring glycosyl groups;GO:0016759//cellulose synthase activity;GO:0016760//cellulose synthase (UDP-forming) activity;GO:0046872//metal ion binding	GO:0009833//plant-type primary cell wall biogenesis;GO:0030244//cellulose biosynthetic process;GO:0071555//cell wall organization
G1	Zm00001d014157	At4g36750	0.308	0.083	1.71123	1.05525	0.697454	0.00826345	1	Flavoprotein wrbA	Metabolism;Metabolism;Metabolism	Global and overview maps;Global and overview maps;Metabolism of cofactors and vitamins	ko01100//Metabolic pathways;ko01110//Biosynthesis of secondary metabolites;ko00130//Ubiquinone and other terpenoid-quinone biosynthesis	K03809;K03809;K03809	-	GO:0003955//NAD(P)H dehydrogenase (quinone) activity;GO:0010181//FMN binding;GO:0016491//oxidoreductase activity	GO:0055114//oxidation-reduction process
G1	Zm00001d033805	GAD1	0.308	0.087	3.34188	1.01482	1.71944	0.00827372	1	Glutamate decarboxylase 1	Metabolism;Metabolism;Metabolism;Metabolism;Metabolism;Metabolism	Global and overview maps;Global and overview maps;Amino acid metabolism;Metabolism of other amino acids;Carbohydrate metabolism;Metabolism of other amino acids	ko01100//Metabolic pathways;ko01110//Biosynthesis of secondary metabolites;ko00250//Alanine, aspartate and glutamate metabolism;ko00410//beta-Alanine metabolism;ko00650//Butanoate metabolism;ko00430//Taurine and hypotaurine metabolism	K01580;K01580;K01580;K01580;K01580;K01580	GO:0005829//cytosol	GO:0003824//catalytic activity;GO:0004351//glutamate decarboxylase activity;GO:0016829//lyase activity;GO:0016831//carboxy-lyase activity;GO:0030170//pyridoxal phosphate binding	GO:0006536//glutamate metabolic process;GO:0006538//glutamate catabolic process;GO:0019752//carboxylic acid metabolic process
G1	Zm00001d007192	CCT6A	0.385	0.128	3.74005	1.52366	1.29552	0.00827995	1	T-complex protein 1 subunit zeta	-	-	-	-	GO:0005737//cytoplasm;GO:0005832//chaperonin-containing T-complex	GO:0000166//nucleotide binding;GO:0005524//ATP binding;GO:0051082//unfolded protein binding	GO:0006457//protein folding
G1	Zm00001d047981	GAD1	0.385	0.119	2.99016	1.6799	0.831851	0.00861908	1	Glutamate decarboxylase 1	Metabolism;Metabolism;Metabolism;Metabolism;Metabolism;Metabolism	Global and overview maps;Global and overview maps;Amino acid metabolism;Metabolism of other amino acids;Carbohydrate metabolism;Metabolism of other amino acids	ko01100//Metabolic pathways;ko01110//Biosynthesis of secondary metabolites;ko00250//Alanine, aspartate and glutamate metabolism;ko00410//beta-Alanine metabolism;ko00650//Butanoate metabolism;ko00430//Taurine and hypotaurine metabolism	K01580;K01580;K01580;K01580;K01580;K01580	GO:0005829//cytosol	GO:0003824//catalytic activity;GO:0004351//glutamate decarboxylase activity;GO:0016829//lyase activity;GO:0016831//carboxy-lyase activity;GO:0030170//pyridoxal phosphate binding	GO:0006536//glutamate metabolic process;GO:0006538//glutamate catabolic process;GO:0019752//carboxylic acid metabolic process
G1	Zm00001d028450	OsI_33008	0.308	0.09	2.84395	1.05946	1.42457	0.00869214	1	Ubiquitin-fold modifier-conjugating enzyme 1	-	-	-	-	-	GO:0071568//UFM1 transferase activity	GO:1990592//protein K69-linked ufmylation
G1	Zm00001d026477	ZIM-transcription factor 34	0.538	0.226	6.9423	3.23622	1.1011	0.00890629	1	Putative tify domain/CCT motif transcription factor family protein isoform 1%3B Putative tify domain/CCT motif transcription factor family protein isoform 2%3B ZIM motif family protein	Environmental Information Processing	Signal transduction	ko04075//Plant hormone signal transduction	K13464	GO:0005634//nucleus	-	GO:0009611//response to wounding;GO:0031347//regulation of defense response;GO:2000022//regulation of jasmonic acid mediated signaling pathway
G1	Zm00001d044212	AKR1	0.385	0.12	2.6679	1.54462	0.788451	0.00900342	1	Probable aldo-keto reductase 4	-	-	-	-	-	-	-
G1	Zm00001d007193	TRAPPC2	0.308	0.087	2.44855	1.07741	1.18436	0.0091559	1	SNARE-like superfamily protein	-	-	-	-	GO:0005622//intracellular;GO:0005737//cytoplasm	-	GO:0006888//ER to Golgi vesicle-mediated transport
G1	Zm00001d011412	TOM7-1	0.385	0.13	3.45532	1.41193	1.29115	0.00920669	1	Mitochondrial import receptor subunit TOM7-1	-	-	-	-	GO:0005742//mitochondrial outer membrane translocase complex	-	GO:0030150//protein import into mitochondrial matrix
G1	Zm00001d045104	UBP23	0.385	0.13	3.91728	1.63567	1.25997	0.00924069	1	Ubiquitin carboxyl-terminal hydrolase	-	-	-	-	-	GO:0004197//cysteine-type endopeptidase activity;GO:0004843//thiol-dependent ubiquitin-specific protease activity;GO:0008233//peptidase activity;GO:0008234//cysteine-type peptidase activity;GO:0016787//hydrolase activity;GO:0036459//thiol-dependent ubiquitinyl hydrolase activity	GO:0006508//proteolysis;GO:0006511//ubiquitin-dependent protein catabolic process;GO:0016579//protein deubiquitination
S	Zm00001d051591	histone 2B5	0.413	0.166	6.66657	3.03431	1.13558	9.54e-09	0.000374	histone 2B5	-	-	-	-	GO:0000786//nucleosome;GO:0005634//nucleus;GO:0005694//chromosome	GO:0003677//DNA binding;GO:0046982//protein heterodimerization activity	GO:0006334//nucleosome assembly
S	Zm00001d047472	Nop56	0.261	0.086	2.6578	1.06931	1.31355	4.42e-08	0.0017371	homolog of nucleolar protein NOP56	Genetic Information Processing	Translation	ko03008//Ribosome biogenesis in eukaryotes	K14564	GO:0031428//box C/D snoRNP complex;GO:0032040//small-subunit processome	GO:0030515//snoRNA binding	-
S	Zm00001d005789	histone 2B3	0.261	0.092	3.32595	1.31627	1.33731	2.62e-07	0.0103035	histone 2B3	-	-	-	-	GO:0000786//nucleosome;GO:0005634//nucleus;GO:0005694//chromosome	GO:0003677//DNA binding;GO:0046982//protein heterodimerization activity	GO:0006334//nucleosome assembly
S	Zm00001d010504	RANBP1B	0.326	0.127	2.63947	1.58347	0.737158	8.34e-07	0.0327454	Ran-binding protein 1 homolog a	-	-	-	-	GO:0005634//nucleus;GO:0005643//nuclear pore;GO:0005737//cytoplasm;GO:0005813//centrosome	GO:0005096//GTPase activator activity;GO:0008536//Ran GTPase binding	GO:0043547//positive regulation of GTPase activity;GO:0046907//intracellular transport
S	Zm00001d010528	RPL36A	0.902	0.684	25.0898	16.687	0.588376	1.65e-06	0.0648061	60S ribosomal protein L36	Genetic Information Processing	Translation	ko03010//Ribosome	K02920	GO:0005622//intracellular;GO:0005840//ribosome;GO:0022625//cytosolic large ribosomal subunit	GO:0003735//structural constituent of ribosome	GO:0002181//cytoplasmic translation;GO:0006412//translation
S	Zm00001d027760	Os03g0162200	0.261	0.1	3.59995	1.38131	1.38193	1.89e-06	0.0743686	Histone H2A	-	-	-	-	GO:0000786//nucleosome;GO:0000790//nuclear chromatin;GO:0005634//nucleus;GO:0005694//chromosome	GO:0003677//DNA binding;GO:0046982//protein heterodimerization activity	GO:0006325//chromatin organization
S	Zm00001d006388	RPL15	0.598	0.331	8.08558	4.97393	0.700966	2.12e-06	0.0834075	Ribosomal protein L15	Genetic Information Processing	Translation	ko03010//Ribosome	K02877	GO:0005622//intracellular;GO:0005840//ribosome;GO:0022625//cytosolic large ribosomal subunit	GO:0003723//RNA binding;GO:0003735//structural constituent of ribosome	GO:0002181//cytoplasmic translation;GO:0006412//translation
S	Zm00001d020584	H4C7	0.391	0.181	5.32128	2.84905	0.901291	3.55e-06	0.139314	Histone H4	-	-	-	-	GO:0000786//nucleosome;GO:0005634//nucleus;GO:0005694//chromosome;GO:0005730//nucleolus;GO:0005774//vacuolar membrane;GO:0005829//cytosol;GO:0005886//plasma membrane;GO:0009506//plasmodesma;GO:0009507//chloroplast;GO:0009579//thylakoid	GO:0003677//DNA binding;GO:0046982//protein heterodimerization activity	GO:0006334//nucleosome assembly;GO:0009414//response to water deprivation
S	Zm00001d031560	RPL32A	0.424	0.209	5.20002	2.85002	0.867548	3.86e-06	0.1516	60S ribosomal protein L32	Genetic Information Processing	Translation	ko03010//Ribosome	K02912	GO:0005622//intracellular;GO:0005840//ribosome;GO:0022625//cytosolic large ribosomal subunit	GO:0003735//structural constituent of ribosome	GO:0006412//translation
S	Zm00001d019045	OsI_002060	0.533	0.305	9.98388	5.61403	0.830563	5.43e-06	0.21308	Histone H2A	-	-	-	-	GO:0000786//nucleosome;GO:0000790//nuclear chromatin;GO:0005634//nucleus;GO:0005694//chromosome	GO:0003677//DNA binding;GO:0046982//protein heterodimerization activity	GO:0006325//chromatin organization
S	Zm00001d025784	RPL23A	0.435	0.216	5.00206	2.86189	0.80555	7.96e-06	0.312734	60S ribosomal protein L23a-1	Genetic Information Processing	Translation	ko03010//Ribosome	K02893	GO:0005622//intracellular;GO:0005840//ribosome;GO:0022625//cytosolic large ribosomal subunit	GO:0003735//structural constituent of ribosome	GO:0000027//ribosomal large subunit assembly;GO:0006412//translation
S	Zm00001d029174	Nop56	0.272	0.108	2.65306	1.47272	0.849176	8.04e-06	0.315718	homolog of nucleolar protein NOP56	Genetic Information Processing	Translation	ko03008//Ribosome biogenesis in eukaryotes	K14564	GO:0031428//box C/D snoRNP complex;GO:0032040//small-subunit processome	GO:0030515//snoRNA binding	-
S	Zm00001d042930	histone 2B4	0.413	0.209	6.60889	3.4796	0.925489	9.36e-06	0.367716	histone 2B4	-	-	-	-	GO:0000786//nucleosome;GO:0005634//nucleus;GO:0005694//chromosome	GO:0003677//DNA binding;GO:0046982//protein heterodimerization activity	GO:0006334//nucleosome assembly
S	Zm00001d032668	At1g73230	0.402	0.19	3.68144	2.42787	0.600578	1.21e-05	0.475429	Basic transcription factor 3	-	-	-	-	GO:0005829//cytosol;GO:0005854//nascent polypeptide-associated complex;GO:0042788//polysomal ribosome	-	GO:0009651//response to salt stress
S	Zm00001d006064	RPL32A	0.554	0.314	7.42735	4.69807	0.660778	1.28e-05	0.500881	60S ribosomal protein L32-1	Genetic Information Processing	Translation	ko03010//Ribosome	K02912	GO:0005622//intracellular;GO:0005840//ribosome	GO:0003735//structural constituent of ribosome	GO:0006412//translation
S	Zm00001d032156	FAD6	0.413	0.201	4.37704	2.72921	0.681471	1.38e-05	0.541657	Omega-6 fatty acid desaturase chloroplastic	-	-	-	-	GO:0005840//ribosome;GO:0009507//chloroplast;GO:0009536//plastid;GO:0009941//chloroplast envelope;GO:0016020//membrane;GO:0016021//integral component of membrane	GO:0003735//structural constituent of ribosome;GO:0019904//protein domain specific binding	GO:0006412//translation;GO:0006629//lipid metabolic process;GO:0010205//photoinhibition
S	Zm00001d006008	HSP81-1	0.674	0.442	13.0174	7.62613	0.771425	1.42e-05	0.556564	Heat shock protein 90-2	Genetic Information Processing;Organismal Systems	Folding, sorting and degradation;Environmental adaptation	ko04141//Protein processing in endoplasmic reticulum;ko04626//Plant-pathogen interaction	K04079;K04079	GO:0005737//cytoplasm;GO:0005829//cytosol;GO:0005886//plasma membrane;GO:0009986//cell surface;GO:0032991//protein-containing complex;GO:0048471//perinuclear region of cytoplasm	GO:0005524//ATP binding;GO:0051082//unfolded protein binding	GO:0006457//protein folding;GO:0034605//cellular response to heat;GO:0050821//protein stabilization
S	Zm00001d053371	VPS29	0.315	0.143	3.65749	1.69143	1.11262	1.5e-05	0.588703	Vacuolar protein sorting 29	Cellular Processes	Transport and catabolism	ko04144//Endocytosis	K18467	GO:0005768//endosome;GO:0005771//multivesicular body;GO:0005829//cytosol;GO:0016020//membrane;GO:0030904//retromer complex;GO:0043231//intracellular membrane-bounded organelle	-	GO:0001881//receptor recycling;GO:0006623//protein targeting to vacuole;GO:0006886//intracellular protein transport;GO:0007034//vacuolar transport;GO:0042147//retrograde transport, endosome to Golgi
S	Zm00001d039821	H2B.2	0.402	0.211	6.09227	3.13983	0.956292	1.76e-05	0.691563	Histone H2B	-	-	-	-	GO:0000786//nucleosome;GO:0005634//nucleus;GO:0005694//chromosome	GO:0003677//DNA binding;GO:0046982//protein heterodimerization activity	GO:0006334//nucleosome assembly
S	Zm00001d013066	At1g06760	0.391	0.195	5.17887	2.81888	0.877515	1.95e-05	0.766949	Histone H1	-	-	-	-	GO:0000786//nucleosome;GO:0005634//nucleus;GO:0005694//chromosome	GO:0003677//DNA binding;GO:0003690//double-stranded DNA binding;GO:0031492//nucleosomal DNA binding	GO:0006334//nucleosome assembly;GO:0006355//regulation of transcription, DNA-templated;GO:0016584//nucleosome positioning;GO:0030261//chromosome condensation;GO:0031936//negative regulation of chromatin silencing;GO:0045910//negative regulation of DNA recombination
S	Zm00001d037929	RPS5B	0.707	0.474	12.7803	8.74758	0.546972	2.87e-05	1	40S ribosomal protein S5-2	Genetic Information Processing	Translation	ko03010//Ribosome	K02989	GO:0005840//ribosome;GO:0015935//small ribosomal subunit;GO:0022627//cytosolic small ribosomal subunit	GO:0003723//RNA binding;GO:0003729//mRNA binding;GO:0003735//structural constituent of ribosome;GO:0019843//rRNA binding	GO:0000028//ribosomal small subunit assembly;GO:0006412//translation
S	Zm00001d022307	CPN10	0.478	0.268	6.3309	3.91178	0.694586	4.59e-05	1	10 kDa chaperonin	-	-	-	-	GO:0005737//cytoplasm;GO:0005759//mitochondrial matrix	GO:0046872//metal ion binding;GO:0051082//unfolded protein binding;GO:0051087//chaperone binding	GO:0006457//protein folding;GO:0051085//chaperone cofactor-dependent protein refolding
S	Zm00001d051885	FIB1	0.413	0.216	5.38325	3.12452	0.784843	4.97e-05	1	ATG8-interacting protein 1	Genetic Information Processing	Translation	ko03008//Ribosome biogenesis in eukaryotes	K14563	GO:0015030//Cajal body;GO:0031428//box C/D snoRNP complex;GO:0032040//small-subunit processome	GO:0003723//RNA binding;GO:0008168//methyltransferase activity;GO:0008649//rRNA methyltransferase activity;GO:1990259//histone-glutamine methyltransferase activity	GO:0000494//box C/D snoRNA 3'-end processing;GO:0006364//rRNA processing;GO:0031167//rRNA methylation;GO:0032259//methylation;GO:1990258//histone glutamine methylation
S	Zm00001d013721	Zm00001d013721	0.304	0.137	2.51725	1.61587	0.639536	5.68e-05	1	-	-	-	-	-	-	-	-
S	Zm00001d031651	TIM8	0.304	0.142	2.80159	1.62548	0.785385	5.93e-05	1	Mitochondrial import inner membrane translocase subunit Tim8	-	-	-	-	GO:0005739//mitochondrion;GO:0005758//mitochondrial intermembrane space	GO:0046872//metal ion binding	GO:0015031//protein transport;GO:0072321//chaperone-mediated protein transport
S	Zm00001d003725	H3C2	0.272	0.123	3.83874	1.85269	1.05101	6.09e-05	1	Histone H3.2	-	-	-	-	GO:0000786//nucleosome;GO:0005634//nucleus;GO:0005694//chromosome;GO:0010369//chromocenter	GO:0003677//DNA binding;GO:0046982//protein heterodimerization activity	-
S	Zm00001d009117	RPL29B	0.402	0.201	4.28995	2.73929	0.647162	6.29e-05	1	60S ribosomal protein L29	Genetic Information Processing	Translation	ko03010//Ribosome	K02905	GO:0005622//intracellular;GO:0005840//ribosome;GO:0022625//cytosolic large ribosomal subunit	GO:0003735//structural constituent of ribosome	GO:0002181//cytoplasmic translation;GO:0006412//translation
S	Zm00001d049399	Os04g0620700	0.337	0.169	5.24157	2.55841	1.03475	6.54e-05	1	Putative nucleolin-like family protein	-	-	-	-	GO:0005730//nucleolus;GO:0030686//90S preribosome	GO:0003676//nucleic acid binding;GO:0003723//RNA binding;GO:0019843//rRNA binding	GO:0042274//ribosomal small subunit biogenesis
S	Zm00001d031939	RPS25B	0.554	0.324	7.33493	4.79217	0.614103	6.66e-05	1	40S ribosomal protein S25-2	Genetic Information Processing	Translation	ko03010//Ribosome	K02975	GO:0005840//ribosome;GO:0022627//cytosolic small ribosomal subunit	GO:0003735//structural constituent of ribosome	-
S	Zm00001d021511	RPL15	0.457	0.236	4.56537	3.12216	0.548188	7.24e-05	1	Ribosomal protein L15	Genetic Information Processing	Translation	ko03010//Ribosome	K02877	GO:0005622//intracellular;GO:0005840//ribosome;GO:0022625//cytosolic large ribosomal subunit	GO:0003723//RNA binding;GO:0003735//structural constituent of ribosome	GO:0002181//cytoplasmic translation;GO:0006412//translation
S	Zm00001d023901	HIS2A	0.326	0.16	4.61775	2.53446	0.865514	8.34e-05	1	Histone H2A	-	-	-	-	GO:0000786//nucleosome;GO:0000790//nuclear chromatin;GO:0005634//nucleus;GO:0005694//chromosome	GO:0003677//DNA binding;GO:0046982//protein heterodimerization activity	GO:0006325//chromatin organization
S	Zm00001d039020	RPL18A	0.554	0.321	7.08485	4.73586	0.58111	8.6e-05	1	60S ribosomal protein L18a-2	Genetic Information Processing	Translation	ko03010//Ribosome	K02882	GO:0005840//ribosome;GO:0016020//membrane;GO:0016021//integral component of membrane;GO:0022625//cytosolic large ribosomal subunit	GO:0003735//structural constituent of ribosome	GO:0006412//translation
S	Zm00001d039372	SNRPE	0.424	0.232	4.74152	3.07595	0.624316	0.000102	1	Small nuclear ribonucleoprotein family protein	Genetic Information Processing	Transcription	ko03040//Spliceosome	K11097	GO:0005634//nucleus;GO:0005681//spliceosomal complex;GO:0005682//U5 snRNP;GO:0005685//U1 snRNP;GO:0005686//U2 snRNP;GO:0005687//U4 snRNP;GO:0046540//U4/U6 x U5 tri-snRNP complex	GO:0003723//RNA binding	GO:0000387//spliceosomal snRNP assembly;GO:0000398//mRNA splicing, via spliceosome;GO:0006397//mRNA processing;GO:0008380//RNA splicing
S	Zm00001d037875	elongation factor alpha2	0.674	0.459	10.8857	7.40901	0.55508	0.00011	1	elongation factor alpha2	Genetic Information Processing	Translation	ko03013//RNA transport	K03231	GO:0005737//cytoplasm	GO:0000166//nucleotide binding;GO:0003746//translation elongation factor activity;GO:0003924//GTPase activity;GO:0005525//GTP binding	GO:0006414//translational elongation
S	Zm00001d034768	RZ1A	0.304	0.149	3.14064	1.62341	0.952037	0.000119	1	Glycine-rich RNA-binding protein RZ1A	Genetic Information Processing	Transcription	ko03040//Spliceosome	K12885	GO:0005634//nucleus;GO:1990904//ribonucleoprotein complex	GO:0003676//nucleic acid binding;GO:0003723//RNA binding;GO:0008270//zinc ion binding	-
S	Zm00001d015301	Os01g0679700	0.576	0.331	6.94498	4.7932	0.534982	0.000121	1	60S ribosomal protein L37a-2	Genetic Information Processing	Translation	ko03010//Ribosome	K02921	GO:0005622//intracellular;GO:0005840//ribosome	GO:0003735//structural constituent of ribosome	GO:0006412//translation
S	Zm00001d006871	GSVIVT00034021001	0.652	0.426	10.6826	7.08224	0.592986	0.000124	1	40S ribosomal protein Sa-1	Genetic Information Processing	Translation	ko03010//Ribosome	K02998	GO:0005622//intracellular;GO:0005737//cytoplasm;GO:0005840//ribosome;GO:0015935//small ribosomal subunit;GO:0022627//cytosolic small ribosomal subunit	GO:0003735//structural constituent of ribosome	GO:0000028//ribosomal small subunit assembly;GO:0000447//endonucleolytic cleavage in ITS1 to separate SSU-rRNA from 5.8S rRNA and LSU-rRNA from tricistronic rRNA transcript (SSU-rRNA, 5.8S rRNA, LSU-rRNA);GO:0000461//endonucleolytic cleavage to generate mature 3'-end of SSU-rRNA from (SSU-rRNA, 5.8S rRNA, LSU-rRNA);GO:0002181//cytoplasmic translation;GO:0006407//rRNA export from nucleus;GO:000641…
S	Zm00001d036108	PBA1	0.413	0.214	4.34934	2.98178	0.544621	0.000146	1	Proteasome subunit beta type-6	Genetic Information Processing	Folding, sorting and degradation	ko03050//Proteasome	K02738	GO:0000502//proteasome complex;GO:0005634//nucleus;GO:0005737//cytoplasm;GO:0005839//proteasome core complex	GO:0003676//nucleic acid binding;GO:0004175//endopeptidase activity;GO:0004298//threonine-type endopeptidase activity;GO:0008233//peptidase activity;GO:0008270//zinc ion binding;GO:0016787//hydrolase activity	GO:0006508//proteolysis;GO:0010498//proteasomal protein catabolic process;GO:0010499//proteasomal ubiquitin-independent protein catabolic process;GO:0043161//proteasome-mediated ubiquitin-dependent protein catabolic process;GO:0051603//proteolysis involved in cellular protein catabolic process
S	Zm00001d045352	NAP1;1	0.326	0.156	3.04587	2.07884	0.551077	0.000162	1	Nucleosome assembly protein 1;2	-	-	-	-	GO:0005634//nucleus	-	GO:0006334//nucleosome assembly
S	Zm00001d043632	RGGA	0.554	0.323	6.99482	4.97934	0.490332	0.000172	1	Hyaluronan / mRNA binding family	-	-	-	-	-	GO:0003723//RNA binding	-
S	Zm00001d042730	HTR2	0.337	0.179	5.98293	2.85597	1.06687	0.000183	1	Histone H3	-	-	-	-	GO:0000786//nucleosome;GO:0005634//nucleus;GO:0005694//chromosome	GO:0003677//DNA binding;GO:0046982//protein heterodimerization activity	-
S	Zm00001d006555	RPL38A	0.402	0.219	4.46659	2.81807	0.664467	0.000183	1	60S ribosomal protein L38	Genetic Information Processing	Translation	ko03010//Ribosome	K02923	GO:0005622//intracellular;GO:0005840//ribosome;GO:0022625//cytosolic large ribosomal subunit	GO:0003735//structural constituent of ribosome	GO:0006412//translation
S	Zm00001d021999	NTF2	0.25	0.113	2.5503	1.47752	0.787492	0.000184	1	Nuclear transport factor 2 (NTF2) family protein with RNA binding (RRM-RBD-RNP motifs) domain	-	-	-	-	GO:0005829//cytosol;GO:1990904//ribonucleoprotein complex	GO:0003676//nucleic acid binding;GO:0003723//RNA binding;GO:0003729//mRNA binding	-
S	Zm00001d045174	RPS30A	0.402	0.227	5.15184	3.01718	0.771885	0.000195	1	40S ribosomal protein S30	Genetic Information Processing	Translation	ko03010//Ribosome	K02983	GO:0005622//intracellular;GO:0005840//ribosome;GO:0022627//cytosolic small ribosomal subunit	GO:0003735//structural constituent of ribosome	GO:0006412//translation
S	Zm00001d017850	RPL31	0.804	0.607	19.6513	14.255	0.463152	0.000231	1	60S ribosomal protein L31	Genetic Information Processing	Translation	ko03010//Ribosome	K02910	GO:0005840//ribosome;GO:0022625//cytosolic large ribosomal subunit	GO:0003735//structural constituent of ribosome	GO:0002181//cytoplasmic translation;GO:0006412//translation
S	Zm00001d030691	RPL8	0.815	0.622	18.5128	13.4713	0.458636	0.000232	1	60S ribosomal protein L8-3	Genetic Information Processing	Translation	ko03010//Ribosome	K02938	GO:0005840//ribosome;GO:0015934//large ribosomal subunit;GO:0022625//cytosolic large ribosomal subunit	GO:0003723//RNA binding;GO:0003735//structural constituent of ribosome	GO:0002181//cytoplasmic translation;GO:0006412//translation
S	Zm00001d015375	RPL27AB	0.359	0.189	4.01118	2.52196	0.66948	0.000237	1	60S ribosomal protein L27a-3	Genetic Information Processing	Translation	ko03010//Ribosome	K02900	GO:0005622//intracellular;GO:0005840//ribosome;GO:0015934//large ribosomal subunit;GO:0022625//cytosolic large ribosomal subunit	GO:0003735//structural constituent of ribosome	GO:0006412//translation
S	Zm00001d038832	HDT3	0.478	0.265	5.59039	3.92672	0.509625	0.000253	1	Histone deacetylase HDT3	-	-	-	-	GO:0005634//nucleus;GO:0005730//nucleolus	GO:0003676//nucleic acid binding;GO:0016787//hydrolase activity;GO:0046872//metal ion binding	GO:0006325//chromatin organization
S	Zm00001d023734	glycine-rich protein2	0.37	0.191	3.94211	2.61828	0.590349	0.000253	1	glycine-rich protein2	Genetic Information Processing	Transcription	ko03040//Spliceosome	K12741	GO:0005634//nucleus;GO:0005739//mitochondrion;GO:0016020//membrane;GO:0016021//integral component of membrane;GO:1990904//ribonucleoprotein complex	GO:0003676//nucleic acid binding;GO:0003723//RNA binding	GO:0080156//mitochondrial mRNA modification
S	Zm00001d044390	APF2	0.272	0.127	2.2248	1.50439	0.564497	0.000291	1	Aspartyl protease family protein 2	-	-	-	-	-	GO:0004190//aspartic-type endopeptidase activity;GO:0008233//peptidase activity;GO:0016787//hydrolase activity	GO:0006508//proteolysis;GO:0030163//protein catabolic process
S	Zm00001d012439	H4C7	0.283	0.136	2.75196	1.75141	0.65194	0.000304	1	Histone H4	-	-	-	-	GO:0000786//nucleosome;GO:0005634//nucleus;GO:0005694//chromosome;GO:0005730//nucleolus;GO:0005774//vacuolar membrane;GO:0005829//cytosol;GO:0005886//plasma membrane;GO:0009506//plasmodesma;GO:0009507//chloroplast;GO:0009579//thylakoid	GO:0003677//DNA binding;GO:0003779//actin binding;GO:0046982//protein heterodimerization activity	GO:0006334//nucleosome assembly;GO:0009414//response to water deprivation
S	Zm00001d039089	malate dehydrogenase2	0.587	0.377	8.60905	5.8025	0.569178	0.000316	1	Malate dehydrogenase	Metabolism;Metabolism;Metabolism;Metabolism;Metabolism;Metabolism;Metabolism;Metabolism	Global and overview maps;Global and overview maps;Global and overview maps;Amino acid metabolism;Carbohydrate metabolism;Carbohydrate metabolism;Carbohydrate metabolism;Energy metabolism	ko01100//Metabolic pathways;ko01110//Biosynthesis of secondary metabolites;ko01200//Carbon metabolism;ko00270//Cysteine and methionine metabolism;ko00620//Pyruvate metabolism;ko00020//Citrate cycle (TCA cycle);ko00630//Glyoxylate and dicarboxylate metabolism;ko00710//Carbon fixation in photosynthetic organisms	K00026;K00026;K00026;K00026;K00026;K00026;K00026;K00026	GO:0005737//cytoplasm;GO:0005739//mitochondrion	GO:0003824//catalytic activity;GO:0016491//oxidoreductase activity;GO:0016615//malate dehydrogenase activity;GO:0016616//oxidoreductase activity, acting on the CH-OH group of donors, NAD or NADP as acceptor;GO:0030060//L-malate dehydrogenase activity	GO:0005975//carbohydrate metabolic process;GO:0006099//tricarboxylic acid cycle;GO:0006108//malate metabolic process;GO:0019752//carboxylic acid metabolic process;GO:0055114//oxidation-reduction process
S	Zm00001d047787	histone2A1	0.598	0.421	17.2483	10.6071	0.701433	0.000325	1	Histone H2A	-	-	-	-	GO:0000786//nucleosome;GO:0000790//nuclear chromatin;GO:0005634//nucleus;GO:0005694//chromosome	GO:0003677//DNA binding;GO:0046982//protein heterodimerization activity	GO:0006325//chromatin organization
S	Zm00001d012161	RPL5A	0.815	0.63	18.6601	13.6867	0.447183	0.000336	1	60S ribosomal protein L5-1 homolog b	Genetic Information Processing	Translation	ko03010//Ribosome	K02932	GO:0005622//intracellular;GO:0005840//ribosome;GO:0022625//cytosolic large ribosomal subunit	GO:0003735//structural constituent of ribosome;GO:0008097//5S rRNA binding	GO:0000027//ribosomal large subunit assembly;GO:0006412//translation
S	Zm00001d021626	RIDA	0.326	0.167	3.69711	2.09258	0.821115	0.000345	1	Reactive Intermediate Deaminase A chloroplastic	-	-	-	-	GO:0005739//mitochondrion;GO:0005829//cytosol;GO:0016020//membrane;GO:0016021//integral component of membrane	GO:0019239//deaminase activity	GO:1901565//organonitrogen compound catabolic process
S	Zm00001d039299	RPS15AA	0.359	0.193	4.05611	2.5749	0.65558	0.000348	1	40S ribosomal protein S15a-1	Genetic Information Processing	Translation	ko03010//Ribosome	K02957	GO:0005840//ribosome;GO:0022627//cytosolic small ribosomal subunit	GO:0003735//structural constituent of ribosome	GO:0006412//translation
S	Zm00001d045121	RPL39	0.543	0.315	6.33432	4.89153	0.372903	0.000382	1	60S ribosomal protein L39	Genetic Information Processing	Translation	ko03010//Ribosome	K02924	GO:0005622//intracellular;GO:0005840//ribosome;GO:0022625//cytosolic large ribosomal subunit	GO:0003735//structural constituent of ribosome	GO:0006412//translation
S	Zm00001d047962	SMD3B	0.25	0.119	2.58313	1.45208	0.831004	0.000391	1	Small nuclear ribonucleoprotein SmD3b	Genetic Information Processing	Transcription	ko03040//Spliceosome	K11088	GO:0000243//commitment complex;GO:0005634//nucleus;GO:0005681//spliceosomal complex;GO:0005682//U5 snRNP;GO:0005685//U1 snRNP;GO:0005686//U2 snRNP;GO:0005687//U4 snRNP;GO:0005689//U12-type spliceosomal complex;GO:0005737//cytoplasm;GO:0005829//cytosol;GO:0034715//pICln-Sm protein complex;GO:0034719//SMN-Sm protein complex;GO:0071013//catalytic step 2 spliceosome	GO:0003723//RNA binding	GO:0000387//spliceosomal snRNP assembly;GO:0006396//RNA processing;GO:0006397//mRNA processing;GO:0008380//RNA splicing
S	Zm00001d031701	RPL38A	0.554	0.355	8.22772	5.42279	0.601457	0.000396	1	60S ribosomal protein L38	Genetic Information Processing	Translation	ko03010//Ribosome	K02923	GO:0005622//intracellular;GO:0005840//ribosome;GO:0022625//cytosolic large ribosomal subunit	GO:0003735//structural constituent of ribosome	GO:0006412//translation
S	Zm00001d025913	H2B.5	0.424	0.261	8.2332	4.7604	0.790369	0.000396	1	Histone H2B	-	-	-	-	GO:0000786//nucleosome;GO:0005634//nucleus;GO:0005694//chromosome	GO:0003677//DNA binding;GO:0046982//protein heterodimerization activity	GO:0006334//nucleosome assembly
S	Zm00001d048157	RPS3A	0.489	0.286	6.55548	4.20067	0.642082	0.000402	1	40S ribosomal protein S3a	Genetic Information Processing	Translation	ko03010//Ribosome	K02984	GO:0005622//intracellular;GO:0005737//cytoplasm;GO:0005829//cytosol;GO:0005840//ribosome;GO:0022627//cytosolic small ribosomal subunit	GO:0003735//structural constituent of ribosome	GO:0006412//translation
S	Zm00001d030373	enolase2	0.641	0.401	8.83818	6.42737	0.459521	0.00041	1	enolase2	Metabolism;Metabolism;Metabolism;Metabolism;Genetic Information Processing;Metabolism	Global and overview maps;Global and overview maps;Global and overview maps;Global and overview maps;Folding, sorting and degradation;Carbohydrate metabolism	ko01100//Metabolic pathways;ko01110//Biosynthesis of secondary metabolites;ko01200//Carbon metabolism;ko01230//Biosynthesis of amino acids;ko03018//RNA degradation;ko00010//Glycolysis / Gluconeogenesis	K01689;K01689;K01689;K01689;K01689;K01689	GO:0000015//phosphopyruvate hydratase complex;GO:0005634//nucleus;GO:0005737//cytoplasm;GO:0005740//mitochondrial envelope;GO:0005886//plasma membrane;GO:0009506//plasmodesma;GO:0009507//chloroplast;GO:0048046//apoplast	GO:0000287//magnesium ion binding;GO:0003677//DNA binding;GO:0004634//phosphopyruvate hydratase activity;GO:0005507//copper ion binding;GO:0016829//lyase activity;GO:0046872//metal ion binding	GO:0006096//glycolytic process;GO:0009409//response to cold;GO:0009416//response to light stimulus;GO:0009651//response to salt stress;GO:0009737//response to abscisic acid;GO:0046686//response to cadmium ion
S	Zm00001d049830	At3g12390	0.609	0.395	8.65176	6.05268	0.515419	0.000433	1	Nascent polypeptide-associated complex subunit alpha-like protein 3	-	-	-	-	GO:0005854//nascent polypeptide-associated complex	-	-
S	Zm00001d049619	RP-P0	0.326	0.168	3.15919	2.15739	0.550268	0.000514	1	60S acidic ribosomal protein P0-2	Genetic Information Processing	Translation	ko03010//Ribosome	K02941	GO:0005622//intracellular;GO:0005840//ribosome;GO:0022625//cytosolic large ribosomal subunit	GO:0003735//structural constituent of ribosome;GO:0070180//large ribosomal subunit rRNA binding	GO:0000027//ribosomal large subunit assembly;GO:0002181//cytoplasmic translation;GO:0042254//ribosome biogenesis
S	Zm00001d002601	H1-I	0.413	0.254	7.47786	4.58209	0.70662	0.000524	1	histone H1-3	-	-	-	-	GO:0000786//nucleosome;GO:0005634//nucleus;GO:0005694//chromosome	GO:0003677//DNA binding;GO:0003690//double-stranded DNA binding;GO:0031492//nucleosomal DNA binding	GO:0006334//nucleosome assembly;GO:0006355//regulation of transcription, DNA-templated;GO:0016584//nucleosome positioning;GO:0030261//chromosome condensation;GO:0031936//negative regulation of chromatin silencing;GO:0045910//negative regulation of DNA recombination
S	Zm00001d035094	RPS13	0.576	0.366	8.02142	5.72402	0.486828	0.000606	1	40S ribosomal protein S13-1	Genetic Information Processing	Translation	ko03010//Ribosome	K02953	GO:0005622//intracellular;GO:0005730//nucleolus;GO:0005840//ribosome;GO:0022627//cytosolic small ribosomal subunit	GO:0003735//structural constituent of ribosome;GO:0070181//small ribosomal subunit rRNA binding	GO:0006412//translation
S	Zm00001d044664	RPS16A	0.467	0.268	5.17463	3.7279	0.473091	0.000611	1	40S ribosomal protein S16-3	Genetic Information Processing	Translation	ko03010//Ribosome	K02960	GO:0005840//ribosome;GO:0022627//cytosolic small ribosomal subunit	GO:0003723//RNA binding;GO:0003735//structural constituent of ribosome	GO:0000462//maturation of SSU-rRNA from tricistronic rRNA transcript (SSU-rRNA, 5.8S rRNA, LSU-rRNA);GO:0006412//translation
S	Zm00001d050921	RPL6C	0.402	0.221	4.05646	3.00106	0.434747	0.00062	1	60S ribosomal protein L6	Genetic Information Processing	Translation	ko03010//Ribosome	K02934	GO:0005622//intracellular;GO:0005840//ribosome;GO:0022625//cytosolic large ribosomal subunit	GO:0003723//RNA binding;GO:0003735//structural constituent of ribosome	GO:0000027//ribosomal large subunit assembly;GO:0002181//cytoplasmic translation;GO:0006412//translation
S	Zm00001d035312	RPS29	0.424	0.247	5.56549	3.53605	0.65437	0.000643	1	40S ribosomal protein S29	Genetic Information Processing	Translation	ko03010//Ribosome	K02980	GO:0005622//intracellular;GO:0005840//ribosome;GO:0022627//cytosolic small ribosomal subunit	GO:0003735//structural constituent of ribosome;GO:0008270//zinc ion binding	GO:0006412//translation
S	Zm00001d027731	ECT4	0.348	0.185	3.37814	2.38858	0.500075	0.000688	1	evolutionarily conserved C-terminal region 2	-	-	-	-	-	GO:0003723//RNA binding;GO:0004252//serine-type endopeptidase activity;GO:0008233//peptidase activity;GO:0008236//serine-type peptidase activity;GO:0016787//hydrolase activity	GO:0006508//proteolysis
S	Zm00001d013300	Os03g0743400	0.283	0.14	2.4009	1.66002	0.532369	0.000694	1	Histone H2A	-	-	-	-	GO:0000786//nucleosome;GO:0000790//nuclear chromatin;GO:0005634//nucleus;GO:0005694//chromosome	GO:0003677//DNA binding;GO:0046982//protein heterodimerization activity	GO:0006325//chromatin organization
S	Zm00001d011139	histone deacetylase102	0.348	0.196	4.74205	2.65992	0.834125	0.000705	1	histone deacetylase102	-	-	-	-	GO:0005634//nucleus;GO:0005730//nucleolus	GO:0003676//nucleic acid binding;GO:0016787//hydrolase activity;GO:0046872//metal ion binding	GO:0006325//chromatin organization
S	Zm00001d014679	acidic ribosomal protein P3	0.837	0.636	18.7812	14.3202	0.391244	0.000748	1	acidic ribosomal protein P3	Genetic Information Processing	Translation	ko03010//Ribosome	K02942	GO:0005622//intracellular;GO:0005840//ribosome;GO:0022625//cytosolic large ribosomal subunit	GO:0003735//structural constituent of ribosome;GO:0044877//protein-containing complex binding	GO:0006414//translational elongation;GO:0034059//response to anoxia
S	Zm00001d023987	LARP6B	0.315	0.163	2.84422	2.03586	0.482392	0.000766	1	La-related protein 6B	-	-	-	-	GO:0005634//nucleus;GO:1990904//ribonucleoprotein complex	GO:0003676//nucleic acid binding;GO:0003723//RNA binding	GO:0006396//RNA processing
S	Zm00001d011992	RPL13B	0.63	0.417	9.62787	6.8061	0.500388	0.000831	1	60S ribosomal protein L13	Genetic Information Processing	Translation	ko03010//Ribosome	K02873	GO:0005622//intracellular;GO:0005840//ribosome;GO:0022625//cytosolic large ribosomal subunit	GO:0003735//structural constituent of ribosome	GO:0006412//translation
S	Zm00001d034550	RPS2D	0.391	0.214	3.73509	2.88543	0.372357	0.000899	1	40S ribosomal protein S2-1	Genetic Information Processing	Translation	ko03010//Ribosome	K02981	GO:0005840//ribosome;GO:0015935//small ribosomal subunit;GO:0022627//cytosolic small ribosomal subunit;GO:1990904//ribonucleoprotein complex	GO:0003723//RNA binding;GO:0003735//structural constituent of ribosome	GO:0006412//translation
S	Zm00001d049552	RPL34	0.663	0.477	11.4811	8.38673	0.453075	0.00093	1	60S ribosomal protein L34-3	Genetic Information Processing	Translation	ko03010//Ribosome	K02915	GO:0005622//intracellular;GO:0005840//ribosome;GO:0022625//cytosolic large ribosomal subunit	GO:0003735//structural constituent of ribosome	GO:0006412//translation;GO:0042254//ribosome biogenesis
S	Zm00001d035201	60S acidic ribosomal protein P0	0.793	0.579	15.8578	12.2255	0.375298	0.000939	1	60S acidic ribosomal protein P0	Genetic Information Processing	Translation	ko03010//Ribosome	K02941	GO:0005622//intracellular;GO:0005840//ribosome;GO:0022625//cytosolic large ribosomal subunit	GO:0003735//structural constituent of ribosome;GO:0044877//protein-containing complex binding;GO:0070180//large ribosomal subunit rRNA binding	GO:0000027//ribosomal large subunit assembly;GO:0002181//cytoplasmic translation;GO:0034059//response to anoxia;GO:0042254//ribosome biogenesis
S	Zm00001d027318	BTF3	0.37	0.214	4.12448	2.65428	0.635889	0.000943	1	BTF3 homolog	-	-	-	-	GO:0005829//cytosol;GO:0005854//nascent polypeptide-associated complex;GO:0042788//polysomal ribosome	-	GO:0009651//response to salt stress
S	Zm00001d045889	RPL31	0.467	0.289	6.2029	4.25677	0.543183	0.000973	1	60S ribosomal protein L31	Genetic Information Processing	Translation	ko03010//Ribosome	K02910	GO:0005840//ribosome;GO:0022625//cytosolic large ribosomal subunit	GO:0003735//structural constituent of ribosome	GO:0002181//cytoplasmic translation;GO:0006412//translation
S	Zm00001d012276	H3-1.1	0.554	0.385	15.0417	9.4776	0.666378	0.00099	1	Histone H3.2	-	-	-	-	GO:0000786//nucleosome;GO:0005634//nucleus;GO:0005694//chromosome	GO:0003677//DNA binding;GO:0046982//protein heterodimerization activity	-
S	Zm00001d039733	H4C7	0.511	0.345	12.051	7.13317	0.756533	0.00103276	1	Histone H4	-	-	-	-	GO:0000786//nucleosome;GO:0005634//nucleus;GO:0005694//chromosome;GO:0005730//nucleolus;GO:0005774//vacuolar membrane;GO:0005829//cytosol;GO:0005886//plasma membrane;GO:0009506//plasmodesma;GO:0009507//chloroplast;GO:0009579//thylakoid	GO:0003677//DNA binding;GO:0046982//protein heterodimerization activity	GO:0006334//nucleosome assembly;GO:0009414//response to water deprivation
S	Zm00001d045069	RPL19A	0.587	0.381	8.64534	6.207	0.478028	0.0010841	1	Ribosomal protein L19	Genetic Information Processing	Translation	ko03010//Ribosome	K02885	GO:0005622//intracellular;GO:0005840//ribosome;GO:0022625//cytosolic large ribosomal subunit	GO:0003723//RNA binding;GO:0003735//structural constituent of ribosome	GO:0006412//translation
S	Zm00001d051478	H4C7	0.293	0.156	4.76699	2.76241	0.787154	0.00112188	1	Histone H4	-	-	-	-	GO:0000786//nucleosome;GO:0005634//nucleus;GO:0005694//chromosome;GO:0005730//nucleolus;GO:0005774//vacuolar membrane;GO:0005829//cytosol;GO:0005886//plasma membrane;GO:0009506//plasmodesma;GO:0009507//chloroplast;GO:0009579//thylakoid	GO:0003677//DNA binding;GO:0046982//protein heterodimerization activity	GO:0006334//nucleosome assembly;GO:0009414//response to water deprivation
S	Zm00001d028117	RPS3A	0.533	0.333	6.72425	4.96493	0.437601	0.00112561	1	40S ribosomal protein S3a-2	Genetic Information Processing	Translation	ko03010//Ribosome	K02984	GO:0005622//intracellular;GO:0005737//cytoplasm;GO:0005829//cytosol;GO:0005840//ribosome;GO:0022627//cytosolic small ribosomal subunit	GO:0003735//structural constituent of ribosome	GO:0006412//translation
S	Zm00001d036565	RPS14C	0.815	0.576	14.5518	11.2944	0.365594	0.00113478	1	40S ribosomal protein S14-3	Genetic Information Processing	Translation	ko03010//Ribosome	K02955	GO:0005840//ribosome	GO:0003735//structural constituent of ribosome	GO:0006412//translation
S	Zm00001d047186	RPS9C	0.478	0.29	5.74306	4.12308	0.478097	0.00114555	1	40S ribosomal protein S9	Genetic Information Processing	Translation	ko03010//Ribosome	K02997	GO:0005622//intracellular;GO:0005840//ribosome;GO:0015935//small ribosomal subunit;GO:0022627//cytosolic small ribosomal subunit	GO:0003723//RNA binding;GO:0003735//structural constituent of ribosome;GO:0019843//rRNA binding	GO:0006412//translation;GO:0045903//positive regulation of translational fidelity
S	Zm00001d046583	RPS14C	0.685	0.479	11.5533	8.73127	0.404041	0.00129607	1	40S ribosomal protein S14	Genetic Information Processing	Translation	ko03010//Ribosome	K02955	GO:0005840//ribosome;GO:0022627//cytosolic small ribosomal subunit	GO:0003735//structural constituent of ribosome;GO:0048027//mRNA 5'-UTR binding;GO:0070181//small ribosomal subunit rRNA binding	GO:0000028//ribosomal small subunit assembly;GO:0000462//maturation of SSU-rRNA from tricistronic rRNA transcript (SSU-rRNA, 5.8S rRNA, LSU-rRNA);GO:0006412//translation
S	Zm00001d007815	RPS15	0.5	0.319	6.63988	4.48823	0.565012	0.00133558	1	40S ribosomal protein S15-4	Genetic Information Processing	Translation	ko03010//Ribosome	K02958	GO:0005840//ribosome;GO:0015935//small ribosomal subunit	GO:0003723//RNA binding;GO:0003735//structural constituent of ribosome	GO:0006412//translation
S	Zm00001d003680	RPL3	0.424	0.249	4.64739	3.24481	0.518285	0.00135448	1	60S ribosomal protein L3-1	Genetic Information Processing	Translation	ko03010//Ribosome	K02925	GO:0005622//intracellular;GO:0005840//ribosome	GO:0003735//structural constituent of ribosome	GO:0006412//translation
S	Zm00001d021815	elongation initiation factor2	0.337	0.183	3.28005	2.29647	0.5143	0.00136569	1	elongation initiation factor2	Genetic Information Processing	Translation	ko03013//RNA transport	K03242	GO:0005737//cytoplasm;GO:0005829//cytosol;GO:0005850//eukaryotic translation initiation factor 2 complex	GO:0000049//tRNA binding;GO:0003743//translation initiation factor activity;GO:0003924//GTPase activity;GO:0005525//GTP binding	GO:0001731//formation of translation preinitiation complex;GO:0006413//translational initiation;GO:0045903//positive regulation of translational fidelity
S	Zm00001d049790	RPL32A	0.837	0.737	29.1054	22.0355	0.401459	0.00144559	1	60S ribosomal protein L32	Genetic Information Processing	Translation	ko03010//Ribosome	K02912	GO:0005622//intracellular;GO:0005840//ribosome	GO:0003735//structural constituent of ribosome	GO:0006412//translation
S	Zm00001d004839	RPL3	0.391	0.23	4.96796	3.07871	0.690329	0.00149218	1	60S ribosomal protein L3-1	Genetic Information Processing	Translation	ko03010//Ribosome	K02925	GO:0005622//intracellular;GO:0005840//ribosome	GO:0003735//structural constituent of ribosome	GO:0006412//translation
S	Zm00001d012837	OsI_002060	0.293	0.165	4.05045	2.25778	0.843178	0.00150994	1	Histone H2A	-	-	-	-	GO:0000786//nucleosome;GO:0000790//nuclear chromatin;GO:0005634//nucleus;GO:0005694//chromosome	GO:0003677//DNA binding;GO:0046982//protein heterodimerization activity	GO:0006325//chromatin organization
S	Zm00001d003730	H3C2	0.25	0.127	2.83115	1.81741	0.6395	0.00158916	1	Histone H3.2	-	-	-	-	GO:0000786//nucleosome;GO:0005634//nucleus;GO:0005694//chromosome;GO:0010369//chromocenter	GO:0003677//DNA binding;GO:0046982//protein heterodimerization activity	-
S	Zm00001d038776	MPP	0.25	0.126	2.37348	1.59912	0.56972	0.00162699	1	Probable mitochondrial-processing peptidase subunit alpha-2 chloroplastic/mitochondrial	-	-	-	-	GO:0005739//mitochondrion;GO:0005743//mitochondrial inner membrane;GO:0017087//mitochondrial processing peptidase complex	GO:0003824//catalytic activity;GO:0004175//endopeptidase activity;GO:0004222//metalloendopeptidase activity;GO:0046872//metal ion binding	GO:0006508//proteolysis;GO:0006627//protein processing involved in protein targeting to mitochondrion
S	Zm00001d002546	H4C7	0.337	0.188	4.48571	2.97209	0.593858	0.00163175	1	Histone H4	-	-	-	-	GO:0000786//nucleosome;GO:0005634//nucleus;GO:0005694//chromosome;GO:0005730//nucleolus;GO:0005774//vacuolar membrane;GO:0005829//cytosol;GO:0005886//plasma membrane;GO:0009506//plasmodesma;GO:0009507//chloroplast;GO:0009579//thylakoid	GO:0003677//DNA binding;GO:0046982//protein heterodimerization activity	GO:0006334//nucleosome assembly;GO:0009414//response to water deprivation
S	Zm00001d025619	prohibitin2	0.424	0.249	4.69478	3.49634	0.425211	0.0017428	1	prohibitin2	-	-	-	-	GO:0016020//membrane	-	-
S	Zm00001d005485	prohibitin1	0.348	0.194	3.5455	2.54259	0.479689	0.00184611	1	prohibitin1	-	-	-	-	GO:0016020//membrane	-	-
S	Zm00001d007810	RPS15	0.522	0.327	6.43333	4.85442	0.406266	0.0018568	1	40S ribosomal protein S15-4	Genetic Information Processing	Translation	ko03010//Ribosome	K02958	GO:0005840//ribosome;GO:0015935//small ribosomal subunit;GO:0022627//cytosolic small ribosomal subunit	GO:0003723//RNA binding;GO:0003735//structural constituent of ribosome	GO:0000028//ribosomal small subunit assembly;GO:0006412//translation
S	Zm00001d014073	RPL23A	0.37	0.212	3.74977	2.7995	0.421634	0.00188916	1	60S ribosomal protein L23	Genetic Information Processing	Translation	ko03010//Ribosome	K02894	GO:0005840//ribosome	GO:0003735//structural constituent of ribosome	GO:0006412//translation
S	Zm00001d002450	RPL12	0.609	0.39	9.11618	6.70591	0.442997	0.00192911	1	60S ribosomal protein L12-3	Genetic Information Processing	Translation	ko03010//Ribosome	K02870	GO:0005840//ribosome;GO:0015934//large ribosomal subunit;GO:0022625//cytosolic large ribosomal subunit	GO:0003735//structural constituent of ribosome;GO:0019843//rRNA binding;GO:0070180//large ribosomal subunit rRNA binding	GO:0000027//ribosomal large subunit assembly;GO:0006412//translation
S	Zm00001d037111	RPS17	0.489	0.306	6.24462	4.54158	0.459418	0.00194951	1	40S ribosomal protein S17-1	Genetic Information Processing	Translation	ko03010//Ribosome	K02962	GO:0005622//intracellular;GO:0005840//ribosome	GO:0003735//structural constituent of ribosome	GO:0006412//translation
S	Zm00001d009638	Os05g0573700	0.261	0.139	2.97183	1.85461	0.680237	0.00197811	1	Ketol-acid reductoisomerase chloroplastic	Metabolism;Metabolism;Metabolism;Metabolism;Metabolism;Metabolism	Global and overview maps;Global and overview maps;Global and overview maps;Global and overview maps;Metabolism of cofactors and vitamins;Amino acid metabolism	ko01100//Metabolic pathways;ko01110//Biosynthesis of secondary metabolites;ko01230//Biosynthesis of amino acids;ko01210//2-Oxocarboxylic acid metabolism;ko00770//Pantothenate and CoA biosynthesis;ko00290//Valine, leucine and isoleucine biosynthesis	K00053;K00053;K00053;K00053;K00053;K00053	GO:0005739//mitochondrion;GO:0009507//chloroplast	GO:0004455//ketol-acid reductoisomerase activity;GO:0016491//oxidoreductase activity;GO:0016853//isomerase activity;GO:0046872//metal ion binding	GO:0008652//cellular amino acid biosynthetic process;GO:0009082//branched-chain amino acid biosynthetic process;GO:0009097//isoleucine biosynthetic process;GO:0009099//valine biosynthetic process;GO:0055114//oxidation-reduction process
S	Zm00001d049933	Zm00001d049933	0.674	0.506	13.0423	9.91048	0.396172	0.00199305	1	ribosomal protein S25	-	-	-	-	GO:0005739//mitochondrion;GO:0005840//ribosome	GO:0042030//ATPase inhibitor activity	GO:0032780//negative regulation of ATPase activity
S	Zm00001d027394	H4C7	0.446	0.293	11.6136	6.68845	0.796074	0.0020519	1	Histone H4	-	-	-	-	GO:0000786//nucleosome;GO:0005634//nucleus;GO:0005694//chromosome;GO:0005730//nucleolus;GO:0005774//vacuolar membrane;GO:0005829//cytosol;GO:0005886//plasma membrane;GO:0009506//plasmodesma;GO:0009507//chloroplast;GO:0009579//thylakoid	GO:0003677//DNA binding;GO:0046982//protein heterodimerization activity	GO:0006334//nucleosome assembly;GO:0009414//response to water deprivation
S	Zm00001d034795	prohibitin4	0.25	0.127	2.4539	1.65063	0.572061	0.00205417	1	prohibitin4	-	-	-	-	GO:0016020//membrane	-	-
S	Zm00001d035838	RPL39A	0.413	0.255	5.05796	3.5404	0.514642	0.00219709	1	60S ribosomal protein L39-1	Genetic Information Processing	Translation	ko03010//Ribosome	K02924	GO:0005622//intracellular;GO:0005840//ribosome;GO:0022625//cytosolic large ribosomal subunit	GO:0003735//structural constituent of ribosome	GO:0006412//translation
S	Zm00001d048291	MORF8	0.348	0.198	3.63341	2.6294	0.46659	0.00225773	1	Multiple organellar RNA editing factor 8 chloroplastic/mitochondrial	-	-	-	-	GO:0005739//mitochondrion	-	GO:0016554//cytidine to uridine editing;GO:0080156//mitochondrial mRNA modification
S	Zm00001d038923	receptor for activated C kinase1	0.576	0.379	7.71068	5.81839	0.406237	0.0023278	1	Guanine nucleotide-binding protein beta subunit-like protein	-	-	-	-	GO:0005634//nucleus;GO:0005829//cytosol;GO:0022627//cytosolic small ribosomal subunit	GO:0005080//protein kinase C binding;GO:0005515//protein binding;GO:0019899//enzyme binding;GO:0043022//ribosome binding	GO:0001934//positive regulation of protein phosphorylation;GO:0072344//rescue of stalled ribosome
S	Zm00001d045000	RPS17C	0.739	0.544	14.9157	11.5359	0.37071	0.00247615	1	40S ribosomal protein S17-4	Genetic Information Processing	Translation	ko03010//Ribosome	K02962	GO:0005622//intracellular;GO:0005840//ribosome	GO:0003735//structural constituent of ribosome	GO:0006412//translation
S	Zm00001d020450	RPL34	0.543	0.343	6.54631	4.99472	0.390277	0.00258242	1	60S ribosomal protein L34-3	Genetic Information Processing	Translation	ko03010//Ribosome	K02915	GO:0005622//intracellular;GO:0005840//ribosome;GO:0022625//cytosolic large ribosomal subunit	GO:0003735//structural constituent of ribosome	GO:0006412//translation;GO:0042254//ribosome biogenesis
S	Zm00001d029263	CPN10	0.337	0.187	3.30325	2.41166	0.453856	0.00259549	1	Chaperonin	-	-	-	-	GO:0005737//cytoplasm;GO:0005759//mitochondrial matrix	GO:0046872//metal ion binding;GO:0051082//unfolded protein binding;GO:0051087//chaperone binding	GO:0006457//protein folding;GO:0051085//chaperone cofactor-dependent protein refolding
S	Zm00001d012423	H2B.5	0.348	0.211	5.66514	3.17205	0.836695	0.00260502	1	Histone H2B	-	-	-	-	GO:0000786//nucleosome;GO:0005634//nucleus;GO:0005694//chromosome	GO:0003677//DNA binding;GO:0046982//protein heterodimerization activity	GO:0006334//nucleosome assembly
S	Zm00001d045403	PBA1	0.272	0.149	2.82087	1.85602	0.603926	0.00288911	1	Proteasome subunit beta type-6	Genetic Information Processing	Folding, sorting and degradation	ko03050//Proteasome	K02738	GO:0000502//proteasome complex;GO:0005634//nucleus;GO:0005737//cytoplasm;GO:0005839//proteasome core complex	GO:0004175//endopeptidase activity;GO:0004298//threonine-type endopeptidase activity;GO:0008233//peptidase activity;GO:0016787//hydrolase activity	GO:0006508//proteolysis;GO:0010498//proteasomal protein catabolic process;GO:0010499//proteasomal ubiquitin-independent protein catabolic process;GO:0043161//proteasome-mediated ubiquitin-dependent protein catabolic process;GO:0051603//proteolysis involved in cellular protein catabolic process
S	Zm00001d036570	RPL27C	0.326	0.192	3.65636	2.42707	0.591189	0.00289157	1	60S ribosomal protein L27	Genetic Information Processing	Translation	ko03010//Ribosome	K02901	GO:0005622//intracellular;GO:0005840//ribosome;GO:0022625//cytosolic large ribosomal subunit	GO:0003735//structural constituent of ribosome	GO:0006412//translation
S	Zm00001d021300	OsI_002060	0.413	0.261	8.3912	5.40618	0.634269	0.00294255	1	Histone H2A	-	-	-	-	GO:0000786//nucleosome;GO:0000790//nuclear chromatin;GO:0005634//nucleus;GO:0005694//chromosome	GO:0003677//DNA binding;GO:0046982//protein heterodimerization activity	GO:0006325//chromatin organization
S	Zm00001d032070	H2B.2	0.543	0.378	13.814	9.131	0.597285	0.00295924	1	Histone H2B	-	-	-	-	GO:0000786//nucleosome;GO:0005634//nucleus;GO:0005694//chromosome	GO:0003677//DNA binding;GO:0046982//protein heterodimerization activity	GO:0006334//nucleosome assembly
S	Zm00001d034479	histone one (H1)	0.554	0.372	8.43508	6.15559	0.454505	0.00310668	1	histone one (H1)	-	-	-	-	GO:0000786//nucleosome;GO:0005634//nucleus;GO:0005694//chromosome	GO:0003677//DNA binding;GO:0003690//double-stranded DNA binding;GO:0031492//nucleosomal DNA binding	GO:0006334//nucleosome assembly;GO:0006355//regulation of transcription, DNA-templated;GO:0016584//nucleosome positioning;GO:0030261//chromosome condensation;GO:0031936//negative regulation of chromatin silencing;GO:0045910//negative regulation of DNA recombination
S	Zm00001d012992	RPS26	0.793	0.6	17.0633	12.9489	0.398069	0.00326075	1	40S ribosomal protein S26-3	Genetic Information Processing	Translation	ko03010//Ribosome	K02976	GO:0005622//intracellular;GO:0005840//ribosome;GO:0022627//cytosolic small ribosomal subunit	GO:0003729//mRNA binding;GO:0003735//structural constituent of ribosome	GO:0006412//translation;GO:0006520//cellular amino acid metabolic process
S	Zm00001d021433	HMG-transcription factor 13	0.326	0.19	4.53146	3.19109	0.505928	0.0033673	1	High mobility group B protein 2	-	-	-	-	GO:0005634//nucleus;GO:0016020//membrane;GO:0016021//integral component of membrane	GO:0003677//DNA binding	-
S	Zm00001d041785	Os05g0310800	0.261	0.143	2.8777	1.81279	0.666706	0.00340295	1	coatomer protein1	-	-	-	-	GO:0000139//Golgi membrane;GO:0005737//cytoplasm;GO:0005794//Golgi apparatus;GO:0005829//cytosol;GO:0016020//membrane;GO:0030126//COPI vesicle coat;GO:0030137//COPI-coated vesicle;GO:0030663//COPI-coated vesicle membrane;GO:0031410//cytoplasmic vesicle	-	GO:0006888//ER to Golgi vesicle-mediated transport;GO:0006890//retrograde vesicle-mediated transport, Golgi to ER;GO:0015031//protein transport;GO:0016192//vesicle-mediated transport;GO:0051645//Golgi localization
S	Zm00001d039518	eukaryotic initiation factor3	0.272	0.15	2.82303	1.83611	0.620598	0.00343291	1	eukaryotic initiation factor3	Genetic Information Processing	Translation	ko03013//RNA transport	K03254	GO:0005737//cytoplasm;GO:0005852//eukaryotic translation initiation factor 3 complex;GO:0016282//eukaryotic 43S preinitiation complex;GO:0033290//eukaryotic 48S preinitiation complex;GO:0043614//multi-eIF complex;GO:0071540//eukaryotic translation initiation factor 3 complex, eIF3e;GO:0071541//eukaryotic translation initiation factor 3 complex, eIF3m	GO:0003723//RNA binding;GO:0003729//mRNA binding;GO:0003743//translation initiation factor activity	GO:0001732//formation of cytoplasmic translation initiation complex;GO:0002183//cytoplasmic translational initiation;GO:0002188//translation reinitiation;GO:0006412//translation;GO:0006413//translational initiation
S	Zm00001d006844	STY46	0.783	0.619	19.3678	14.6839	0.399422	0.00354137	1	Protein kinase	-	-	-	-	GO:0005737//cytoplasm	GO:0016301//kinase activity	GO:0016310//phosphorylation
S	Zm00001d047697	RPS28	0.783	0.594	17.3144	13.1104	0.401258	0.00358001	1	40S ribosomal protein S28	Genetic Information Processing	Translation	ko03010//Ribosome	K02979	GO:0005622//intracellular;GO:0005840//ribosome	GO:0003735//structural constituent of ribosome	GO:0006412//translation
S	Zm00001d007824	RPL4A	0.62	0.461	10.4311	7.74511	0.429527	0.00375502	1	60S ribosomal protein L4-1	Genetic Information Processing	Translation	ko03010//Ribosome	K02930	GO:0005840//ribosome;GO:0022625//cytosolic large ribosomal subunit	GO:0003735//structural constituent of ribosome	GO:0006412//translation
S	Zm00001d053636	rps8	0.554	0.371	7.26161	5.57277	0.381894	0.00377134	1	40S ribosomal protein S8	Genetic Information Processing	Translation	ko03010//Ribosome	K02995	GO:0005622//intracellular;GO:0005840//ribosome;GO:0022627//cytosolic small ribosomal subunit;GO:0043253//chloroplast ribosome	GO:0003735//structural constituent of ribosome;GO:0043022//ribosome binding	GO:0000462//maturation of SSU-rRNA from tricistronic rRNA transcript (SSU-rRNA, 5.8S rRNA, LSU-rRNA);GO:0006412//translation;GO:0042255//ribosome assembly
S	Zm00001d009417	RPL28A	0.63	0.462	10.954	8.04593	0.445127	0.00379007	1	60S ribosomal protein L28-1	Genetic Information Processing	Translation	ko03010//Ribosome	K02903	GO:0005622//intracellular;GO:0005840//ribosome;GO:0022625//cytosolic large ribosomal subunit	GO:0003735//structural constituent of ribosome	GO:0006412//translation
S	Zm00001d048158	RPS3A	0.457	0.288	5.4387	4.10742	0.405029	0.00414333	1	40S ribosomal protein S3a-2	Genetic Information Processing	Translation	ko03010//Ribosome	K02984	GO:0005622//intracellular;GO:0005737//cytoplasm;GO:0005829//cytosol;GO:0005840//ribosome;GO:0022627//cytosolic small ribosomal subunit	GO:0003735//structural constituent of ribosome	GO:0006412//translation
S	Zm00001d028201	sec61a	0.283	0.158	3.0038	2.0338	0.562608	0.00454163	1	SecY protein transport family protein	Genetic Information Processing;Cellular Processes;Genetic Information Processing	Folding, sorting and degradation;Transport and catabolism;Folding, sorting and degradation	ko04141//Protein processing in endoplasmic reticulum;ko04145//Phagosome;ko03060//Protein export	K10956;K10956;K10956	GO:0005783//endoplasmic reticulum;GO:0005784//Sec61 translocon complex;GO:0005789//endoplasmic reticulum membrane;GO:0016020//membrane;GO:0016021//integral component of membrane	GO:0005048//signal sequence binding;GO:0008320//protein transmembrane transporter activity	GO:0006616//SRP-dependent cotranslational protein targeting to membrane, translocation;GO:0006620//posttranslational protein targeting to endoplasmic reticulum membrane;GO:0015031//protein transport
S	Zm00001d005200	RPS12	0.413	0.261	4.72739	3.48072	0.441657	0.00477497	1	40S ribosomal protein S12	Genetic Information Processing	Translation	ko03010//Ribosome	K02951	GO:0005622//intracellular;GO:0005840//ribosome;GO:0022627//cytosolic small ribosomal subunit	GO:0003735//structural constituent of ribosome	GO:0006412//translation
S	Zm00001d053630	ribosomal protein S8 homolog	0.304	0.174	2.96158	2.22221	0.414374	0.00500016	1	ribosomal protein S8 homolog	Genetic Information Processing	Translation	ko03010//Ribosome	K02995	GO:0005622//intracellular;GO:0005840//ribosome;GO:0016020//membrane;GO:0016021//integral component of membrane;GO:0022627//cytosolic small ribosomal subunit;GO:0043253//chloroplast ribosome	GO:0003735//structural constituent of ribosome;GO:0043022//ribosome binding	GO:0000462//maturation of SSU-rRNA from tricistronic rRNA transcript (SSU-rRNA, 5.8S rRNA, LSU-rRNA);GO:0006412//translation;GO:0006629//lipid metabolic process;GO:0042255//ribosome assembly
S	Zm00001d053633	rps8	0.435	0.286	5.63121	3.92316	0.521428	0.00501373	1	40S ribosomal protein S8	Genetic Information Processing	Translation	ko03010//Ribosome	K02995	GO:0005622//intracellular;GO:0005840//ribosome;GO:0022627//cytosolic small ribosomal subunit;GO:0043253//chloroplast ribosome	GO:0003735//structural constituent of ribosome;GO:0043022//ribosome binding	GO:0000462//maturation of SSU-rRNA from tricistronic rRNA transcript (SSU-rRNA, 5.8S rRNA, LSU-rRNA);GO:0006412//translation;GO:0042255//ribosome assembly
S	Zm00001d025571	Zm00001d025571	0.25	0.144	2.96928	1.68286	0.819195	0.00537519	1	-	-	-	-	-	-	-	-
S	Zm00001d010867	FOLD2	0.25	0.135	2.17841	1.66346	0.389084	0.00558839	1	Bifunctional protein FolD 2	-	-	-	-	GO:0005829//cytosol	GO:0003824//catalytic activity;GO:0004477//methenyltetrahydrofolate cyclohydrolase activity;GO:0004486//methylenetetrahydrofolate dehydrogenase [NAD(P)+] activity;GO:0004488//methylenetetrahydrofolate dehydrogenase (NADP+) activity;GO:0016491//oxidoreductase activity;GO:0016787//hydrolase activity	GO:0035999//tetrahydrofolate interconversion;GO:0046653//tetrahydrofolate metabolic process;GO:0055114//oxidation-reduction process
S	Zm00001d033979	Os03g0743400	0.261	0.142	2.60673	1.73905	0.583942	0.00561956	1	Histone H2A	-	-	-	-	GO:0000786//nucleosome;GO:0000790//nuclear chromatin;GO:0005634//nucleus;GO:0005694//chromosome	GO:0003677//DNA binding;GO:0005509//calcium ion binding;GO:0046982//protein heterodimerization activity	GO:0006325//chromatin organization
S	Zm00001d045268	H3C2	0.413	0.269	6.70459	4.65375	0.526754	0.00591946	1	Histone H3.2	-	-	-	-	GO:0000786//nucleosome;GO:0005634//nucleus;GO:0005694//chromosome;GO:0010369//chromocenter	GO:0003677//DNA binding;GO:0046982//protein heterodimerization activity	-
S	Zm00001d018468	formaldehyde dehydrogenase homolog1	0.293	0.166	2.88815	2.05319	0.492273	0.00592107	1	formaldehyde dehydrogenase homolog1	Metabolism;Metabolism;Metabolism;Metabolism;Metabolism;Metabolism	Global and overview maps;Global and overview maps;Global and overview maps;Carbohydrate metabolism;Lipid metabolism;Amino acid metabolism	ko01100//Metabolic pathways;ko01110//Biosynthesis of secondary metabolites;ko01200//Carbon metabolism;ko00010//Glycolysis / Gluconeogenesis;ko00071//Fatty acid degradation;ko00350//Tyrosine metabolism	K00121;K00121;K00121;K00121;K00121;K00121	GO:0005737//cytoplasm;GO:0005829//cytosol;GO:0016020//membrane;GO:0016021//integral component of membrane	GO:0004022//alcohol dehydrogenase (NAD) activity;GO:0004024//alcohol dehydrogenase activity, zinc-dependent;GO:0008270//zinc ion binding;GO:0016491//oxidoreductase activity;GO:0046872//metal ion binding;GO:0051903//S-(hydroxymethyl)glutathione dehydrogenase activity	GO:0006069//ethanol oxidation;GO:0046294//formaldehyde catabolic process;GO:0055114//oxidation-reduction process
S	Zm00001d044247	H2B.2	0.304	0.176	3.37423	2.35689	0.517674	0.00601752	1	thioredoxin h homolog3	-	-	-	-	GO:0000786//nucleosome;GO:0005634//nucleus;GO:0005694//chromosome	GO:0003677//DNA binding;GO:0046982//protein heterodimerization activity	GO:0006334//nucleosome assembly
S	Zm00001d013034	RPS2D	0.533	0.368	7.81507	5.83342	0.421916	0.00604733	1	40S ribosomal protein S2-1	Genetic Information Processing	Translation	ko03010//Ribosome	K02981	GO:0005840//ribosome;GO:0015935//small ribosomal subunit;GO:0022627//cytosolic small ribosomal subunit;GO:1990904//ribonucleoprotein complex	GO:0003723//RNA binding;GO:0003735//structural constituent of ribosome	GO:0006412//translation
S	Zm00001d047707	RPS7	0.533	0.354	7.23137	5.49522	0.396091	0.00609228	1	40S ribosomal protein S7-2	Genetic Information Processing	Translation	ko03010//Ribosome	K02993	GO:0005622//intracellular;GO:0005840//ribosome;GO:0022627//cytosolic small ribosomal subunit;GO:0032040//small-subunit processome	GO:0003735//structural constituent of ribosome	GO:0006364//rRNA processing;GO:0006412//translation;GO:0042274//ribosomal small subunit biogenesis
S	Zm00001d021706	OsI_26380	0.446	0.301	6.74316	4.70942	0.517874	0.00629384	1	Histone H2A	-	-	-	-	GO:0000786//nucleosome;GO:0000790//nuclear chromatin;GO:0005634//nucleus;GO:0005694//chromosome	GO:0003677//DNA binding;GO:0046982//protein heterodimerization activity	GO:0006325//chromatin organization
S	Zm00001d017242	At2g20490	0.424	0.268	5.25935	3.76443	0.482453	0.00629901	1	H/ACA ribonucleoprotein complex subunit 3-like protein	Genetic Information Processing	Translation	ko03008//Ribosome biogenesis in eukaryotes	K11130	GO:0031429//box H/ACA snoRNP complex;GO:0090661//box H/ACA telomerase RNP complex	GO:0030515//snoRNA binding;GO:0034513//box H/ACA snoRNA binding;GO:0070034//telomerase RNA binding	GO:0001522//pseudouridine synthesis;GO:0031118//rRNA pseudouridine synthesis;GO:0031120//snRNA pseudouridine synthesis;GO:0042254//ribosome biogenesis
S	Zm00001d008669	H4C7	0.402	0.258	6.46565	4.84464	0.416405	0.00703046	1	Histone H4	-	-	-	-	GO:0000786//nucleosome;GO:0005634//nucleus;GO:0005694//chromosome;GO:0005730//nucleolus;GO:0005774//vacuolar membrane;GO:0005829//cytosol;GO:0005886//plasma membrane;GO:0009506//plasmodesma;GO:0009507//chloroplast;GO:0009579//thylakoid	GO:0003677//DNA binding;GO:0046982//protein heterodimerization activity	GO:0006334//nucleosome assembly;GO:0009414//response to water deprivation
S	Zm00001d013008	rpmJ1	0.293	0.164	2.66244	2.02898	0.391992	0.00714258	1	Ribosomal protein	Genetic Information Processing	Translation	ko03010//Ribosome	K02919	GO:0005622//intracellular;GO:0005840//ribosome	GO:0003735//structural constituent of ribosome	GO:0006412//translation
S	Zm00001d044033	TBL19	0.272	0.156	2.65084	1.91714	0.467495	0.00799933	1	TRICHOME BIREFRINGENCE-LIKE 20	-	-	-	-	GO:0005794//Golgi apparatus;GO:0016020//membrane;GO:0016021//integral component of membrane	GO:0016413//O-acetyltransferase activity	-
S	Zm00001d009480	receptor for activated C kinase2	0.565	0.394	8.1084	6.27655	0.369445	0.00812508	1	Receptor for activated C kinase 1A	-	-	-	-	GO:0005634//nucleus;GO:0005829//cytosol;GO:0022627//cytosolic small ribosomal subunit	GO:0005080//protein kinase C binding;GO:0005515//protein binding;GO:0016301//kinase activity;GO:0019899//enzyme binding;GO:0043022//ribosome binding	GO:0001934//positive regulation of protein phosphorylation;GO:0016310//phosphorylation;GO:0072344//rescue of stalled ribosome
S	Zm00001d009868	REFA1	0.359	0.22	3.93169	3.02488	0.378273	0.00907338	1	Elongation factor 1-alpha	Genetic Information Processing	Translation	ko03013//RNA transport	K03231	GO:0005737//cytoplasm	GO:0000166//nucleotide binding;GO:0003746//translation elongation factor activity;GO:0003924//GTPase activity;GO:0005525//GTP binding	GO:0006412//translation;GO:0006414//translational elongation
S	Zm00001d015378	GDH2	0.283	0.169	3.05283	2.11757	0.527739	0.00935687	1	Glycine cleavage system H protein 2 mitochondrial	Metabolism;Metabolism;Metabolism;Metabolism;Metabolism	Global and overview maps;Global and overview maps;Global and overview maps;Amino acid metabolism;Carbohydrate metabolism	ko01100//Metabolic pathways;ko01110//Biosynthesis of secondary metabolites;ko01200//Carbon metabolism;ko00260//Glycine, serine and threonine metabolism;ko00630//Glyoxylate and dicarboxylate metabolism	K02437;K02437;K02437;K02437;K02437	GO:0005739//mitochondrion;GO:0005960//glycine cleavage complex	-	GO:0019464//glycine decarboxylation via glycine cleavage system
S	Zm00001d032789	chaperonin2	0.326	0.2	3.97241	2.97829	0.415531	0.00959421	1	chaperonin2	Genetic Information Processing	Folding, sorting and degradation	ko03018//RNA degradation	K04077	GO:0005737//cytoplasm;GO:0005739//mitochondrion;GO:0005829//cytosol	GO:0000166//nucleotide binding;GO:0005524//ATP binding;GO:0051082//unfolded protein binding	GO:0006457//protein folding;GO:0006458//'de novo' protein folding;GO:0007005//mitochondrion organization;GO:0042026//protein refolding;GO:0045041//protein import into mitochondrial intermembrane space
G2	Zm00001d028183	CCT3	0.28	0.108	3.88633	1.34124	1.53484	1.1e-07	0.00433878	T-complex protein 1 subunit gamma	-	-	-	-	GO:0005737//cytoplasm;GO:0005832//chaperonin-containing T-complex	GO:0000166//nucleotide binding;GO:0005524//ATP binding;GO:0051082//unfolded protein binding	GO:0006457//protein folding
G2	Zm00001d002546	H4C7	0.37	0.186	6.0588	2.88046	1.07273	2.22e-06	0.0872388	Histone H4	-	-	-	-	GO:0000786//nucleosome;GO:0005634//nucleus;GO:0005694//chromosome;GO:0005730//nucleolus;GO:0005774//vacuolar membrane;GO:0005829//cytosol;GO:0005886//plasma membrane;GO:0009506//plasmodesma;GO:0009507//chloroplast;GO:0009579//thylakoid	GO:0003677//DNA binding;GO:0046982//protein heterodimerization activity	GO:0006334//nucleosome assembly;GO:0009414//response to water deprivation
G2	ZeamMp136	COX1	0.25	0.103	4.45529	1.69251	1.39636	7.44e-06	0.292125	cox1	Metabolism;Metabolism	Global and overview maps;Energy metabolism	ko01100//Metabolic pathways;ko00190//Oxidative phosphorylation	K02256;K02256	GO:0005739//mitochondrion;GO:0005743//mitochondrial inner membrane;GO:0005751//mitochondrial respiratory chain complex IV;GO:0005886//plasma membrane;GO:0016020//membrane;GO:0016021//integral component of membrane;GO:0045277//respiratory chain complex IV;GO:0070469//respiratory chain	GO:0004129//cytochrome-c oxidase activity;GO:0016491//oxidoreductase activity;GO:0020037//heme binding;GO:0046872//metal ion binding	GO:0006119//oxidative phosphorylation;GO:0006123//mitochondrial electron transport, cytochrome c to oxygen;GO:0009060//aerobic respiration;GO:0015990//electron transport coupled proton transport;GO:0022900//electron transport chain;GO:0055114//oxidation-reduction process
G2	Zm00001d044246	OsI_002060	0.57	0.377	15.1308	8.21245	0.881604	1.5e-05	0.590766	Histone H2A	-	-	-	-	GO:0000786//nucleosome;GO:0000790//nuclear chromatin;GO:0005634//nucleus;GO:0005694//chromosome	GO:0003677//DNA binding;GO:0046982//protein heterodimerization activity	GO:0006325//chromatin organization
G2	Zm00001d048291	MORF8	0.37	0.196	5.27373	2.53634	1.05608	2.77e-05	1	Multiple organellar RNA editing factor 8 chloroplastic/mitochondrial	-	-	-	-	GO:0005739//mitochondrion	-	GO:0016554//cytidine to uridine editing;GO:0080156//mitochondrial mRNA modification
G2	Zm00001d028117	RPS3A	0.55	0.331	7.94017	4.89155	0.698878	2.91e-05	1	40S ribosomal protein S3a-2	Genetic Information Processing	Translation	ko03010//Ribosome	K02984	GO:0005622//intracellular;GO:0005737//cytoplasm;GO:0005829//cytosol;GO:0005840//ribosome;GO:0022627//cytosolic small ribosomal subunit	GO:0003735//structural constituent of ribosome	GO:0006412//translation
G2	Zm00001d050100	histone2b2	0.33	0.165	4.52398	2.46238	0.877538	4.37e-05	1	Histone H2B.2	-	-	-	-	GO:0000786//nucleosome;GO:0005634//nucleus;GO:0005694//chromosome	GO:0003677//DNA binding;GO:0046982//protein heterodimerization activity	GO:0006334//nucleosome assembly
G2	Zm00001d021433	HMG-transcription factor 13	0.34	0.189	6.57199	3.07493	1.09578	7.64e-05	1	High mobility group B protein 2	-	-	-	-	GO:0005634//nucleus;GO:0016020//membrane;GO:0016021//integral component of membrane	GO:0003677//DNA binding	-
G2	Zm00001d041322	HLP	0.38	0.209	5.12732	2.76083	0.893106	7.98e-05	1	50S ribosomal protein L14	Genetic Information Processing	Translation	ko03010//Ribosome	K02874	GO:0005762//mitochondrial large ribosomal subunit;GO:0005840//ribosome;GO:0015934//large ribosomal subunit	GO:0003735//structural constituent of ribosome;GO:0070180//large ribosomal subunit rRNA binding	GO:0006412//translation
G2	Zm00001d045104	UBP23	0.26	0.124	3.30818	1.56126	1.08333	8.77e-05	1	Ubiquitin carboxyl-terminal hydrolase	-	-	-	-	-	GO:0004197//cysteine-type endopeptidase activity;GO:0004843//thiol-dependent ubiquitin-specific protease activity;GO:0008233//peptidase activity;GO:0008234//cysteine-type peptidase activity;GO:0016787//hydrolase activity;GO:0036459//thiol-dependent ubiquitinyl hydrolase activity	GO:0006508//proteolysis;GO:0006511//ubiquitin-dependent protein catabolic process;GO:0016579//protein deubiquitination
G2	Zm00001d049399	Os04g0620700	0.32	0.169	5.13007	2.55283	1.00688	0.000125	1	Putative nucleolin-like family protein	-	-	-	-	GO:0005730//nucleolus;GO:0030686//90S preribosome	GO:0003676//nucleic acid binding;GO:0003723//RNA binding;GO:0019843//rRNA binding	GO:0042274//ribosomal small subunit biogenesis
G2	Zm00001d007192	CCT6A	0.25	0.123	2.84435	1.46782	0.95443	0.000256	1	T-complex protein 1 subunit zeta	-	-	-	-	GO:0005737//cytoplasm;GO:0005832//chaperonin-containing T-complex	GO:0000166//nucleotide binding;GO:0005524//ATP binding;GO:0051082//unfolded protein binding	GO:0006457//protein folding
G2	Zm00001d013669	DNAJ1	0.39	0.236	5.79992	3.09533	0.905938	0.000308	1	Chaperone protein dnaJ 3	Genetic Information Processing	Folding, sorting and degradation	ko04141//Protein processing in endoplasmic reticulum	K09503	GO:0005829//cytosol	GO:0005524//ATP binding;GO:0031072//heat shock protein binding;GO:0046872//metal ion binding;GO:0051082//unfolded protein binding	GO:0006457//protein folding;GO:0009408//response to heat
G2	Zm00001d031569	FKBP70	0.38	0.221	5.60679	3.22055	0.799867	0.000388	1	Peptidyl-prolyl isomerase	-	-	-	-	GO:0005737//cytoplasm	GO:0003755//peptidyl-prolyl cis-trans isomerase activity;GO:0005515//protein binding;GO:0005528//FK506 binding;GO:0016853//isomerase activity	GO:0000413//protein peptidyl-prolyl isomerization;GO:0061077//chaperone-mediated protein folding
G2	Zm00001d045268	H3C2	0.43	0.268	8.29824	4.55869	0.864186	0.000496	1	Histone H3.2	-	-	-	-	GO:0000786//nucleosome;GO:0005634//nucleus;GO:0005694//chromosome;GO:0010369//chromocenter	GO:0003677//DNA binding;GO:0046982//protein heterodimerization activity	-
G2	Zm00001d034698	TIM10	0.3	0.163	3.77139	2.07443	0.862381	0.000529	1	Mitochondrial import inner membrane translocase subunit Tim10	-	-	-	-	GO:0005739//mitochondrion;GO:0005743//mitochondrial inner membrane;GO:0042721//TIM22 mitochondrial import inner membrane insertion complex	GO:0008565//protein transporter activity;GO:0046872//metal ion binding	GO:0015031//protein transport;GO:0045039//protein import into mitochondrial inner membrane
G2	Zm00001d049619	RP-P0	0.31	0.168	3.65516	2.12623	0.781636	0.000541	1	60S acidic ribosomal protein P0-2	Genetic Information Processing	Translation	ko03010//Ribosome	K02941	GO:0005622//intracellular;GO:0005840//ribosome;GO:0022625//cytosolic large ribosomal subunit	GO:0003735//structural constituent of ribosome;GO:0070180//large ribosomal subunit rRNA binding	GO:0000027//ribosomal large subunit assembly;GO:0002181//cytoplasmic translation;GO:0042254//ribosome biogenesis
G2	Zm00001d009638	Os05g0573700	0.26	0.138	3.41166	1.82599	0.901798	0.000702	1	Ketol-acid reductoisomerase chloroplastic	Metabolism;Metabolism;Metabolism;Metabolism;Metabolism;Metabolism	Global and overview maps;Global and overview maps;Global and overview maps;Global and overview maps;Metabolism of cofactors and vitamins;Amino acid metabolism	ko01100//Metabolic pathways;ko01110//Biosynthesis of secondary metabolites;ko01230//Biosynthesis of amino acids;ko01210//2-Oxocarboxylic acid metabolism;ko00770//Pantothenate and CoA biosynthesis;ko00290//Valine, leucine and isoleucine biosynthesis	K00053;K00053;K00053;K00053;K00053;K00053	GO:0005739//mitochondrion;GO:0009507//chloroplast	GO:0004455//ketol-acid reductoisomerase activity;GO:0016491//oxidoreductase activity;GO:0016853//isomerase activity;GO:0046872//metal ion binding	GO:0008652//cellular amino acid biosynthetic process;GO:0009082//branched-chain amino acid biosynthetic process;GO:0009097//isoleucine biosynthetic process;GO:0009099//valine biosynthetic process;GO:0055114//oxidation-reduction process
G2	Zm00001d051885	FIB1	0.36	0.218	5.33541	3.11734	0.775284	0.000967	1	ATG8-interacting protein 1	Genetic Information Processing	Translation	ko03008//Ribosome biogenesis in eukaryotes	K14563	GO:0015030//Cajal body;GO:0031428//box C/D snoRNP complex;GO:0032040//small-subunit processome	GO:0003723//RNA binding;GO:0008168//methyltransferase activity;GO:0008649//rRNA methyltransferase activity;GO:1990259//histone-glutamine methyltransferase activity	GO:0000494//box C/D snoRNA 3'-end processing;GO:0006364//rRNA processing;GO:0031167//rRNA methylation;GO:0032259//methylation;GO:1990258//histone glutamine methylation
G2	Zm00001d012276	H3-1.1	0.52	0.386	15.8928	9.40749	0.756493	0.00138213	1	Histone H3.2	-	-	-	-	GO:0000786//nucleosome;GO:0005634//nucleus;GO:0005694//chromosome	GO:0003677//DNA binding;GO:0046982//protein heterodimerization activity	-
G2	Zm00001d025381	HTR2	0.28	0.155	3.61888	2.35835	0.617766	0.00169613	1	Histone H3.2	-	-	-	-	GO:0000786//nucleosome;GO:0005634//nucleus;GO:0005694//chromosome;GO:0010369//chromocenter	GO:0003677//DNA binding;GO:0046982//protein heterodimerization activity	-
G2	Zm00001d038570	SPT6	0.26	0.15	3.32166	1.76591	0.911493	0.00219955	1	global transcription factor group B1	-	-	-	-	GO:0005634//nucleus;GO:0008023//transcription elongation factor complex;GO:0035327//transcriptionally active chromatin	GO:0003676//nucleic acid binding;GO:0003677//DNA binding;GO:0031491//nucleosome binding;GO:0042393//histone binding	GO:0006139//nucleobase-containing compound metabolic process;GO:0006368//transcription elongation from RNA polymerase II promoter;GO:0032968//positive regulation of transcription elongation from RNA polymerase II promoter;GO:0034728//nucleosome organization;GO:0042789//mRNA transcription by RNA polymerase II;GO:0050684//regulation of mRNA processing;GO:0070827//chromatin maintenance
G2	Zm00001d037481	TBP1	0.27	0.154	3.27922	1.99189	0.719218	0.00255039	1	26S protease regulatory subunit 6A homolog A	Genetic Information Processing	Folding, sorting and degradation	ko03050//Proteasome	K03065	GO:0005737//cytoplasm;GO:0008540//proteasome regulatory particle, base subcomplex	GO:0000166//nucleotide binding;GO:0005524//ATP binding;GO:0008233//peptidase activity;GO:0016787//hydrolase activity;GO:0036402//proteasome-activating ATPase activity	GO:0006508//proteolysis;GO:0030163//protein catabolic process;GO:0045899//positive regulation of RNA polymerase II transcriptional preinitiation complex assembly
G2	Zm00001d019562	RPL44	0.47	0.321	7.02574	4.51335	0.638451	0.00255937	1	60S ribosomal protein L44	Genetic Information Processing	Translation	ko03010//Ribosome	K02929	GO:0005622//intracellular;GO:0005840//ribosome;GO:0022625//cytosolic large ribosomal subunit	GO:0003735//structural constituent of ribosome	GO:0006412//translation
G2	Zm00001d044653	Zm00001d044653	0.27	0.156	3.39267	1.90614	0.831762	0.0025901	1	-	-	-	-	-	-	-	-
G2	Zm00001d051860	Zm00001d051860	0.33	0.198	3.98098	2.62293	0.601945	0.00283674	1	-	-	-	-	-	-	-	-
G2	ZeamMp041	ZeamMp041	0.38	0.251	8.43893	5.27829	0.676989	0.00349978	1	orf99-c	-	-	-	-	GO:0005739//mitochondrion	-	-
G2	Zm00001d045352	NAP1;1	0.27	0.158	3.21398	2.06556	0.63783	0.00447744	1	Nucleosome assembly protein 1;2	-	-	-	-	GO:0005634//nucleus	-	GO:0006334//nucleosome assembly
G2	ZeamMp044	ZeamMp044	0.41	0.283	9.91766	5.74856	0.7868	0.00484427	1	orf101-a	-	-	-	-	GO:0005739//mitochondrion	-	-
G2	Zm00001d018479	At2g20360	0.34	0.209	3.93545	2.7482	0.518042	0.00515892	1	NADH dehydrogenase [ubiquinone] 1 alpha subcomplex subunit 9 mitochondrial	Metabolism;Metabolism	Global and overview maps;Energy metabolism	ko01100//Metabolic pathways;ko00190//Oxidative phosphorylation	K03953;K03953	GO:0005747//mitochondrial respiratory chain complex I	GO:0003824//catalytic activity;GO:0003954//NADH dehydrogenase activity;GO:0050662//coenzyme binding	GO:0009651//response to salt stress;GO:0055114//oxidation-reduction process;GO:1901006//ubiquinone-6 biosynthetic process
G2	Zm00001d027394	H4C7	0.42	0.294	10.5582	6.72422	0.650926	0.00527867	1	Histone H4	-	-	-	-	GO:0000786//nucleosome;GO:0005634//nucleus;GO:0005694//chromosome;GO:0005730//nucleolus;GO:0005774//vacuolar membrane;GO:0005829//cytosol;GO:0005886//plasma membrane;GO:0009506//plasmodesma;GO:0009507//chloroplast;GO:0009579//thylakoid	GO:0003677//DNA binding;GO:0046982//protein heterodimerization activity	GO:0006334//nucleosome assembly;GO:0009414//response to water deprivation
G2	Zm00001d011139	histone deacetylase102	0.32	0.197	3.82721	2.70039	0.503123	0.00548277	1	histone deacetylase102	-	-	-	-	GO:0005634//nucleus;GO:0005730//nucleolus	GO:0003676//nucleic acid binding;GO:0016787//hydrolase activity;GO:0046872//metal ion binding	GO:0006325//chromatin organization
G2	Zm00001d005276	PAB8	0.59	0.441	9.59347	7.26115	0.401854	0.00653233	1	Polyadenylate-binding protein 2	Genetic Information Processing;Genetic Information Processing;Genetic Information Processing	Translation;Folding, sorting and degradation;Translation	ko03013//RNA transport;ko03018//RNA degradation;ko03015//mRNA surveillance pathway	K13126;K13126;K13126	GO:0005634//nucleus;GO:0005737//cytoplasm;GO:0005829//cytosol;GO:1990904//ribonucleoprotein complex	GO:0003676//nucleic acid binding;GO:0003723//RNA binding;GO:0003730//mRNA 3'-UTR binding;GO:0008143//poly(A) binding;GO:0008266//poly(U) RNA binding	-
G2	Zm00001d015134	At2g21870	0.43	0.292	5.44135	3.9392	0.466062	0.00685448	1	Probable ATP synthase 24 kDa subunit mitochondrial	-	-	-	-	-	-	GO:0009555//pollen development
G2	Zm00001d039299	RPS15AA	0.31	0.195	4.19398	2.56104	0.711594	0.00727055	1	40S ribosomal protein S15a-1	Genetic Information Processing	Translation	ko03010//Ribosome	K02957	GO:0005840//ribosome;GO:0022627//cytosolic small ribosomal subunit	GO:0003735//structural constituent of ribosome	GO:0006412//translation
G2	Zm00001d039733	H4C7	0.46	0.347	11.2216	7.15675	0.648908	0.0074196	1	Histone H4	-	-	-	-	GO:0000786//nucleosome;GO:0005634//nucleus;GO:0005694//chromosome;GO:0005730//nucleolus;GO:0005774//vacuolar membrane;GO:0005829//cytosol;GO:0005886//plasma membrane;GO:0009506//plasmodesma;GO:0009507//chloroplast;GO:0009579//thylakoid	GO:0003677//DNA binding;GO:0046982//protein heterodimerization activity	GO:0006334//nucleosome assembly;GO:0009414//response to water deprivation
G2	Zm00001d047787	histone2A1	0.55	0.423	16.0614	10.6425	0.593761	0.0074519	1	Histone H2A	-	-	-	-	GO:0000786//nucleosome;GO:0000790//nuclear chromatin;GO:0005634//nucleus;GO:0005694//chromosome	GO:0003677//DNA binding;GO:0046982//protein heterodimerization activity	GO:0006325//chromatin organization
G2	Zm00001d053632	rps8	0.5	0.36	7.37664	5.23131	0.495793	0.00774475	1	40S ribosomal protein S8	Genetic Information Processing	Translation	ko03010//Ribosome	K02995	GO:0005622//intracellular;GO:0005840//ribosome;GO:0022627//cytosolic small ribosomal subunit;GO:0043253//chloroplast ribosome	GO:0003735//structural constituent of ribosome;GO:0043022//ribosome binding	GO:0000462//maturation of SSU-rRNA from tricistronic rRNA transcript (SSU-rRNA, 5.8S rRNA, LSU-rRNA);GO:0006412//translation;GO:0042255//ribosome assembly
G2	Zm00001d007815	RPS15	0.45	0.321	6.45185	4.48909	0.52329	0.0083291	1	40S ribosomal protein S15-4	Genetic Information Processing	Translation	ko03010//Ribosome	K02958	GO:0005840//ribosome;GO:0015935//small ribosomal subunit	GO:0003723//RNA binding;GO:0003735//structural constituent of ribosome	GO:0006412//translation
G2	Zm00001d021706	OsI_26380	0.42	0.302	6.82248	4.69633	0.538761	0.00843352	1	Histone H2A	-	-	-	-	GO:0000786//nucleosome;GO:0000790//nuclear chromatin;GO:0005634//nucleus;GO:0005694//chromosome	GO:0003677//DNA binding;GO:0046982//protein heterodimerization activity	GO:0006325//chromatin organization
G2	Zm00001d031128	Os12g0623900	0.64	0.485	10.6598	8.26005	0.367961	0.00854788	1	5-methyltetrahydropteroyltriglutamate--homocysteine methyltransferase 1	Metabolism;Metabolism;Metabolism;Metabolism;Metabolism	Global and overview maps;Global and overview maps;Global and overview maps;Amino acid metabolism;Metabolism of other amino acids	ko01100//Metabolic pathways;ko01110//Biosynthesis of secondary metabolites;ko01230//Biosynthesis of amino acids;ko00270//Cysteine and methionine metabolism;ko00450//Selenocompound metabolism	K00549;K00549;K00549;K00549;K00549	-	GO:0003871//5-methyltetrahydropteroyltriglutamate-homocysteine S-methyltransferase activity;GO:0008168//methyltransferase activity;GO:0008270//zinc ion binding;GO:0016740//transferase activity	GO:0008652//cellular amino acid biosynthetic process;GO:0009086//methionine biosynthetic process;GO:0032259//methylation
G2	Zm00001d012423	H2B.5	0.32	0.211	5.05547	3.19424	0.662373	0.00878183	1	Histone H2B	-	-	-	-	GO:0000786//nucleosome;GO:0005634//nucleus;GO:0005694//chromosome	GO:0003677//DNA binding;GO:0046982//protein heterodimerization activity	GO:0006334//nucleosome assembly
G2	Zm00001d053635	rps8	0.49	0.357	7.60165	5.29683	0.521185	0.00924651	1	40S ribosomal protein S8	Genetic Information Processing	Translation	ko03010//Ribosome	K02995	GO:0005622//intracellular;GO:0005840//ribosome;GO:0022627//cytosolic small ribosomal subunit;GO:0043253//chloroplast ribosome	GO:0003735//structural constituent of ribosome;GO:0043022//ribosome binding	GO:0000462//maturation of SSU-rRNA from tricistronic rRNA transcript (SSU-rRNA, 5.8S rRNA, LSU-rRNA);GO:0006412//translation;GO:0042255//ribosome assembly
M	Zm00001d032789	chaperonin2	0.327	0.192	4.42741	2.86308	0.628895	2.79e-05	1	chaperonin2	Genetic Information Processing	Folding, sorting and degradation	ko03018//RNA degradation	K04077	GO:0005737//cytoplasm;GO:0005739//mitochondrion;GO:0005829//cytosol	GO:0000166//nucleotide binding;GO:0005524//ATP binding;GO:0051082//unfolded protein binding	GO:0006457//protein folding;GO:0006458//'de novo' protein folding;GO:0007005//mitochondrion organization;GO:0042026//protein refolding;GO:0045041//protein import into mitochondrial intermembrane space
M	Zm00001d040752	SAR homolog1	0.287	0.179	3.62373	2.22815	0.70163	0.000205	1	GTP-binding protein SAR1B	Genetic Information Processing	Folding, sorting and degradation	ko04141//Protein processing in endoplasmic reticulum	K07953	GO:0005622//intracellular;GO:0005783//endoplasmic reticulum;GO:0005794//Golgi apparatus	GO:0000166//nucleotide binding;GO:0005525//GTP binding	GO:0006886//intracellular protein transport;GO:0015031//protein transport;GO:0016192//vesicle-mediated transport
M	Zm00001d049619	RP-P0	0.272	0.164	3.29489	2.07862	0.664606	0.000233	1	60S acidic ribosomal protein P0-2	Genetic Information Processing	Translation	ko03010//Ribosome	K02941	GO:0005622//intracellular;GO:0005840//ribosome;GO:0022625//cytosolic large ribosomal subunit	GO:0003735//structural constituent of ribosome;GO:0070180//large ribosomal subunit rRNA binding	GO:0000027//ribosomal large subunit assembly;GO:0002181//cytoplasmic translation;GO:0042254//ribosome biogenesis
M	Zm00001d041550	heat shock protein70-4	0.663	0.507	11.839	9.02028	0.392299	0.000247	1	Heat shock 70 kDa protein 3	Genetic Information Processing;Genetic Information Processing;Cellular Processes	Folding, sorting and degradation;Transcription;Transport and catabolism	ko04141//Protein processing in endoplasmic reticulum;ko03040//Spliceosome;ko04144//Endocytosis	K03283;K03283;K03283	GO:0005737//cytoplasm	GO:0000166//nucleotide binding;GO:0005524//ATP binding;GO:0016887//ATPase activity;GO:0031072//heat shock protein binding;GO:0042623//ATPase activity, coupled;GO:0044183//protein binding involved in protein folding;GO:0051082//unfolded protein binding;GO:0051787//misfolded protein binding	GO:0006986//response to unfolded protein;GO:0034605//cellular response to heat;GO:0034620//cellular response to unfolded protein;GO:0042026//protein refolding;GO:0051085//chaperone cofactor-dependent protein refolding
M	Zm00001d003683	RPL3	0.421	0.288	5.61366	4.08367	0.459073	0.000282	1	60S ribosomal protein L3-1	Genetic Information Processing	Translation	ko03010//Ribosome	K02925	GO:0005622//intracellular;GO:0005840//ribosome;GO:0022625//cytosolic large ribosomal subunit	GO:0003735//structural constituent of ribosome	GO:0000027//ribosomal large subunit assembly;GO:0006412//translation
M	Zm00001d035312	RPS29	0.366	0.243	4.88729	3.48668	0.48718	0.000419	1	40S ribosomal protein S29	Genetic Information Processing	Translation	ko03010//Ribosome	K02980	GO:0005622//intracellular;GO:0005840//ribosome;GO:0022627//cytosolic small ribosomal subunit	GO:0003735//structural constituent of ribosome;GO:0008270//zinc ion binding	GO:0006412//translation
M	Zm00001d034698	TIM10	0.262	0.159	2.98866	2.06586	0.53276	0.000478	1	Mitochondrial import inner membrane translocase subunit Tim10	-	-	-	-	GO:0005739//mitochondrion;GO:0005743//mitochondrial inner membrane;GO:0042721//TIM22 mitochondrial import inner membrane insertion complex	GO:0008565//protein transporter activity;GO:0046872//metal ion binding	GO:0015031//protein transport;GO:0045039//protein import into mitochondrial inner membrane
M	Zm00001d052855	HSP81-1	0.624	0.5	12.4419	9.51486	0.386947	0.000515	1	HSP protein%3B Putative heat shock protein 90 family protein	Genetic Information Processing;Organismal Systems	Folding, sorting and degradation;Environmental adaptation	ko04141//Protein processing in endoplasmic reticulum;ko04626//Plant-pathogen interaction	K04079;K04079	GO:0005737//cytoplasm;GO:0005829//cytosol;GO:0005886//plasma membrane;GO:0009986//cell surface;GO:0032991//protein-containing complex;GO:0048471//perinuclear region of cytoplasm	GO:0005524//ATP binding;GO:0051082//unfolded protein binding	GO:0006457//protein folding;GO:0034605//cellular response to heat;GO:0050821//protein stabilization
M	Zm00001d010030	RPL29A	0.535	0.396	8.82339	6.7621	0.383861	0.000618	1	60S ribosomal protein L29-1	Genetic Information Processing	Translation	ko03010//Ribosome	K02905	GO:0005622//intracellular;GO:0005840//ribosome;GO:0022625//cytosolic large ribosomal subunit	GO:0003735//structural constituent of ribosome	GO:0002181//cytoplasmic translation;GO:0006412//translation
M	Zm00001d053630	ribosomal protein S8 homolog	0.272	0.169	3.11448	2.15798	0.529313	0.000726	1	ribosomal protein S8 homolog	Genetic Information Processing	Translation	ko03010//Ribosome	K02995	GO:0005622//intracellular;GO:0005840//ribosome;GO:0016020//membrane;GO:0016021//integral component of membrane;GO:0022627//cytosolic small ribosomal subunit;GO:0043253//chloroplast ribosome	GO:0003735//structural constituent of ribosome;GO:0043022//ribosome binding	GO:0000462//maturation of SSU-rRNA from tricistronic rRNA transcript (SSU-rRNA, 5.8S rRNA, LSU-rRNA);GO:0006412//translation;GO:0006629//lipid metabolic process;GO:0042255//ribosome assembly
M	Zm00001d046352	Os02g0220500	0.302	0.195	3.4929	2.43904	0.518112	0.00091	1	Elongation factor 1-gamma 3	-	-	-	-	-	GO:0003746//translation elongation factor activity;GO:0005515//protein binding	GO:0006412//translation;GO:0006414//translational elongation
M	Zm00001d004473	Os04g0119400	0.282	0.176	3.09042	2.21103	0.483086	0.00101741	1	Pyruvate dehydrogenase E1 component subunit alpha-3 chloroplastic	Metabolism;Metabolism;Metabolism;Metabolism;Metabolism;Metabolism	Global and overview maps;Global and overview maps;Global and overview maps;Carbohydrate metabolism;Carbohydrate metabolism;Carbohydrate metabolism	ko01100//Metabolic pathways;ko01110//Biosynthesis of secondary metabolites;ko01200//Carbon metabolism;ko00010//Glycolysis / Gluconeogenesis;ko00620//Pyruvate metabolism;ko00020//Citrate cycle (TCA cycle)	K00161;K00161;K00161;K00161;K00161;K00161	GO:0043231//intracellular membrane-bounded organelle	GO:0004739//pyruvate dehydrogenase (acetyl-transferring) activity;GO:0016491//oxidoreductase activity;GO:0016624//oxidoreductase activity, acting on the aldehyde or oxo group of donors, disulfide as acceptor	GO:0006086//acetyl-CoA biosynthetic process from pyruvate;GO:0055114//oxidation-reduction process
M	Zm00001d024675	ORRM2	0.401	0.274	5.10321	3.95802	0.366624	0.00109519	1	RNA-binding (RRM/RBD/RNP motifs) family protein	-	-	-	-	GO:0005634//nucleus;GO:1990904//ribonucleoprotein complex	GO:0003676//nucleic acid binding;GO:0003723//RNA binding	-
M	Zm00001d035094	RPS13	0.495	0.362	7.45228	5.64518	0.400664	0.00120917	1	40S ribosomal protein S13-1	Genetic Information Processing	Translation	ko03010//Ribosome	K02953	GO:0005622//intracellular;GO:0005730//nucleolus;GO:0005840//ribosome;GO:0022627//cytosolic small ribosomal subunit	GO:0003735//structural constituent of ribosome;GO:0070181//small ribosomal subunit rRNA binding	GO:0006412//translation
M	Zm00001d004841	RPL3	0.401	0.295	5.67532	4.06473	0.481545	0.00126313	1	60S ribosomal protein L3-1	Genetic Information Processing	Translation	ko03010//Ribosome	K02925	GO:0005622//intracellular;GO:0005840//ribosome	GO:0003735//structural constituent of ribosome	GO:0006412//translation
M	Zm00001d021196	Os09g0520700	0.267	0.169	3.42963	2.48414	0.465307	0.0016214	1	DEAD-box ATP-dependent RNA helicase 7	-	-	-	-	GO:0005634//nucleus;GO:0005730//nucleolus	GO:0000166//nucleotide binding;GO:0003676//nucleic acid binding;GO:0003723//RNA binding;GO:0004386//helicase activity;GO:0005524//ATP binding;GO:0016787//hydrolase activity	-
M	Zm00001d021020	RPL32A	0.347	0.236	4.21108	3.20725	0.392856	0.00170545	1	60S ribosomal protein L32	Genetic Information Processing	Translation	ko03010//Ribosome	K02912	GO:0005622//intracellular;GO:0005840//ribosome;GO:0022625//cytosolic large ribosomal subunit	GO:0003735//structural constituent of ribosome	GO:0006412//translation
M	Zm00001d033210	chaperone DNA J2	0.396	0.284	5.4555	3.92125	0.476396	0.00177638	1	Chaperone protein dnaJ 3	Genetic Information Processing	Folding, sorting and degradation	ko04141//Protein processing in endoplasmic reticulum	K09503	-	GO:0000166//nucleotide binding;GO:0003678//DNA helicase activity;GO:0004386//helicase activity;GO:0005524//ATP binding;GO:0016787//hydrolase activity;GO:0031072//heat shock protein binding;GO:0046872//metal ion binding;GO:0051082//unfolded protein binding	GO:0000723//telomere maintenance;GO:0006281//DNA repair;GO:0006310//DNA recombination;GO:0006457//protein folding;GO:0006974//cellular response to DNA damage stimulus;GO:0009408//response to heat;GO:0032508//DNA duplex unwinding
M	Zm00001d043382	glutamate-oxaloacetate transaminase1	0.327	0.221	4.00226	3.02802	0.40244	0.00190969	1	glutamate-oxaloacetate transaminase1	Metabolism;Metabolism;Metabolism;Metabolism;Metabolism;Metabolism;Metabolism;Metabolism;Metabolism;Metabolism;Metabolism;Metabolism;Metabolism;Metabolism;Metabolism	Global and overview maps;Global and overview maps;Global and overview maps;Global and overview maps;Amino acid metabolism;Energy metabolism;Global and overview maps;Amino acid metabolism;Amino acid metabolism;Amino acid metabolism;Amino acid metabolism;Amino acid metabolism;Amino acid metabolism;Biosynthesis of other secondary metabolites;Biosynthesis of other secondary metabolites	ko01100//Metabolic pathways;ko01110//Biosynthesis of secondary metabolites;ko01200//Carbon metabolism;ko01230//Biosynthesis of amino acids;ko00270//Cysteine and methionine metabolism;ko00710//Carbon fixation in photosynthetic organisms;ko01210//2-Oxocarboxylic acid metabolism;ko00250//Alanine, aspartate and glutamate metabolism;ko00330//Arginine and proline metabolism;ko00400//Phenylalanine, tyro…	K14454;K14454;K14454;K14454;K14454;K14454;K14454;K14454;K14454;K14454;K14454;K14454;K14454;K14454;K14454	-	GO:0003824//catalytic activity;GO:0004069//L-aspartate:2-oxoglutarate aminotransferase activity;GO:0008483//transaminase activity;GO:0016740//transferase activity;GO:0030170//pyridoxal phosphate binding	GO:0006520//cellular amino acid metabolic process;GO:0009058//biosynthetic process
M	ZeamMp044	ZeamMp044	0.386	0.278	8.59549	5.65802	0.603283	0.00197333	1	orf101-a	-	-	-	-	GO:0005739//mitochondrion	-	-
M	Zm00001d006871	GSVIVT00034021001	0.545	0.424	9.24118	7.02221	0.396152	0.0021254	1	40S ribosomal protein Sa-1	Genetic Information Processing	Translation	ko03010//Ribosome	K02998	GO:0005622//intracellular;GO:0005737//cytoplasm;GO:0005840//ribosome;GO:0015935//small ribosomal subunit;GO:0022627//cytosolic small ribosomal subunit	GO:0003735//structural constituent of ribosome	GO:0000028//ribosomal small subunit assembly;GO:0000447//endonucleolytic cleavage in ITS1 to separate SSU-rRNA from 5.8S rRNA and LSU-rRNA from tricistronic rRNA transcript (SSU-rRNA, 5.8S rRNA, LSU-rRNA);GO:0000461//endonucleolytic cleavage to generate mature 3'-end of SSU-rRNA from (SSU-rRNA, 5.8S rRNA, LSU-rRNA);GO:0002181//cytoplasmic translation;GO:0006407//rRNA export from nucleus;GO:000641…
M	Zm00001d009870	REFA1	0.441	0.33	6.67558	4.78212	0.481245	0.00248029	1	Elongation factor 1-alpha	Genetic Information Processing	Translation	ko03013//RNA transport	K03231	GO:0005737//cytoplasm	GO:0000166//nucleotide binding;GO:0003746//translation elongation factor activity;GO:0003924//GTPase activity;GO:0005525//GTP binding	GO:0006414//translational elongation
M	Zm00001d048157	RPS3A	0.401	0.283	5.38122	4.18817	0.361612	0.0025733	1	40S ribosomal protein S3a	Genetic Information Processing	Translation	ko03010//Ribosome	K02984	GO:0005622//intracellular;GO:0005737//cytoplasm;GO:0005829//cytosol;GO:0005840//ribosome;GO:0022627//cytosolic small ribosomal subunit	GO:0003735//structural constituent of ribosome	GO:0006412//translation
M	Zm00001d016276	ribosomal protein S24	0.317	0.214	3.87911	2.95765	0.391274	0.00259011	1	ribosomal protein S24	Genetic Information Processing	Translation	ko03010//Ribosome	K02974	GO:0005622//intracellular;GO:0005840//ribosome	GO:0003735//structural constituent of ribosome	GO:0006412//translation
M	Zm00001d012878	ribosomal protein S4	0.47	0.349	6.94176	5.37105	0.370096	0.00261006	1	ribosomal protein S4	Genetic Information Processing	Translation	ko03010//Ribosome	K02987	GO:0005622//intracellular;GO:0005737//cytoplasm;GO:0005840//ribosome;GO:0022627//cytosolic small ribosomal subunit	GO:0003723//RNA binding;GO:0003735//structural constituent of ribosome;GO:0019843//rRNA binding	GO:0006412//translation
M	Zm00001d016200	Zm00001d016200	0.426	0.307	5.51955	4.25751	0.37454	0.00271022	1	-	Genetic Information Processing	Translation	ko03010//Ribosome	K02868	GO:0005622//intracellular;GO:0005840//ribosome	GO:0003735//structural constituent of ribosome	GO:0006412//translation
M	Zm00001d044664	RPS16A	0.366	0.267	5.03697	3.65273	0.463581	0.00310058	1	40S ribosomal protein S16-3	Genetic Information Processing	Translation	ko03010//Ribosome	K02960	GO:0005840//ribosome;GO:0022627//cytosolic small ribosomal subunit	GO:0003723//RNA binding;GO:0003735//structural constituent of ribosome	GO:0000462//maturation of SSU-rRNA from tricistronic rRNA transcript (SSU-rRNA, 5.8S rRNA, LSU-rRNA);GO:0006412//translation
M	Zm00001d048291	MORF8	0.287	0.195	3.44519	2.58795	0.412775	0.00376539	1	Multiple organellar RNA editing factor 8 chloroplastic/mitochondrial	-	-	-	-	GO:0005739//mitochondrion	-	GO:0016554//cytidine to uridine editing;GO:0080156//mitochondrial mRNA modification
M	Zm00001d045121	RPL39	0.416	0.315	6.36151	4.79755	0.407073	0.00473489	1	60S ribosomal protein L39	Genetic Information Processing	Translation	ko03010//Ribosome	K02924	GO:0005622//intracellular;GO:0005840//ribosome;GO:0022625//cytosolic large ribosomal subunit	GO:0003735//structural constituent of ribosome	GO:0006412//translation
M	ZeamMp158	ZeamMp158	0.297	0.206	4.86102	3.40533	0.513464	0.00497242	1	orf111-b	-	-	-	-	GO:0005739//mitochondrion	-	-
M	Zm00001d015300	RPL19A	0.535	0.44	9.91956	7.64307	0.376123	0.00515426	1	60S ribosomal protein L19	Genetic Information Processing	Translation	ko03010//Ribosome	K02885	GO:0005622//intracellular;GO:0005840//ribosome;GO:0022625//cytosolic large ribosomal subunit	GO:0003723//RNA binding;GO:0003735//structural constituent of ribosome	GO:0006412//translation
M	Zm00001d048158	RPS3A	0.391	0.285	5.4778	4.01907	0.446734	0.00611912	1	40S ribosomal protein S3a-2	Genetic Information Processing	Translation	ko03010//Ribosome	K02984	GO:0005622//intracellular;GO:0005737//cytoplasm;GO:0005829//cytosol;GO:0005840//ribosome;GO:0022627//cytosolic small ribosomal subunit	GO:0003735//structural constituent of ribosome	GO:0006412//translation
M	Zm00001d031939	RPS25B	0.431	0.323	6.22401	4.76052	0.386726	0.00679148	1	40S ribosomal protein S25-2	Genetic Information Processing	Translation	ko03010//Ribosome	K02975	GO:0005840//ribosome;GO:0022627//cytosolic small ribosomal subunit	GO:0003735//structural constituent of ribosome	-
M	Zm00001d011139	histone deacetylase102	0.282	0.194	3.55203	2.66642	0.413741	0.00679178	1	histone deacetylase102	-	-	-	-	GO:0005634//nucleus;GO:0005730//nucleolus	GO:0003676//nucleic acid binding;GO:0016787//hydrolase activity;GO:0046872//metal ion binding	GO:0006325//chromatin organization
M	ZeamMp098	CCMFN1	0.292	0.209	6.11383	3.41036	0.842152	0.00702228	1	ccmFN	-	-	-	-	GO:0005739//mitochondrion;GO:0016020//membrane;GO:0016021//integral component of membrane	GO:0015232//heme transporter activity;GO:0020037//heme binding	GO:0015886//heme transport;GO:0017004//cytochrome complex assembly
M	Zm00001d043632	RGGA	0.421	0.323	6.42464	4.91836	0.385437	0.0081465	1	Hyaluronan / mRNA binding family	-	-	-	-	-	GO:0003723//RNA binding	-
non-cycling	Zm00001d006010	Zm00001d006010	0.773	0.668	31.621	20.7208	0.609801	3.29e-12	1.29e-07	-	-	-	-	-	-	-	-
non-cycling	Zm00001d042936	Zm00001d042936	0.351	0.253	7.13345	4.06665	0.810759	1.46e-05	0.573603	-	-	-	-	-	-	-	-
non-cycling	Zm00001d027652	TIP1-1	0.426	0.351	11.2564	6.86422	0.713575	0.000112	1	Aquaporin TIP1-1	-	-	-	-	GO:0005773//vacuole;GO:0005774//vacuolar membrane;GO:0009705//plant-type vacuole membrane;GO:0016020//membrane;GO:0016021//integral component of membrane	GO:0015250//water channel activity;GO:0015267//channel activity	GO:0006833//water transport;GO:0007033//vacuole organization;GO:0009826//unidimensional cell growth;GO:0048366//leaf development;GO:0055085//transmembrane transport
non-cycling	Zm00001d019034	thioredoxin h homolog2	0.396	0.329	9.54244	6.17737	0.627365	0.000408	1	thioredoxin h homolog2	-	-	-	-	GO:0005623//cell	GO:0015035//protein disulfide oxidoreductase activity	GO:0006662//glycerol ether metabolic process;GO:0045454//cell redox homeostasis;GO:0055114//oxidation-reduction process
non-cycling	Zm00001d033483	dehydrin13	0.481	0.44	9.29492	6.21816	0.579954	0.000662	1	dehydrin13	-	-	-	-	-	GO:0046872//metal ion binding	-
non-cycling	Zm00001d047470	ERD15	0.336	0.263	5.41721	3.46869	0.643157	0.000727	1	Protein EARLY RESPONSIVE TO DEHYDRATION 15	-	-	-	-	-	-	-
non-cycling	Zm00001d051362	tonoplast intrinsic protein2	0.299	0.229	8.92611	5.03727	0.825389	0.000825	1	tonoplast intrinsic protein2	-	-	-	-	GO:0005773//vacuole;GO:0005774//vacuolar membrane;GO:0016020//membrane;GO:0016021//integral component of membrane;GO:0032586//protein storage vacuole membrane	GO:0015250//water channel activity;GO:0015267//channel activity	GO:0006833//water transport;GO:0055085//transmembrane transport
non-cycling	Zm00001d043795	GSTU6	0.337	0.27	6.56267	4.02882	0.703925	0.000867	1	Glutathione S-transferase GSTU6	Metabolism;Metabolism	Global and overview maps;Metabolism of other amino acids	ko01100//Metabolic pathways;ko00480//Glutathione metabolism	K00799;K00799	GO:0005737//cytoplasm	GO:0004364//glutathione transferase activity;GO:0005515//protein binding;GO:0016740//transferase activity	GO:0006749//glutathione metabolic process
non-cycling	Zm00001d047282	SP1L1	0.44	0.4	8.06955	5.50252	0.552397	0.00132172	1	Protein SPIRAL1	-	-	-	-	GO:0010005//cortical microtubule, transverse to long axis	-	GO:0043622//cortical microtubule organization
non-cycling	Zm00001d053746	WRKY71	0.324	0.256	5.88748	4.19006	0.490681	0.00140156	1	Probable WRKY transcription factor 40	-	-	-	-	GO:0005634//nucleus	GO:0003677//DNA binding;GO:0003700//DNA-binding transcription factor activity;GO:0043565//sequence-specific DNA binding	GO:0006355//regulation of transcription, DNA-templated
non-cycling	Zm00001d026163	EARLI1	0.344	0.273	17.2516	10.0362	0.781509	0.00146669	1	extensin-like protein	-	-	-	-	-	-	-
non-cycling	Zm00001d043998	UBC5A	0.3	0.241	4.26313	2.59857	0.714199	0.00220797	1	Ubiquitin-conjugating enzyme E2 8	Genetic Information Processing;Genetic Information Processing	Folding, sorting and degradation;Folding, sorting and degradation	ko04141//Protein processing in endoplasmic reticulum;ko04120//Ubiquitin mediated proteolysis	K06689;K06689	-	GO:0000166//nucleotide binding;GO:0005524//ATP binding;GO:0016740//transferase activity;GO:0061631//ubiquitin conjugating enzyme activity	GO:0006511//ubiquitin-dependent protein catabolic process;GO:0016567//protein ubiquitination
non-cycling	Zm00001d051420	Zm00001d051420	0.53	0.504	13.0704	9.80288	0.415022	0.00380242	1	dehydrin3	-	-	-	-	GO:0005829//cytosol;GO:0016020//membrane	-	GO:0009414//response to water deprivation;GO:0009415//response to water;GO:0009631//cold acclimation;GO:0009737//response to abscisic acid
non-cycling	Zm00001d030509	MGS1	0.558	0.538	12.1151	9.25514	0.38848	0.00432745	1	Pollen Ole e 1 allergen and extensin family protein	-	-	-	-	-	-	-
non-cycling	Zm00001d040029	Zm00001d040029	0.371	0.312	8.91364	6.83716	0.382618	0.00530547	1	Bowman-Birk type wound-induced proteinase inhibitor WIP1 [Source:UniProtKB/TrEMBL;Acc:B4FPL1]	-	-	-	-	GO:0005576//extracellular region	GO:0004867//serine-type endopeptidase inhibitor activity	GO:0010951//negative regulation of endopeptidase activity
non-cycling	Zm00001d038543	CAM-1	0.423	0.378	6.52344	4.94352	0.400094	0.00836584	1	Calmodulin-7	Organismal Systems;Environmental Information Processing;Environmental Information Processing	Environmental adaptation;Signal transduction;Signal transduction	ko04626//Plant-pathogen interaction;ko04016//MAPK signaling pathway - plant;ko04070//Phosphatidylinositol signaling system	K02183;K02183;K02183	GO:0005634//nucleus	GO:0005509//calcium ion binding;GO:0008171//O-methyltransferase activity;GO:0046872//metal ion binding	GO:0019722//calcium-mediated signaling;GO:0032259//methylation
non-cycling	Zm00001d034601	NAC-transcription factor 49	0.341	0.29	5.64341	4.11668	0.455088	0.00878497	1	NAC domain-containing protein 67%3B NAC1 transcription factor%3B SNAC1	-	-	-	-	GO:0005634//nucleus	GO:0003677//DNA binding	GO:0006355//regulation of transcription, DNA-templated
