# Supplementary material for: Single-cell RNA sequencing reveals cellular diversity and gene expression dynamics in maize root development
Source: Front Plant Sci. 2025 Nov 27;16:1666531. doi: 10.3389/fpls.2025.1666531 (PMC12695853; doi:10.3389/fpls.2025.1666531)
Supplement: Supplementary file 1 [file DataSheet1.zip › Supplementary_Material/Table S1-S6/Table S5 DEGs of pseudo-temporal axis.xlsx]

## Sheet: 拟时间轴差异基因
GeneID	Gene_cluster	P_value	FDR	Symbol	Description	KEGG_A_class	KEGG_B_class	Pathway	K_ID	GO Component	GO Function	GO Process
Zm00001d025873	1	3.34e-154	1.31e-149	pco090777	Low-molecular-weight cysteine-rich protein LCR70	-	-	-	-	-	-	GO:0006952//defense response
Zm00001d019312	1	2.91e-82	1.63e-78	beta glucosidase aggregating factor1	beta glucosidase aggregating factor1	-	-	-	-	GO:0005576//extracellular region;GO:0048046//apoplast	GO:0030246//carbohydrate binding	-
Zm00001d027595	1	9.65e-72	3.45e-68	-	60S ribosomal protein L23	Genetic Information Processing	Translation	ko03010//Ribosome	K02894	GO:0005840//ribosome	GO:0003735//structural constituent of ribosome	GO:0006412//translation
Zm00001d049790	1	2.4e-68	7.25e-65	-	60S ribosomal protein L32	Genetic Information Processing	Translation	ko03010//Ribosome	K02912	GO:0005622//intracellular;GO:0005840//ribosome	GO:0003735//structural constituent of ribosome	GO:0006412//translation
Zm00001d002132	1	1.2e-65	3.37e-62	-	-	-	-	-	-	-	-	-
Zm00001d041727	1	1.13e-59	2.78e-56	-	40S ribosomal protein S29	Genetic Information Processing	Translation	ko03010//Ribosome	K02980	GO:0005622//intracellular;GO:0005840//ribosome	GO:0003735//structural constituent of ribosome;GO:0008270//zinc ion binding	GO:0006412//translation
Zm00001d038374	1	1.6e-59	3.7e-56	-	60S ribosomal protein L36	Genetic Information Processing	Translation	ko03010//Ribosome	K02920	GO:0005622//intracellular;GO:0005840//ribosome;GO:0022625//cytosolic large ribosomal subunit	GO:0003735//structural constituent of ribosome	GO:0002181//cytoplasmic translation;GO:0006412//translation
Zm00001d048368	1	3.42e-52	6.7e-49	-	60S ribosomal protein L23	Genetic Information Processing	Translation	ko03010//Ribosome	K02894	GO:0005840//ribosome;GO:0022625//cytosolic large ribosomal subunit	GO:0003735//structural constituent of ribosome;GO:0070180//large ribosomal subunit rRNA binding	GO:0006412//translation
Zm00001d018410	1	1.2e-51	2.25e-48	-	40S ribosomal protein S30	Genetic Information Processing	Translation	ko03010//Ribosome	K02983	GO:0005622//intracellular;GO:0005840//ribosome;GO:0022627//cytosolic small ribosomal subunit	GO:0003735//structural constituent of ribosome	GO:0006412//translation
Zm00001d017292	1	8.08e-51	1.44e-47	GRMZM2G153488	Defensin-like protein 6	-	-	-	-	-	-	GO:0006952//defense response
Zm00001d034059	1	6.69e-49	1.05e-45	ribosomal protein L13A homolog	60S ribosomal protein L13a-1	Genetic Information Processing	Translation	ko03010//Ribosome	K02872	GO:0005840//ribosome;GO:0015934//large ribosomal subunit;GO:0022625//cytosolic large ribosomal subunit	GO:0003729//mRNA binding;GO:0003735//structural constituent of ribosome	GO:0006412//translation;GO:0017148//negative regulation of translation
Zm00001d049933	1	1.84e-48	2.78e-45	-	ribosomal protein S25	-	-	-	-	GO:0005739//mitochondrion;GO:0005840//ribosome	GO:0042030//ATPase inhibitor activity	GO:0032780//negative regulation of ATPase activity
Zm00001d014969	1	2.83e-48	4.11e-45	-	Ribosomal protein L37	Genetic Information Processing	Translation	ko03010//Ribosome	K02922	GO:0005622//intracellular;GO:0005840//ribosome	GO:0003723//RNA binding;GO:0003735//structural constituent of ribosome;GO:0019843//rRNA binding;GO:0046872//metal ion binding	GO:0006412//translation
Zm00001d011741	1	4.26e-48	5.97e-45	-	40S ribosomal protein S24	Genetic Information Processing	Translation	ko03010//Ribosome	K02974	GO:0005622//intracellular;GO:0005840//ribosome	GO:0003735//structural constituent of ribosome	GO:0006412//translation
Zm00001d010631	1	3.79e-47	5.13e-44	-	60S ribosomal protein L24%3B 60S ribosomal protein L24 isoform 1%3B 60S ribosomal protein L24 isoform 2%3B 60S ribosomal protein L24 isoform 3	Genetic Information Processing	Translation	ko03010//Ribosome	K02896	GO:0005840//ribosome;GO:0022625//cytosolic large ribosomal subunit	GO:0003723//RNA binding;GO:0003735//structural constituent of ribosome	GO:0000027//ribosomal large subunit assembly;GO:0006412//translation;GO:1902626//assembly of large subunit precursor of preribosome
Zm00001d024511	1	4.57e-46	5.98e-43	-	ribosomal protein S3	Genetic Information Processing	Translation	ko03010//Ribosome	K02985	GO:0005634//nucleus;GO:0005840//ribosome;GO:0015935//small ribosomal subunit;GO:0022627//cytosolic small ribosomal subunit	GO:0003684//damaged DNA binding;GO:0003723//RNA binding;GO:0003735//structural constituent of ribosome;GO:0003906//DNA-(apurinic or apyrimidinic site) endonuclease activity;GO:0008534//oxidized purine nucleobase lesion DNA N-glycosylase activity;GO:0032357//oxidized purine DNA binding	GO:0006281//DNA repair;GO:0006412//translation;GO:0045739//positive regulation of DNA repair
Zm00001d002339	1	8.33e-46	1.05e-42	rps11	40S ribosomal protein S11	Genetic Information Processing	Translation	ko03010//Ribosome	K02949	GO:0005622//intracellular;GO:0005737//cytoplasm;GO:0005840//ribosome;GO:0022627//cytosolic small ribosomal subunit	GO:0003723//RNA binding;GO:0003735//structural constituent of ribosome;GO:0019843//rRNA binding	GO:0006412//translation
Zm00001d006844	1	3.9e-45	4.78e-42	-	Protein kinase	-	-	-	-	GO:0005737//cytoplasm	GO:0016301//kinase activity	GO:0016310//phosphorylation
Zm00001d017850	1	9.09e-45	1.05e-41	-	60S ribosomal protein L31	Genetic Information Processing	Translation	ko03010//Ribosome	K02910	GO:0005840//ribosome;GO:0022625//cytosolic large ribosomal subunit	GO:0003735//structural constituent of ribosome	GO:0002181//cytoplasmic translation;GO:0006412//translation
Zm00001d031611	1	9.3e-44	1.01e-40	-	ribosomal protein L17c	Genetic Information Processing	Translation	ko03010//Ribosome	K02880	GO:0005622//intracellular;GO:0005840//ribosome;GO:0015934//large ribosomal subunit;GO:0022625//cytosolic large ribosomal subunit	GO:0003735//structural constituent of ribosome	GO:0002181//cytoplasmic translation;GO:0006412//translation
Zm00001d026286	1	1.03e-43	1.09e-40	ribosomal protein S11	ribosomal protein S11	Genetic Information Processing	Translation	ko03010//Ribosome	K02949	GO:0005622//intracellular;GO:0005737//cytoplasm;GO:0005840//ribosome;GO:0022627//cytosolic small ribosomal subunit	GO:0003723//RNA binding;GO:0003735//structural constituent of ribosome;GO:0019843//rRNA binding	GO:0006412//translation
Zm00001d038535	1	7.18e-43	7.22e-40	-	60S ribosomal protein L30-2	Genetic Information Processing	Translation	ko03010//Ribosome	K02908	GO:0005622//intracellular;GO:0005840//ribosome;GO:0016020//membrane;GO:0016021//integral component of membrane;GO:0022625//cytosolic large ribosomal subunit	GO:0003723//RNA binding;GO:0003735//structural constituent of ribosome	GO:0006412//translation
Zm00001d013568	1	1.4e-42	1.35e-39	responsive to abscisic acid15	Glycine-rich RNA-binding%2C abscisic acid-inducible protein	-	-	-	-	GO:0005634//nucleus;GO:1990904//ribonucleoprotein complex	GO:0003676//nucleic acid binding;GO:0003723//RNA binding;GO:0003729//mRNA binding	GO:0006397//mRNA processing
Zm00001d004052	1	6.43e-42	5.87e-39	-	60S ribosomal protein L35	Genetic Information Processing	Translation	ko03010//Ribosome	K02918	GO:0005622//intracellular;GO:0005840//ribosome;GO:0022625//cytosolic large ribosomal subunit	GO:0003729//mRNA binding;GO:0003735//structural constituent of ribosome	GO:0000463//maturation of LSU-rRNA from tricistronic rRNA transcript (SSU-rRNA, 5.8S rRNA, LSU-rRNA);GO:0006412//translation
Zm00001d018466	1	2.91e-41	2.49e-38	-	RNA-binding (RRM/RBD/RNP motifs) family protein	-	-	-	-	GO:0005634//nucleus;GO:1990904//ribonucleoprotein complex	GO:0003676//nucleic acid binding;GO:0003723//RNA binding;GO:0003729//mRNA binding	-
Zm00001d005642	1	1.3e-40	1.04e-37	-	60S ribosomal protein L35a-2	Genetic Information Processing	Translation	ko03010//Ribosome	K02917	GO:0005622//intracellular;GO:0005840//ribosome;GO:0016020//membrane;GO:0016021//integral component of membrane;GO:0022625//cytosolic large ribosomal subunit	GO:0003735//structural constituent of ribosome	GO:0002181//cytoplasmic translation;GO:0006412//translation;GO:0042273//ribosomal large subunit biogenesis
Zm00001d035087	1	2.57e-40	1.98e-37	acidic ribosomal protein P1a	60S acidic ribosomal protein P1	Genetic Information Processing	Translation	ko03010//Ribosome	K02942	GO:0005622//intracellular;GO:0005840//ribosome;GO:0022625//cytosolic large ribosomal subunit	GO:0003735//structural constituent of ribosome;GO:0030295//protein kinase activator activity;GO:0043021//ribonucleoprotein complex binding;GO:0044877//protein-containing complex binding	GO:0002181//cytoplasmic translation;GO:0006412//translation;GO:0006414//translational elongation;GO:0032147//activation of protein kinase activity
Zm00001d053239	1	4.56e-40	3.45e-37	ribosomal protein S27	ribosomal protein S27	Genetic Information Processing	Translation	ko03010//Ribosome	K02978	GO:0005622//intracellular;GO:0005840//ribosome	GO:0003735//structural constituent of ribosome;GO:0046872//metal ion binding	GO:0006412//translation
Zm00001d045000	1	7.8e-40	5.78e-37	-	40S ribosomal protein S17-4	Genetic Information Processing	Translation	ko03010//Ribosome	K02962	GO:0005622//intracellular;GO:0005840//ribosome	GO:0003735//structural constituent of ribosome	GO:0006412//translation
Zm00001d008594	1	8.37e-40	6.08e-37	-	60S ribosomal protein L26-1	Genetic Information Processing	Translation	ko03010//Ribosome	K02898	GO:0005622//intracellular;GO:0005840//ribosome;GO:0015934//large ribosomal subunit;GO:0022625//cytosolic large ribosomal subunit	GO:0003723//RNA binding;GO:0003735//structural constituent of ribosome	GO:0002181//cytoplasmic translation;GO:0006412//translation;GO:0042273//ribosomal large subunit biogenesis
Zm00001d041760	1	1.6e-39	1.11e-36	-	40S ribosomal protein S9-2	Genetic Information Processing	Translation	ko03010//Ribosome	K02997	GO:0005622//intracellular;GO:0005840//ribosome;GO:0015935//small ribosomal subunit;GO:0022627//cytosolic small ribosomal subunit	GO:0003723//RNA binding;GO:0003735//structural constituent of ribosome;GO:0019843//rRNA binding	GO:0006412//translation;GO:0045903//positive regulation of translational fidelity
Zm00001d022124	1	2.36e-39	1.6e-36	-	60S ribosomal protein L27a-3	Genetic Information Processing	Translation	ko03010//Ribosome	K02900	GO:0005622//intracellular;GO:0005840//ribosome;GO:0015934//large ribosomal subunit;GO:0022625//cytosolic large ribosomal subunit	GO:0003735//structural constituent of ribosome	GO:0006412//translation
Zm00001d014082	1	5.35e-39	3.56e-36	-	60S ribosomal protein L21-1	Genetic Information Processing	Translation	ko03010//Ribosome	K02889	GO:0005622//intracellular;GO:0005840//ribosome;GO:0022625//cytosolic large ribosomal subunit	GO:0003735//structural constituent of ribosome	GO:0006412//translation
Zm00001d012992	1	6.7e-39	4.38e-36	-	40S ribosomal protein S26-3	Genetic Information Processing	Translation	ko03010//Ribosome	K02976	GO:0005622//intracellular;GO:0005840//ribosome;GO:0022627//cytosolic small ribosomal subunit	GO:0003729//mRNA binding;GO:0003735//structural constituent of ribosome	GO:0006412//translation;GO:0006520//cellular amino acid metabolic process
Zm00001d047697	1	1.29e-38	8.29e-36	-	40S ribosomal protein S28	Genetic Information Processing	Translation	ko03010//Ribosome	K02979	GO:0005622//intracellular;GO:0005840//ribosome	GO:0003735//structural constituent of ribosome	GO:0006412//translation
Zm00001d052003	1	1.38e-38	8.71e-36	-	40S ribosomal protein S30	Genetic Information Processing	Translation	ko03010//Ribosome	K02983	GO:0005622//intracellular;GO:0005840//ribosome;GO:0022627//cytosolic small ribosomal subunit	GO:0003735//structural constituent of ribosome	GO:0006412//translation
Zm00001d014355	1	2.56e-38	1.6e-35	-	60S ribosomal protein L27-2	Genetic Information Processing	Translation	ko03010//Ribosome	K02901	GO:0005622//intracellular;GO:0005840//ribosome;GO:0022625//cytosolic large ribosomal subunit	GO:0003735//structural constituent of ribosome	GO:0006412//translation
Zm00001d037929	1	7.69e-38	4.71e-35	-	40S ribosomal protein S5-2	Genetic Information Processing	Translation	ko03010//Ribosome	K02989	GO:0005840//ribosome;GO:0015935//small ribosomal subunit;GO:0022627//cytosolic small ribosomal subunit	GO:0003723//RNA binding;GO:0003729//mRNA binding;GO:0003735//structural constituent of ribosome;GO:0019843//rRNA binding	GO:0000028//ribosomal small subunit assembly;GO:0006412//translation
Zm00001d018383	1	6.47e-37	3.85e-34	ribosomal protein L39	ribosomal protein L39	Genetic Information Processing	Translation	ko03010//Ribosome	K02924	GO:0005622//intracellular;GO:0005840//ribosome;GO:0022625//cytosolic large ribosomal subunit	GO:0003735//structural constituent of ribosome	GO:0006412//translation
Zm00001d052025	1	1.08e-36	6.25e-34	-	60S ribosomal protein L39	Genetic Information Processing	Translation	ko03010//Ribosome	K02924	GO:0005622//intracellular;GO:0005840//ribosome;GO:0022625//cytosolic large ribosomal subunit	GO:0003735//structural constituent of ribosome	GO:0006412//translation
Zm00001d006510	1	1.37e-36	7.77e-34	-	60S ribosomal protein L44	Genetic Information Processing	Translation	ko03010//Ribosome	K02929	GO:0005622//intracellular;GO:0005840//ribosome;GO:0022625//cytosolic large ribosomal subunit	GO:0003735//structural constituent of ribosome	GO:0006412//translation
Zm00001d009653	1	1.45e-36	8.14e-34	acidic ribosomal protein P2a	60S acidic ribosomal protein P2A	Genetic Information Processing	Translation	ko03010//Ribosome	K02943	GO:0005622//intracellular;GO:0005840//ribosome	GO:0003735//structural constituent of ribosome	GO:0006414//translational elongation
Zm00001d038865	1	2.1e-36	1.16e-33	-	60S ribosomal protein L28-1	Genetic Information Processing	Translation	ko03010//Ribosome	K02903	GO:0005622//intracellular;GO:0005840//ribosome;GO:0022625//cytosolic large ribosomal subunit	GO:0003735//structural constituent of ribosome	GO:0006412//translation
Zm00001d019147	1	3.36e-36	1.83e-33	-	40S ribosomal protein S2	Genetic Information Processing	Translation	ko03010//Ribosome	K02981	GO:0005840//ribosome;GO:0015935//small ribosomal subunit;GO:0022627//cytosolic small ribosomal subunit;GO:1990904//ribonucleoprotein complex	GO:0003723//RNA binding;GO:0003735//structural constituent of ribosome	GO:0006412//translation
Zm00001d045069	1	3.55e-36	1.91e-33	-	Ribosomal protein L19	Genetic Information Processing	Translation	ko03010//Ribosome	K02885	GO:0005622//intracellular;GO:0005840//ribosome;GO:0022625//cytosolic large ribosomal subunit	GO:0003723//RNA binding;GO:0003735//structural constituent of ribosome	GO:0006412//translation
Zm00001d010030	1	9.7e-36	5.07e-33	-	60S ribosomal protein L29-1	Genetic Information Processing	Translation	ko03010//Ribosome	K02905	GO:0005622//intracellular;GO:0005840//ribosome;GO:0022625//cytosolic large ribosomal subunit	GO:0003735//structural constituent of ribosome	GO:0002181//cytoplasmic translation;GO:0006412//translation
Zm00001d016549	1	2.84e-35	1.43e-32	60S ribosomal protein L35	60S ribosomal protein L35-1	Genetic Information Processing	Translation	ko03010//Ribosome	K02918	GO:0005622//intracellular;GO:0005840//ribosome;GO:0022625//cytosolic large ribosomal subunit	GO:0003729//mRNA binding;GO:0003735//structural constituent of ribosome	GO:0000463//maturation of LSU-rRNA from tricistronic rRNA transcript (SSU-rRNA, 5.8S rRNA, LSU-rRNA);GO:0006412//translation
Zm00001d010614	1	3.28e-35	1.63e-32	-	40S ribosomal protein S26	Genetic Information Processing	Translation	ko03010//Ribosome	K02976	GO:0005622//intracellular;GO:0005840//ribosome;GO:0022627//cytosolic small ribosomal subunit	GO:0003729//mRNA binding;GO:0003735//structural constituent of ribosome	GO:0006412//translation
Zm00001d010528	1	1.35e-34	6.15e-32	-	60S ribosomal protein L36	Genetic Information Processing	Translation	ko03010//Ribosome	K02920	GO:0005622//intracellular;GO:0005840//ribosome;GO:0022625//cytosolic large ribosomal subunit	GO:0003735//structural constituent of ribosome	GO:0002181//cytoplasmic translation;GO:0006412//translation
Zm00001d021061	1	4.25e-34	1.92e-31	-	60S ribosomal protein L7a-1	Genetic Information Processing	Translation	ko03010//Ribosome	K02936	GO:0005840//ribosome;GO:0022625//cytosolic large ribosomal subunit;GO:1990904//ribonucleoprotein complex	GO:0003723//RNA binding	GO:0000470//maturation of LSU-rRNA;GO:0006412//translation;GO:0042254//ribosome biogenesis
Zm00001d009652	1	4.7e-34	2.1e-31	acidic ribosomal protein P2a-2	acidic ribosomal protein P2a-2	Genetic Information Processing	Translation	ko03010//Ribosome	K02943	GO:0005622//intracellular;GO:0005840//ribosome;GO:0016020//membrane;GO:0016021//integral component of membrane	GO:0003735//structural constituent of ribosome	GO:0006414//translational elongation
Zm00001d012714	1	1.73e-33	7.45e-31	-	Putative uncharacterized protein [Source:UniProtKB/TrEMBL;Acc:B6TMZ0]	-	-	-	-	GO:0016020//membrane;GO:0016021//integral component of membrane	-	-
Zm00001d043413	1	1.89e-33	8.08e-31	-	Putative uncharacterized protein [Source:UniProtKB/TrEMBL;Acc:B6SIK7]	-	-	-	-	GO:0016020//membrane;GO:0016021//integral component of membrane	-	-
Zm00001d007031	1	1.93e-33	8.14e-31	-	Chaperonin	-	-	-	-	GO:0005737//cytoplasm;GO:0005759//mitochondrial matrix	GO:0046872//metal ion binding;GO:0051082//unfolded protein binding;GO:0051087//chaperone binding	GO:0006457//protein folding;GO:0051085//chaperone cofactor-dependent protein refolding
Zm00001d029418	1	2e-33	8.37e-31	-	Ribosomal protein L37	Genetic Information Processing	Translation	ko03010//Ribosome	K02922	GO:0005622//intracellular;GO:0005840//ribosome;GO:0022625//cytosolic large ribosomal subunit	GO:0003723//RNA binding;GO:0003735//structural constituent of ribosome;GO:0019843//rRNA binding;GO:0046872//metal ion binding	GO:0006412//translation
Zm00001d041568	1	5.09e-33	2.08e-30	-	60S ribosomal protein L2	Genetic Information Processing	Translation	ko03010//Ribosome	K02938	GO:0005840//ribosome;GO:0015934//large ribosomal subunit;GO:0022625//cytosolic large ribosomal subunit	GO:0003723//RNA binding;GO:0003735//structural constituent of ribosome	GO:0002181//cytoplasmic translation;GO:0006412//translation
Zm00001d022421	1	6.92e-33	2.8e-30	-	hydroxyproline-rich glycoprotein family protein	-	-	-	-	-	-	-
Zm00001d020201	1	9.38e-33	3.72e-30	-	60S ribosomal protein L35a-2	Genetic Information Processing	Translation	ko03010//Ribosome	K02917	GO:0005622//intracellular;GO:0005840//ribosome;GO:0022625//cytosolic large ribosomal subunit	GO:0003735//structural constituent of ribosome	GO:0002181//cytoplasmic translation;GO:0006412//translation;GO:0042273//ribosomal large subunit biogenesis
Zm00001d034422	1	1.63e-32	6.39e-30	-	40S ribosomal protein S18	Genetic Information Processing	Translation	ko03010//Ribosome	K02964	GO:0005622//intracellular;GO:0005829//cytosol;GO:0005840//ribosome	GO:0003676//nucleic acid binding;GO:0003723//RNA binding;GO:0003735//structural constituent of ribosome	GO:0006412//translation
Zm00001d036567	1	2.03e-32	7.91e-30	-	40S ribosomal protein S14-3	Genetic Information Processing	Translation	ko03010//Ribosome	K02955	GO:0005840//ribosome;GO:0022627//cytosolic small ribosomal subunit	GO:0003735//structural constituent of ribosome;GO:0048027//mRNA 5'-UTR binding;GO:0070181//small ribosomal subunit rRNA binding	GO:0000028//ribosomal small subunit assembly;GO:0000462//maturation of SSU-rRNA from tricistronic rRNA transcript (SSU-rRNA, 5.8S rRNA, LSU-rRNA);GO:0006412//translation
Zm00001d039908	1	2.1e-32	8.09e-30	-	Ribosomal protein L26	Genetic Information Processing	Translation	ko03010//Ribosome	K02898	GO:0005622//intracellular;GO:0005840//ribosome;GO:0015934//large ribosomal subunit;GO:0022625//cytosolic large ribosomal subunit	GO:0003723//RNA binding;GO:0003735//structural constituent of ribosome	GO:0002181//cytoplasmic translation;GO:0006412//translation;GO:0042273//ribosomal large subunit biogenesis
Zm00001d046583	1	3.64e-32	1.39e-29	-	40S ribosomal protein S14	Genetic Information Processing	Translation	ko03010//Ribosome	K02955	GO:0005840//ribosome;GO:0022627//cytosolic small ribosomal subunit	GO:0003735//structural constituent of ribosome;GO:0048027//mRNA 5'-UTR binding;GO:0070181//small ribosomal subunit rRNA binding	GO:0000028//ribosomal small subunit assembly;GO:0000462//maturation of SSU-rRNA from tricistronic rRNA transcript (SSU-rRNA, 5.8S rRNA, LSU-rRNA);GO:0006412//translation
Zm00001d029543	1	5.43e-32	2.03e-29	-	40S ribosomal protein S19-3	Genetic Information Processing	Translation	ko03010//Ribosome	K02966	GO:0005622//intracellular;GO:0005840//ribosome;GO:0022627//cytosolic small ribosomal subunit	GO:0003735//structural constituent of ribosome	GO:0000028//ribosomal small subunit assembly;GO:0006412//translation
Zm00001d006899	1	1.17e-31	4.32e-29	-	40S ribosomal protein S6	Genetic Information Processing	Translation	ko03010//Ribosome	K02991	GO:0005622//intracellular;GO:0005840//ribosome	GO:0003735//structural constituent of ribosome	GO:0006412//translation
Zm00001d002450	1	1.99e-31	7.25e-29	-	60S ribosomal protein L12-3	Genetic Information Processing	Translation	ko03010//Ribosome	K02870	GO:0005840//ribosome;GO:0015934//large ribosomal subunit;GO:0022625//cytosolic large ribosomal subunit	GO:0003735//structural constituent of ribosome;GO:0019843//rRNA binding;GO:0070180//large ribosomal subunit rRNA binding	GO:0000027//ribosomal large subunit assembly;GO:0006412//translation
Zm00001d006100	1	2.62e-31	9.42e-29	-	60S ribosomal protein L7a-1	Genetic Information Processing	Translation	ko03010//Ribosome	K02936	GO:0005840//ribosome;GO:0022625//cytosolic large ribosomal subunit;GO:1990904//ribonucleoprotein complex	GO:0003723//RNA binding	GO:0000470//maturation of LSU-rRNA;GO:0006412//translation;GO:0042254//ribosome biogenesis
Zm00001d052075	1	5.67e-31	2.02e-28	-	60S ribosomal protein L35a-2	Genetic Information Processing	Translation	ko03010//Ribosome	K02917	GO:0005622//intracellular;GO:0005840//ribosome;GO:0022625//cytosolic large ribosomal subunit	GO:0003735//structural constituent of ribosome	GO:0002181//cytoplasmic translation;GO:0006412//translation;GO:0042273//ribosomal large subunit biogenesis
Zm00001d013086	1	6.24e-31	2.21e-28	-	40S ribosomal protein S18	Genetic Information Processing	Translation	ko03010//Ribosome	K02964	GO:0005622//intracellular;GO:0005829//cytosol;GO:0005840//ribosome	GO:0003676//nucleic acid binding;GO:0003723//RNA binding;GO:0003735//structural constituent of ribosome	GO:0006412//translation
Zm00001d051929	1	8.91e-31	3.12e-28	-	60S ribosomal protein L23	Genetic Information Processing	Translation	ko03010//Ribosome	K02894	GO:0005840//ribosome;GO:0016020//membrane;GO:0016021//integral component of membrane;GO:0022625//cytosolic large ribosomal subunit	GO:0003735//structural constituent of ribosome;GO:0070180//large ribosomal subunit rRNA binding	GO:0006412//translation
Zm00001d054065	1	1.83e-30	6.3e-28	-	60S ribosomal protein L37-3	Genetic Information Processing	Translation	ko03010//Ribosome	K02922	GO:0000786//nucleosome;GO:0005622//intracellular;GO:0005840//ribosome;GO:0016020//membrane;GO:0016021//integral component of membrane;GO:0022625//cytosolic large ribosomal subunit	GO:0003677//DNA binding;GO:0003723//RNA binding;GO:0003735//structural constituent of ribosome;GO:0019843//rRNA binding;GO:0046872//metal ion binding	GO:0006412//translation
Zm00001d022180	1	3.45e-30	1.18e-27	ribosomal proteinS6	ribosomal proteinS6	Genetic Information Processing	Translation	ko03010//Ribosome	K02991	GO:0005622//intracellular;GO:0005840//ribosome	GO:0003735//structural constituent of ribosome	GO:0006412//translation
Zm00001d037603	1	9.98e-30	3.32e-27	-	60S ribosomal protein L18-3	Genetic Information Processing	Translation	ko03010//Ribosome	K02883	GO:0005622//intracellular;GO:0005840//ribosome;GO:0022625//cytosolic large ribosomal subunit	GO:0003735//structural constituent of ribosome	GO:0006412//translation
Zm00001d021445	1	1.09e-29	3.59e-27	-	60S ribosomal protein L14-1	Genetic Information Processing	Translation	ko03010//Ribosome	K02875	GO:0005622//intracellular;GO:0005840//ribosome;GO:0016020//membrane;GO:0016021//integral component of membrane;GO:0022625//cytosolic large ribosomal subunit	GO:0003723//RNA binding;GO:0003735//structural constituent of ribosome	GO:0006412//translation;GO:0042273//ribosomal large subunit biogenesis
Zm00001d043942	1	1.42e-29	4.64e-27	-	60S ribosomal protein L18a	Genetic Information Processing	Translation	ko03010//Ribosome	K02882	GO:0005840//ribosome;GO:0022625//cytosolic large ribosomal subunit	GO:0003735//structural constituent of ribosome	GO:0006412//translation
Zm00001d031429	1	2.81e-29	9.1e-27	-	pfkB-like carbohydrate kinase family protein	Genetic Information Processing	Translation	ko03010//Ribosome	K02910	GO:0005840//ribosome	GO:0003735//structural constituent of ribosome;GO:0016301//kinase activity;GO:0016740//transferase activity;GO:0016773//phosphotransferase activity, alcohol group as acceptor	GO:0006412//translation;GO:0016310//phosphorylation
Zm00001d012052	1	3.07e-29	9.89e-27	-	RNA-binding (RRM/RBD/RNP motifs) family protein	-	-	-	-	GO:0005634//nucleus;GO:0005739//mitochondrion;GO:1990904//ribonucleoprotein complex	GO:0003676//nucleic acid binding;GO:0003690//double-stranded DNA binding;GO:0003697//single-stranded DNA binding;GO:0003723//RNA binding;GO:0005507//copper ion binding;GO:0005524//ATP binding;GO:0034336//misfolded RNA binding	GO:0006970//response to osmotic stress;GO:0009409//response to cold;GO:0009414//response to water deprivation;GO:0009631//cold acclimation;GO:0009651//response to salt stress;GO:0009845//seed germination;GO:0060567//negative regulation of DNA-templated transcription, termination;GO:0080156//mitochondrial mRNA modification
Zm00001d048787	1	5.09e-29	1.62e-26	-	40S ribosomal protein S29	Genetic Information Processing	Translation	ko03010//Ribosome	K02980	GO:0005622//intracellular;GO:0005840//ribosome;GO:0022627//cytosolic small ribosomal subunit	GO:0003735//structural constituent of ribosome;GO:0008270//zinc ion binding	GO:0006412//translation
Zm00001d047186	1	1.66e-28	5.21e-26	-	40S ribosomal protein S9	Genetic Information Processing	Translation	ko03010//Ribosome	K02997	GO:0005622//intracellular;GO:0005840//ribosome;GO:0015935//small ribosomal subunit;GO:0022627//cytosolic small ribosomal subunit	GO:0003723//RNA binding;GO:0003735//structural constituent of ribosome;GO:0019843//rRNA binding	GO:0006412//translation;GO:0045903//positive regulation of translational fidelity
Zm00001d046317	1	2.25e-28	7.01e-26	-	60S ribosomal protein L11-1	Genetic Information Processing	Translation	ko03010//Ribosome	K02868	GO:0005622//intracellular;GO:0005840//ribosome;GO:0022625//cytosolic large ribosomal subunit	GO:0003735//structural constituent of ribosome	GO:0000027//ribosomal large subunit assembly;GO:0006412//translation
Zm00001d003672	1	2.77e-28	8.56e-26	-	40S ribosomal protein S10-1	Genetic Information Processing	Translation	ko03010//Ribosome	K02947	GO:0005840//ribosome;GO:0022627//cytosolic small ribosomal subunit	GO:0003735//structural constituent of ribosome	GO:0000028//ribosomal small subunit assembly
Zm00001d030691	1	2.99e-28	9.16e-26	-	60S ribosomal protein L8-3	Genetic Information Processing	Translation	ko03010//Ribosome	K02938	GO:0005840//ribosome;GO:0015934//large ribosomal subunit;GO:0022625//cytosolic large ribosomal subunit	GO:0003723//RNA binding;GO:0003735//structural constituent of ribosome	GO:0002181//cytoplasmic translation;GO:0006412//translation
Zm00001d049815	1	4.61e-28	1.39e-25	RPL17	ribosomal protein L17b	Genetic Information Processing	Translation	ko03010//Ribosome	K02880	GO:0005622//intracellular;GO:0005840//ribosome;GO:0015934//large ribosomal subunit;GO:0022625//cytosolic large ribosomal subunit	GO:0003735//structural constituent of ribosome	GO:0002181//cytoplasmic translation;GO:0006412//translation
Zm00001d021652	1	5.36e-28	1.61e-25	ribosomal protein L44	60S ribosomal protein L36a	Genetic Information Processing	Translation	ko03010//Ribosome	K02929	GO:0005622//intracellular;GO:0005840//ribosome;GO:0022625//cytosolic large ribosomal subunit	GO:0003735//structural constituent of ribosome	GO:0006412//translation
Zm00001d018903	1	5.43e-28	1.61e-25	-	Ribosomal protein L15	Genetic Information Processing	Translation	ko03010//Ribosome	K02877	GO:0005622//intracellular;GO:0005840//ribosome;GO:0016020//membrane;GO:0016021//integral component of membrane;GO:0022625//cytosolic large ribosomal subunit	GO:0003723//RNA binding;GO:0003735//structural constituent of ribosome	GO:0002181//cytoplasmic translation;GO:0006412//translation
Zm00001d013282	1	7.04e-28	2.08e-25	-	ribosomal protein S27c	Genetic Information Processing	Translation	ko03010//Ribosome	K02978	GO:0005622//intracellular;GO:0005840//ribosome;GO:0022627//cytosolic small ribosomal subunit	GO:0003735//structural constituent of ribosome;GO:0046872//metal ion binding	GO:0000028//ribosomal small subunit assembly;GO:0006412//translation
Zm00001d005334	1	1.52e-27	4.45e-25	-	Ubiquitin-60S ribosomal protein L40-1	Genetic Information Processing	Translation	ko03010//Ribosome	K02927	GO:0005634//nucleus;GO:0005737//cytoplasm;GO:0005840//ribosome	GO:0003735//structural constituent of ribosome;GO:0005515//protein binding;GO:0031386//protein tag;GO:0031625//ubiquitin protein ligase binding	GO:0006412//translation;GO:0016567//protein ubiquitination;GO:0019941//modification-dependent protein catabolic process
Zm00001d042966	1	1.71e-27	4.94e-25	-	40S ribosomal protein S23-2	Genetic Information Processing	Translation	ko03010//Ribosome	K02973	GO:0005840//ribosome;GO:0015935//small ribosomal subunit;GO:0022627//cytosolic small ribosomal subunit	GO:0003735//structural constituent of ribosome	GO:0006412//translation
Zm00001d014679	1	3e-27	8.61e-25	acidic ribosomal protein P3	acidic ribosomal protein P3	Genetic Information Processing	Translation	ko03010//Ribosome	K02942	GO:0005622//intracellular;GO:0005840//ribosome;GO:0022625//cytosolic large ribosomal subunit	GO:0003735//structural constituent of ribosome;GO:0044877//protein-containing complex binding	GO:0006414//translational elongation;GO:0034059//response to anoxia
Zm00001d009417	1	3.03e-27	8.61e-25	-	60S ribosomal protein L28-1	Genetic Information Processing	Translation	ko03010//Ribosome	K02903	GO:0005622//intracellular;GO:0005840//ribosome;GO:0022625//cytosolic large ribosomal subunit	GO:0003735//structural constituent of ribosome	GO:0006412//translation
Zm00001d052718	1	4.21e-27	1.17e-24	-	60S ribosomal protein L38	Genetic Information Processing	Translation	ko03010//Ribosome	K02923	GO:0005622//intracellular;GO:0005840//ribosome;GO:0022625//cytosolic large ribosomal subunit	GO:0003735//structural constituent of ribosome	GO:0006412//translation
Zm00001d012886	1	5.45e-26	1.47e-23	-	40S ribosomal protein S21	Genetic Information Processing	Translation	ko03010//Ribosome	K02971	GO:0005622//intracellular;GO:0005840//ribosome;GO:0022627//cytosolic small ribosomal subunit	GO:0003735//structural constituent of ribosome	GO:0000447//endonucleolytic cleavage in ITS1 to separate SSU-rRNA from 5.8S rRNA and LSU-rRNA from tricistronic rRNA transcript (SSU-rRNA, 5.8S rRNA, LSU-rRNA);GO:0000461//endonucleolytic cleavage to generate mature 3'-end of SSU-rRNA from (SSU-rRNA, 5.8S rRNA, LSU-rRNA);GO:0006412//translation
Zm00001d021018	1	1.02e-25	2.73e-23	-	60S ribosomal protein L32-1	Genetic Information Processing	Translation	ko03010//Ribosome	K02912	GO:0005622//intracellular;GO:0005840//ribosome;GO:0022625//cytosolic large ribosomal subunit	GO:0003735//structural constituent of ribosome	GO:0006412//translation
Zm00001d003127	1	1.66e-25	4.41e-23	-	60S ribosomal protein L23a-1	Genetic Information Processing	Translation	ko03010//Ribosome	K02893	GO:0005622//intracellular;GO:0005840//ribosome;GO:0022625//cytosolic large ribosomal subunit	GO:0003735//structural constituent of ribosome	GO:0000027//ribosomal large subunit assembly;GO:0006412//translation
Zm00001d042772	1	2.21e-25	5.79e-23	-	Ribosomal protein	Genetic Information Processing	Translation	ko03010//Ribosome	K02865	GO:0005840//ribosome;GO:0015934//large ribosomal subunit;GO:0022625//cytosolic large ribosomal subunit	GO:0003723//RNA binding;GO:0003735//structural constituent of ribosome	GO:0000470//maturation of LSU-rRNA;GO:0006412//translation
Zm00001d013758	1	2.51e-25	6.53e-23	-	60S ribosomal protein L24	Genetic Information Processing	Translation	ko03010//Ribosome	K02896	GO:0005840//ribosome;GO:0022625//cytosolic large ribosomal subunit	GO:0003723//RNA binding;GO:0003735//structural constituent of ribosome	GO:0000027//ribosomal large subunit assembly;GO:0006412//translation;GO:1902626//assembly of large subunit precursor of preribosome
Zm00001d026254	1	3.1e-25	8.01e-23	-	60S ribosomal protein L7-2	Genetic Information Processing	Translation	ko03010//Ribosome	K02937	GO:0005840//ribosome;GO:0022625//cytosolic large ribosomal subunit	GO:0003735//structural constituent of ribosome	GO:0000463//maturation of LSU-rRNA from tricistronic rRNA transcript (SSU-rRNA, 5.8S rRNA, LSU-rRNA)
Zm00001d013034	1	9.43e-25	2.4e-22	-	40S ribosomal protein S2-1	Genetic Information Processing	Translation	ko03010//Ribosome	K02981	GO:0005840//ribosome;GO:0015935//small ribosomal subunit;GO:0022627//cytosolic small ribosomal subunit;GO:1990904//ribonucleoprotein complex	GO:0003723//RNA binding;GO:0003735//structural constituent of ribosome	GO:0006412//translation
Zm00001d049666	1	9.5e-25	2.41e-22	ribosomal protein13	ribosomal protein13	Genetic Information Processing	Translation	ko03010//Ribosome	K02953	GO:0005622//intracellular;GO:0005730//nucleolus;GO:0005840//ribosome;GO:0022627//cytosolic small ribosomal subunit	GO:0003735//structural constituent of ribosome;GO:0070181//small ribosomal subunit rRNA binding	GO:0006412//translation
Zm00001d045448	1	1.21e-24	3.04e-22	ribosomal protein S22 homolog	40S ribosomal protein S20-1	Genetic Information Processing	Translation	ko03010//Ribosome	K02969	GO:0005840//ribosome;GO:0015935//small ribosomal subunit;GO:0022627//cytosolic small ribosomal subunit	GO:0003735//structural constituent of ribosome	GO:0006412//translation
Zm00001d042308	1	1.58e-24	3.95e-22	-	60S ribosomal protein L13	Genetic Information Processing	Translation	ko03010//Ribosome	K02873	GO:0005622//intracellular;GO:0005840//ribosome;GO:0022625//cytosolic large ribosomal subunit	GO:0003735//structural constituent of ribosome	GO:0006412//translation
Zm00001d034790	1	2.44e-24	6.06e-22	-	40S ribosomal protein S4-3	Genetic Information Processing	Translation	ko03010//Ribosome	K02987	GO:0005622//intracellular;GO:0005840//ribosome;GO:0022627//cytosolic small ribosomal subunit	GO:0003723//RNA binding;GO:0003735//structural constituent of ribosome;GO:0019843//rRNA binding	GO:0006412//translation
Zm00001d003172	1	3.39e-24	8.36e-22	-	-	-	-	-	-	GO:0016020//membrane;GO:0016021//integral component of membrane	-	-
Zm00001d025413	1	4.05e-24	9.87e-22	-	40S ribosomal protein S10-1	Genetic Information Processing	Translation	ko03010//Ribosome	K02947	GO:0005840//ribosome;GO:0022627//cytosolic small ribosomal subunit	GO:0003735//structural constituent of ribosome	GO:0000028//ribosomal small subunit assembly
Zm00001d009657	1	4.12e-24	9.97e-22	-	60S acidic ribosomal protein P2-5	Genetic Information Processing	Translation	ko03010//Ribosome	K02943	GO:0005622//intracellular;GO:0005840//ribosome	GO:0003735//structural constituent of ribosome	GO:0006414//translational elongation;GO:0010274//hydrotropism
Zm00001d008387	1	4.22e-24	1.02e-21	ribosomal protein S5	ribosomal protein S5	Genetic Information Processing	Translation	ko03010//Ribosome	K02989	GO:0005840//ribosome;GO:0015935//small ribosomal subunit;GO:0022627//cytosolic small ribosomal subunit	GO:0003723//RNA binding;GO:0003729//mRNA binding;GO:0003735//structural constituent of ribosome;GO:0019843//rRNA binding;GO:0046872//metal ion binding	GO:0000028//ribosomal small subunit assembly;GO:0006412//translation
Zm00001d017047	1	4.37e-24	1.05e-21	-	60S ribosomal protein L6	Genetic Information Processing	Translation	ko03010//Ribosome	K02934	GO:0005622//intracellular;GO:0005840//ribosome;GO:0022625//cytosolic large ribosomal subunit	GO:0003723//RNA binding;GO:0003735//structural constituent of ribosome	GO:0000027//ribosomal large subunit assembly;GO:0002181//cytoplasmic translation;GO:0006412//translation
Zm00001d053863	1	6.35e-24	1.51e-21	-	60S ribosomal protein L37a-2	Genetic Information Processing	Translation	ko03010//Ribosome	K02921	GO:0005622//intracellular;GO:0005840//ribosome	GO:0003735//structural constituent of ribosome	GO:0006412//translation
Zm00001d039106	1	1.57e-23	3.72e-21	-	40S ribosomal protein S12	Genetic Information Processing	Translation	ko03010//Ribosome	K02951	GO:0005622//intracellular;GO:0005840//ribosome;GO:0022627//cytosolic small ribosomal subunit	GO:0003735//structural constituent of ribosome	GO:0006412//translation
Zm00001d037111	1	2.87e-23	6.71e-21	-	40S ribosomal protein S17-1	Genetic Information Processing	Translation	ko03010//Ribosome	K02962	GO:0005622//intracellular;GO:0005840//ribosome	GO:0003735//structural constituent of ribosome	GO:0006412//translation
Zm00001d026578	1	2.99e-23	6.95e-21	-	60S acidic ribosomal protein P2-5	Genetic Information Processing	Translation	ko03010//Ribosome	K02943	GO:0005622//intracellular;GO:0005840//ribosome;GO:0022625//cytosolic large ribosomal subunit	GO:0003735//structural constituent of ribosome;GO:0044877//protein-containing complex binding	GO:0006414//translational elongation
Zm00001d015375	1	3.83e-23	8.85e-21	-	60S ribosomal protein L27a-3	Genetic Information Processing	Translation	ko03010//Ribosome	K02900	GO:0005622//intracellular;GO:0005840//ribosome;GO:0015934//large ribosomal subunit;GO:0022625//cytosolic large ribosomal subunit	GO:0003735//structural constituent of ribosome	GO:0006412//translation
Zm00001d015300	1	3.93e-23	9.03e-21	-	60S ribosomal protein L19	Genetic Information Processing	Translation	ko03010//Ribosome	K02885	GO:0005622//intracellular;GO:0005840//ribosome;GO:0022625//cytosolic large ribosomal subunit	GO:0003723//RNA binding;GO:0003735//structural constituent of ribosome	GO:0006412//translation
Zm00001d012161	1	4.48e-23	1.02e-20	-	60S ribosomal protein L5-1 homolog b	Genetic Information Processing	Translation	ko03010//Ribosome	K02932	GO:0005622//intracellular;GO:0005840//ribosome;GO:0022625//cytosolic large ribosomal subunit	GO:0003735//structural constituent of ribosome;GO:0008097//5S rRNA binding	GO:0000027//ribosomal large subunit assembly;GO:0006412//translation
Zm00001d047271	1	4.67e-23	1.06e-20	-	Probable small nuclear ribonucleoprotein G	Genetic Information Processing	Transcription	ko03040//Spliceosome	K11099	GO:0005634//nucleus;GO:0005681//spliceosomal complex;GO:0005682//U5 snRNP;GO:0005685//U1 snRNP;GO:0005686//U2 snRNP;GO:0005687//U4 snRNP;GO:0005689//U12-type spliceosomal complex;GO:0034719//SMN-Sm protein complex;GO:0043186//P granule;GO:0071004//U2-type prespliceosome;GO:0071013//catalytic step 2 spliceosome	GO:0003723//RNA binding	GO:0000387//spliceosomal snRNP assembly;GO:0000398//mRNA splicing, via spliceosome;GO:0006397//mRNA processing;GO:0008380//RNA splicing
Zm00001d053547	1	4.88e-23	1.1e-20	-	60S ribosomal protein L11-1	Genetic Information Processing	Translation	ko03010//Ribosome	K02868	GO:0005622//intracellular;GO:0005840//ribosome;GO:0022625//cytosolic large ribosomal subunit	GO:0003735//structural constituent of ribosome	GO:0000027//ribosomal large subunit assembly;GO:0006412//translation
Zm00001d007154	1	4.93e-23	1.11e-20	-	60S ribosomal protein L22-2	Genetic Information Processing	Translation	ko03010//Ribosome	K02891	GO:0005622//intracellular;GO:0005840//ribosome;GO:0022625//cytosolic large ribosomal subunit	GO:0003723//RNA binding;GO:0003735//structural constituent of ribosome	GO:0002181//cytoplasmic translation;GO:0006412//translation
Zm00001d035312	1	5.3e-23	1.18e-20	-	40S ribosomal protein S29	Genetic Information Processing	Translation	ko03010//Ribosome	K02980	GO:0005622//intracellular;GO:0005840//ribosome;GO:0022627//cytosolic small ribosomal subunit	GO:0003735//structural constituent of ribosome;GO:0008270//zinc ion binding	GO:0006412//translation
Zm00001d009480	1	9.14e-23	2.02e-20	receptor for activated C kinase2	Receptor for activated C kinase 1A	-	-	-	-	GO:0005634//nucleus;GO:0005829//cytosol;GO:0022627//cytosolic small ribosomal subunit	GO:0005080//protein kinase C binding;GO:0005515//protein binding;GO:0016301//kinase activity;GO:0019899//enzyme binding;GO:0043022//ribosome binding	GO:0001934//positive regulation of protein phosphorylation;GO:0016310//phosphorylation;GO:0072344//rescue of stalled ribosome
Zm00001d009509	1	1.28e-22	2.8e-20	-	60S ribosomal protein L37a	Genetic Information Processing	Translation	ko03010//Ribosome	K02921	GO:0005622//intracellular;GO:0005840//ribosome	GO:0003735//structural constituent of ribosome	GO:0006412//translation
Zm00001d011992	1	1.31e-22	2.85e-20	-	60S ribosomal protein L13	Genetic Information Processing	Translation	ko03010//Ribosome	K02873	GO:0005622//intracellular;GO:0005840//ribosome;GO:0022625//cytosolic large ribosomal subunit	GO:0003735//structural constituent of ribosome	GO:0006412//translation
Zm00001d035201	1	1.47e-22	3.18e-20	60S acidic ribosomal protein P0	60S acidic ribosomal protein P0	Genetic Information Processing	Translation	ko03010//Ribosome	K02941	GO:0005622//intracellular;GO:0005840//ribosome;GO:0022625//cytosolic large ribosomal subunit	GO:0003735//structural constituent of ribosome;GO:0044877//protein-containing complex binding;GO:0070180//large ribosomal subunit rRNA binding	GO:0000027//ribosomal large subunit assembly;GO:0002181//cytoplasmic translation;GO:0034059//response to anoxia;GO:0042254//ribosome biogenesis
Zm00001d010566	1	1.51e-22	3.23e-20	-	40S ribosomal protein S23-2	Genetic Information Processing	Translation	ko03010//Ribosome	K02973	GO:0005840//ribosome;GO:0015935//small ribosomal subunit;GO:0022627//cytosolic small ribosomal subunit	GO:0003735//structural constituent of ribosome	GO:0006412//translation
Zm00001d004009	1	1.67e-22	3.56e-20	-	60S ribosomal protein L37a-2	Genetic Information Processing	Translation	ko03010//Ribosome	K02921	GO:0005622//intracellular;GO:0005840//ribosome;GO:0016020//membrane;GO:0016021//integral component of membrane	GO:0003735//structural constituent of ribosome	GO:0006412//translation
Zm00001d040617	1	2.58e-22	5.47e-20	-	60S ribosomal protein L29	Genetic Information Processing	Translation	ko03010//Ribosome	K02905	GO:0005622//intracellular;GO:0005840//ribosome;GO:0022625//cytosolic large ribosomal subunit	GO:0003735//structural constituent of ribosome	GO:0002181//cytoplasmic translation;GO:0006412//translation
Zm00001d013252	1	3.95e-22	8.29e-20	-	60S ribosomal protein L13a-1	Genetic Information Processing	Translation	ko03010//Ribosome	K02872	GO:0005840//ribosome;GO:0015934//large ribosomal subunit;GO:0022625//cytosolic large ribosomal subunit	GO:0003729//mRNA binding;GO:0003735//structural constituent of ribosome	GO:0006412//translation;GO:0017148//negative regulation of translation
Zm00001d011534	1	6.28e-22	1.3e-19	-	60S ribosomal protein L18a	Genetic Information Processing	Translation	ko03010//Ribosome	K02882	GO:0005840//ribosome;GO:0022625//cytosolic large ribosomal subunit	GO:0003735//structural constituent of ribosome	GO:0006412//translation
Zm00001d030530	1	7.04e-22	1.45e-19	-	-	-	-	-	-	-	-	-
Zm00001d016276	1	1.05e-21	2.1e-19	ribosomal protein S24	ribosomal protein S24	Genetic Information Processing	Translation	ko03010//Ribosome	K02974	GO:0005622//intracellular;GO:0005840//ribosome	GO:0003735//structural constituent of ribosome	GO:0006412//translation
Zm00001d012978	1	1.3e-21	2.58e-19	-	40S ribosomal protein S23-2	Genetic Information Processing	Translation	ko03010//Ribosome	K02973	GO:0005840//ribosome;GO:0015935//small ribosomal subunit	GO:0003735//structural constituent of ribosome	GO:0006412//translation
Zm00001d010016	1	1.47e-21	2.9e-19	-	60S ribosomal protein L11-1	Genetic Information Processing	Translation	ko03010//Ribosome	K02868	GO:0005622//intracellular;GO:0005840//ribosome;GO:0022625//cytosolic large ribosomal subunit	GO:0003735//structural constituent of ribosome	GO:0000027//ribosomal large subunit assembly;GO:0006412//translation
Zm00001d052224	1	1.81e-21	3.54e-19	-	Wound/stress protein	-	-	-	-	-	GO:0005515//protein binding	-
Zm00001d049674	1	2.12e-21	4.1e-19	-	60S acidic ribosomal protein P1-3	Genetic Information Processing	Translation	ko03010//Ribosome	K02942	GO:0005622//intracellular;GO:0005840//ribosome;GO:0022625//cytosolic large ribosomal subunit	GO:0003735//structural constituent of ribosome;GO:0030295//protein kinase activator activity;GO:0043021//ribonucleoprotein complex binding	GO:0002181//cytoplasmic translation;GO:0006412//translation;GO:0006414//translational elongation;GO:0032147//activation of protein kinase activity
Zm00001d036565	1	2.26e-21	4.35e-19	-	40S ribosomal protein S14-3	Genetic Information Processing	Translation	ko03010//Ribosome	K02955	GO:0005840//ribosome	GO:0003735//structural constituent of ribosome	GO:0006412//translation
Zm00001d049552	1	2.95e-21	5.65e-19	-	60S ribosomal protein L34-3	Genetic Information Processing	Translation	ko03010//Ribosome	K02915	GO:0005622//intracellular;GO:0005840//ribosome;GO:0022625//cytosolic large ribosomal subunit	GO:0003735//structural constituent of ribosome	GO:0006412//translation;GO:0042254//ribosome biogenesis
Zm00001d027500	1	4.36e-21	8.3e-19	flower-specific gamma-thionin1	Flower-specific gamma-thionin	-	-	-	-	-	-	GO:0006952//defense response
Zm00001d007824	1	4.78e-21	9.07e-19	-	60S ribosomal protein L4-1	Genetic Information Processing	Translation	ko03010//Ribosome	K02930	GO:0005840//ribosome;GO:0022625//cytosolic large ribosomal subunit	GO:0003735//structural constituent of ribosome	GO:0006412//translation
Zm00001d034609	1	5.23e-21	9.82e-19	-	40S ribosomal protein S26	Genetic Information Processing	Translation	ko03010//Ribosome	K02976	GO:0005622//intracellular;GO:0005840//ribosome;GO:0022627//cytosolic small ribosomal subunit	GO:0003729//mRNA binding;GO:0003735//structural constituent of ribosome	GO:0006412//translation
Zm00001d040390	1	7.2e-21	1.35e-18	-	-	Genetic Information Processing	Folding, sorting and degradation	ko04120//Ubiquitin mediated proteolysis	K06688	GO:0005634//nucleus	GO:0000166//nucleotide binding;GO:0005524//ATP binding;GO:0016740//transferase activity;GO:0061631//ubiquitin conjugating enzyme activity	GO:0016567//protein ubiquitination;GO:0031145//anaphase-promoting complex-dependent catabolic process
Zm00001d006388	1	7.79e-21	1.45e-18	-	Ribosomal protein L15	Genetic Information Processing	Translation	ko03010//Ribosome	K02877	GO:0005622//intracellular;GO:0005840//ribosome;GO:0022625//cytosolic large ribosomal subunit	GO:0003723//RNA binding;GO:0003735//structural constituent of ribosome	GO:0002181//cytoplasmic translation;GO:0006412//translation
Zm00001d052885	1	8.37e-21	1.55e-18	-	40S ribosomal protein S15a-1	Genetic Information Processing	Translation	ko03010//Ribosome	K02957	GO:0005840//ribosome;GO:0022627//cytosolic small ribosomal subunit	GO:0003735//structural constituent of ribosome	GO:0006412//translation
Zm00001d037479	1	1.25e-20	2.31e-18	-	40S ribosomal protein S30	Genetic Information Processing	Translation	ko03010//Ribosome	K02983	GO:0005622//intracellular;GO:0005840//ribosome;GO:0022627//cytosolic small ribosomal subunit	GO:0003735//structural constituent of ribosome	GO:0006412//translation
Zm00001d012080	1	1.32e-20	2.42e-18	-	-	-	-	-	-	-	GO:0005504//fatty acid binding	GO:0009627//systemic acquired resistance
Zm00001d049500	1	1.54e-20	2.79e-18	-	40S ribosomal protein S3-1	Genetic Information Processing	Translation	ko03010//Ribosome	K02985	GO:0005634//nucleus;GO:0005840//ribosome;GO:0015935//small ribosomal subunit;GO:0022627//cytosolic small ribosomal subunit	GO:0003684//damaged DNA binding;GO:0003723//RNA binding;GO:0003735//structural constituent of ribosome;GO:0003906//DNA-(apurinic or apyrimidinic site) endonuclease activity;GO:0008534//oxidized purine nucleobase lesion DNA N-glycosylase activity;GO:0032357//oxidized purine DNA binding	GO:0006281//DNA repair;GO:0006412//translation;GO:0045739//positive regulation of DNA repair
Zm00001d053636	1	1.58e-20	2.85e-18	rps8	40S ribosomal protein S8	Genetic Information Processing	Translation	ko03010//Ribosome	K02995	GO:0005622//intracellular;GO:0005840//ribosome;GO:0022627//cytosolic small ribosomal subunit;GO:0043253//chloroplast ribosome	GO:0003735//structural constituent of ribosome;GO:0043022//ribosome binding	GO:0000462//maturation of SSU-rRNA from tricistronic rRNA transcript (SSU-rRNA, 5.8S rRNA, LSU-rRNA);GO:0006412//translation;GO:0042255//ribosome assembly
Zm00001d006064	1	3.9e-20	6.83e-18	-	60S ribosomal protein L32-1	Genetic Information Processing	Translation	ko03010//Ribosome	K02912	GO:0005622//intracellular;GO:0005840//ribosome	GO:0003735//structural constituent of ribosome	GO:0006412//translation
Zm00001d014319	1	6.76e-20	1.16e-17	-	-	-	-	-	-	GO:0016020//membrane;GO:0016021//integral component of membrane	-	-
Zm00001d048382	1	8.4e-20	1.43e-17	-	60S ribosomal protein L21-1	Genetic Information Processing	Translation	ko03010//Ribosome	K02889	GO:0005622//intracellular;GO:0005840//ribosome;GO:0022625//cytosolic large ribosomal subunit	GO:0003735//structural constituent of ribosome	GO:0006412//translation
Zm00001d052855	1	1.47e-19	2.5e-17	-	HSP protein%3B Putative heat shock protein 90 family protein	Genetic Information Processing;Organismal Systems	Folding, sorting and degradation;Environmental adaptation	ko04141//Protein processing in endoplasmic reticulum;ko04626//Plant-pathogen interaction	K04079;K04079	GO:0005737//cytoplasm;GO:0005829//cytosol;GO:0005886//plasma membrane;GO:0009986//cell surface;GO:0032991//protein-containing complex;GO:0048471//perinuclear region of cytoplasm	GO:0005524//ATP binding;GO:0051082//unfolded protein binding	GO:0006457//protein folding;GO:0034605//cellular response to heat;GO:0050821//protein stabilization
Zm00001d025406	1	1.7e-19	2.88e-17	H3C2	Histone H3.2	-	-	-	-	GO:0000786//nucleosome;GO:0005634//nucleus;GO:0005694//chromosome;GO:0010369//chromocenter	GO:0003677//DNA binding;GO:0046982//protein heterodimerization activity	-
Zm00001d047958	1	1.78e-19	3e-17	-	Ribosomal protein L7Ae/L30e/S12e/Gadd45 family protein	Genetic Information Processing;Genetic Information Processing	Transcription;Translation	ko03040//Spliceosome;ko03008//Ribosome biogenesis in eukaryotes	K12845;K12845	GO:0005634//nucleus;GO:0005730//nucleolus;GO:0005840//ribosome;GO:0031428//box C/D snoRNP complex;GO:0032040//small-subunit processome;GO:0046540//U4/U6 x U5 tri-snRNP complex;GO:1990904//ribonucleoprotein complex	GO:0003723//RNA binding	GO:0000398//mRNA splicing, via spliceosome;GO:0000470//maturation of LSU-rRNA;GO:0042254//ribosome biogenesis
Zm00001d012598	1	2.03e-19	3.4e-17	-	40S ribosomal protein S25-2	Genetic Information Processing	Translation	ko03010//Ribosome	K02975	GO:0005840//ribosome;GO:0022627//cytosolic small ribosomal subunit	GO:0003735//structural constituent of ribosome	-
Zm00001d028807	1	2.24e-19	3.72e-17	-	40S ribosomal protein S28	Genetic Information Processing	Translation	ko03010//Ribosome	K02979	GO:0005622//intracellular;GO:0005737//cytoplasm;GO:0005840//ribosome;GO:0016020//membrane;GO:0016021//integral component of membrane;GO:0022627//cytosolic small ribosomal subunit	GO:0003735//structural constituent of ribosome	GO:0000028//ribosomal small subunit assembly;GO:0006412//translation;GO:0030490//maturation of SSU-rRNA
Zm00001d003896	1	2.69e-19	4.44e-17	-	60S ribosomal protein L12	Genetic Information Processing	Translation	ko03010//Ribosome	K02870	GO:0005840//ribosome;GO:0015934//large ribosomal subunit;GO:0022625//cytosolic large ribosomal subunit	GO:0003735//structural constituent of ribosome;GO:0019843//rRNA binding;GO:0070180//large ribosomal subunit rRNA binding	GO:0000027//ribosomal large subunit assembly;GO:0006412//translation
Zm00001d031701	1	2.79e-19	4.58e-17	-	60S ribosomal protein L38	Genetic Information Processing	Translation	ko03010//Ribosome	K02923	GO:0005622//intracellular;GO:0005840//ribosome;GO:0022625//cytosolic large ribosomal subunit	GO:0003735//structural constituent of ribosome	GO:0006412//translation
Zm00001d053632	1	3.65e-19	5.9e-17	rps8	40S ribosomal protein S8	Genetic Information Processing	Translation	ko03010//Ribosome	K02995	GO:0005622//intracellular;GO:0005840//ribosome;GO:0022627//cytosolic small ribosomal subunit;GO:0043253//chloroplast ribosome	GO:0003735//structural constituent of ribosome;GO:0043022//ribosome binding	GO:0000462//maturation of SSU-rRNA from tricistronic rRNA transcript (SSU-rRNA, 5.8S rRNA, LSU-rRNA);GO:0006412//translation;GO:0042255//ribosome assembly
Zm00001d005023	1	4.12e-19	6.63e-17	-	40S ribosomal protein S16	Genetic Information Processing	Translation	ko03010//Ribosome	K02960	GO:0005840//ribosome;GO:0022627//cytosolic small ribosomal subunit	GO:0003723//RNA binding;GO:0003735//structural constituent of ribosome	GO:0000462//maturation of SSU-rRNA from tricistronic rRNA transcript (SSU-rRNA, 5.8S rRNA, LSU-rRNA);GO:0006412//translation
Zm00001d037886	1	4.51e-19	7.23e-17	40S ribosomal protein S21a	40S ribosomal protein S21a	Genetic Information Processing	Translation	ko03010//Ribosome	K02971	GO:0005622//intracellular;GO:0005840//ribosome;GO:0022627//cytosolic small ribosomal subunit	GO:0003735//structural constituent of ribosome	GO:0000447//endonucleolytic cleavage in ITS1 to separate SSU-rRNA from 5.8S rRNA and LSU-rRNA from tricistronic rRNA transcript (SSU-rRNA, 5.8S rRNA, LSU-rRNA);GO:0000461//endonucleolytic cleavage to generate mature 3'-end of SSU-rRNA from (SSU-rRNA, 5.8S rRNA, LSU-rRNA);GO:0006412//translation
Zm00001d022307	1	5.31e-19	8.43e-17	-	10 kDa chaperonin	-	-	-	-	GO:0005737//cytoplasm;GO:0005759//mitochondrial matrix	GO:0046872//metal ion binding;GO:0051082//unfolded protein binding;GO:0051087//chaperone binding	GO:0006457//protein folding;GO:0051085//chaperone cofactor-dependent protein refolding
Zm00001d034550	1	5.49e-19	8.69e-17	-	40S ribosomal protein S2-1	Genetic Information Processing	Translation	ko03010//Ribosome	K02981	GO:0005840//ribosome;GO:0015935//small ribosomal subunit;GO:0022627//cytosolic small ribosomal subunit;GO:1990904//ribonucleoprotein complex	GO:0003723//RNA binding;GO:0003735//structural constituent of ribosome	GO:0006412//translation
Zm00001d018957	1	6.53e-19	1.03e-16	-	60S ribosomal protein L4-1	Genetic Information Processing	Translation	ko03010//Ribosome	K02930	GO:0005840//ribosome;GO:0022625//cytosolic large ribosomal subunit	GO:0003735//structural constituent of ribosome	GO:0006412//translation
Zm00001d034223	1	7.01e-19	1.1e-16	-	40S ribosomal protein S29	Genetic Information Processing	Translation	ko03010//Ribosome	K02980	GO:0005622//intracellular;GO:0005840//ribosome;GO:0022627//cytosolic small ribosomal subunit	GO:0003735//structural constituent of ribosome;GO:0008270//zinc ion binding	GO:0006412//translation
Zm00001d029968	1	8.97e-19	1.4e-16	-	Nucleoside diphosphate kinase family protein	Metabolism;Metabolism;Environmental Information Processing;Metabolism;Metabolism	Global and overview maps;Global and overview maps;Signal transduction;Nucleotide metabolism;Nucleotide metabolism	ko01100//Metabolic pathways;ko01110//Biosynthesis of secondary metabolites;ko04016//MAPK signaling pathway - plant;ko00230//Purine metabolism;ko00240//Pyrimidine metabolism	K00940;K00940;K00940;K00940;K00940	GO:0005634//nucleus	GO:0000166//nucleotide binding;GO:0003677//DNA binding;GO:0004550//nucleoside diphosphate kinase activity;GO:0005524//ATP binding;GO:0016301//kinase activity;GO:0016740//transferase activity	GO:0006163//purine nucleotide metabolic process;GO:0006165//nucleoside diphosphate phosphorylation;GO:0006183//GTP biosynthetic process;GO:0006220//pyrimidine nucleotide metabolic process;GO:0006228//UTP biosynthetic process;GO:0006241//CTP biosynthetic process;GO:0009142//nucleoside triphosphate biosynthetic process;GO:0016310//phosphorylation;GO:0034214//protein hexamerization
Zm00001d007815	1	1.15e-18	1.77e-16	-	40S ribosomal protein S15-4	Genetic Information Processing	Translation	ko03010//Ribosome	K02958	GO:0005840//ribosome;GO:0015935//small ribosomal subunit	GO:0003723//RNA binding;GO:0003735//structural constituent of ribosome	GO:0006412//translation
Zm00001d034855	1	1.34e-18	2.04e-16	-	Basic transcription factor 3	-	-	-	-	GO:0005829//cytosol;GO:0005854//nascent polypeptide-associated complex;GO:0042788//polysomal ribosome	-	GO:0009651//response to salt stress
Zm00001d037732	1	2e-18	3.05e-16	-	60S ribosomal protein L17-2	Genetic Information Processing	Translation	ko03010//Ribosome	K02880	GO:0005622//intracellular;GO:0005840//ribosome;GO:0015934//large ribosomal subunit;GO:0022625//cytosolic large ribosomal subunit	GO:0003735//structural constituent of ribosome	GO:0002181//cytoplasmic translation;GO:0006412//translation
Zm00001d035094	1	3.64e-18	5.46e-16	-	40S ribosomal protein S13-1	Genetic Information Processing	Translation	ko03010//Ribosome	K02953	GO:0005622//intracellular;GO:0005730//nucleolus;GO:0005840//ribosome;GO:0022627//cytosolic small ribosomal subunit	GO:0003735//structural constituent of ribosome;GO:0070181//small ribosomal subunit rRNA binding	GO:0006412//translation
Zm00001d047296	1	4.7e-18	6.99e-16	-	40S ribosomal protein S19-3	Genetic Information Processing	Translation	ko03010//Ribosome	K02966	GO:0005622//intracellular;GO:0005840//ribosome;GO:0022627//cytosolic small ribosomal subunit	GO:0003735//structural constituent of ribosome	GO:0000028//ribosomal small subunit assembly;GO:0006412//translation
Zm00001d008260	1	5.86e-18	8.68e-16	-	Ubiquitin-conjugating enzyme E2 20	Genetic Information Processing	Folding, sorting and degradation	ko04120//Ubiquitin mediated proteolysis	K06688	GO:0005634//nucleus	GO:0000166//nucleotide binding;GO:0005524//ATP binding;GO:0016740//transferase activity;GO:0061631//ubiquitin conjugating enzyme activity	GO:0016567//protein ubiquitination;GO:0031145//anaphase-promoting complex-dependent catabolic process
Zm00001d043223	1	9.7e-18	1.42e-15	-	40S ribosomal protein S25-2	Genetic Information Processing	Translation	ko03010//Ribosome	K02975	GO:0005840//ribosome;GO:0022627//cytosolic small ribosomal subunit	GO:0003735//structural constituent of ribosome	-
Zm00001d044664	1	1.65e-17	2.38e-15	-	40S ribosomal protein S16-3	Genetic Information Processing	Translation	ko03010//Ribosome	K02960	GO:0005840//ribosome;GO:0022627//cytosolic small ribosomal subunit	GO:0003723//RNA binding;GO:0003735//structural constituent of ribosome	GO:0000462//maturation of SSU-rRNA from tricistronic rRNA transcript (SSU-rRNA, 5.8S rRNA, LSU-rRNA);GO:0006412//translation
Zm00001d038682	1	1.93e-17	2.75e-15	-	PLASMODESMATA CALLOSE-BINDING PROTEIN 2	-	-	-	-	GO:0016020//membrane;GO:0016021//integral component of membrane	-	-
Zm00001d024571	1	1.92e-17	2.75e-15	-	60S ribosomal protein L34	Genetic Information Processing	Translation	ko03010//Ribosome	K02915	GO:0005622//intracellular;GO:0005840//ribosome;GO:0022625//cytosolic large ribosomal subunit	GO:0003735//structural constituent of ribosome	GO:0006412//translation;GO:0042254//ribosome biogenesis
Zm00001d032181	1	1.94e-17	2.77e-15	-	60S ribosomal protein L34-3	Genetic Information Processing	Translation	ko03010//Ribosome	K02915	GO:0005622//intracellular;GO:0005840//ribosome;GO:0022625//cytosolic large ribosomal subunit	GO:0003735//structural constituent of ribosome	GO:0006412//translation;GO:0042254//ribosome biogenesis
Zm00001d045121	1	3.04e-17	4.29e-15	RPL39	60S ribosomal protein L39	Genetic Information Processing	Translation	ko03010//Ribosome	K02924	GO:0005622//intracellular;GO:0005840//ribosome;GO:0022625//cytosolic large ribosomal subunit	GO:0003735//structural constituent of ribosome	GO:0006412//translation
Zm00001d006287	1	3.28e-17	4.62e-15	-	60S ribosomal protein L14-1	Genetic Information Processing	Translation	ko03010//Ribosome	K02875	GO:0005622//intracellular;GO:0005840//ribosome;GO:0022625//cytosolic large ribosomal subunit	GO:0003723//RNA binding;GO:0003735//structural constituent of ribosome	GO:0006412//translation;GO:0042273//ribosomal large subunit biogenesis
Zm00001d022462	1	3.85e-17	5.4e-15	-	60S ribosomal protein L18-3	Genetic Information Processing	Translation	ko03010//Ribosome	K02883	GO:0005622//intracellular;GO:0005840//ribosome;GO:0022625//cytosolic large ribosomal subunit	GO:0003735//structural constituent of ribosome	GO:0006412//translation
Zm00001d031640	1	4.18e-17	5.83e-15	-	60S ribosomal protein L7a-1	Genetic Information Processing	Translation	ko03010//Ribosome	K02936	GO:0005840//ribosome;GO:0022625//cytosolic large ribosomal subunit;GO:1990904//ribonucleoprotein complex	GO:0003723//RNA binding	GO:0000470//maturation of LSU-rRNA;GO:0006412//translation;GO:0042254//ribosome biogenesis
Zm00001d031560	1	4.69e-17	6.53e-15	-	60S ribosomal protein L32	Genetic Information Processing	Translation	ko03010//Ribosome	K02912	GO:0005622//intracellular;GO:0005840//ribosome;GO:0022625//cytosolic large ribosomal subunit	GO:0003735//structural constituent of ribosome	GO:0006412//translation
Zm00001d017914	1	6.1e-17	8.43e-15	-	H/ACA ribonucleoprotein complex subunit 2-like protein	Genetic Information Processing	Translation	ko03008//Ribosome biogenesis in eukaryotes	K11129	GO:0005634//nucleus;GO:0005730//nucleolus;GO:0031429//box H/ACA snoRNP complex	GO:0003723//RNA binding;GO:0034513//box H/ACA snoRNA binding	GO:0000469//cleavage involved in rRNA processing;GO:0000470//maturation of LSU-rRNA;GO:0006412//translation;GO:0031118//rRNA pseudouridine synthesis;GO:0031120//snRNA pseudouridine synthesis
Zm00001d016491	1	6.42e-17	8.81e-15	-	ribosomal protein S27b	Genetic Information Processing	Translation	ko03010//Ribosome	K02978	GO:0005622//intracellular;GO:0005840//ribosome	GO:0003735//structural constituent of ribosome;GO:0046872//metal ion binding	GO:0006412//translation
Zm00001d031939	1	6.78e-17	9.27e-15	-	40S ribosomal protein S25-2	Genetic Information Processing	Translation	ko03010//Ribosome	K02975	GO:0005840//ribosome;GO:0022627//cytosolic small ribosomal subunit	GO:0003735//structural constituent of ribosome	-
Zm00001d029923	1	1.61e-16	2.13e-14	-	extensin-like protein	-	-	-	-	-	-	-
Zm00001d017242	1	1.78e-16	2.33e-14	-	H/ACA ribonucleoprotein complex subunit 3-like protein	Genetic Information Processing	Translation	ko03008//Ribosome biogenesis in eukaryotes	K11130	GO:0031429//box H/ACA snoRNP complex;GO:0090661//box H/ACA telomerase RNP complex	GO:0030515//snoRNA binding;GO:0034513//box H/ACA snoRNA binding;GO:0070034//telomerase RNA binding	GO:0001522//pseudouridine synthesis;GO:0031118//rRNA pseudouridine synthesis;GO:0031120//snRNA pseudouridine synthesis;GO:0042254//ribosome biogenesis
Zm00001d009579	1	1.88e-16	2.46e-14	-	60S ribosomal protein L18a	Genetic Information Processing	Translation	ko03010//Ribosome	K02882	GO:0005840//ribosome;GO:0022625//cytosolic large ribosomal subunit	GO:0003735//structural constituent of ribosome	GO:0006412//translation
Zm00001d043606	1	2.69e-16	3.45e-14	-	40S ribosomal protein S24	Genetic Information Processing	Translation	ko03010//Ribosome	K02974	GO:0005622//intracellular;GO:0005840//ribosome	GO:0003735//structural constituent of ribosome	GO:0006412//translation
Zm00001d042525	1	2.85e-16	3.64e-14	60S ribosomal protein L5-1 homolog a	60S ribosomal protein L5-1 homolog a	Genetic Information Processing	Translation	ko03010//Ribosome	K02932	GO:0005622//intracellular;GO:0005840//ribosome;GO:0016020//membrane;GO:0016021//integral component of membrane;GO:0022625//cytosolic large ribosomal subunit	GO:0003735//structural constituent of ribosome;GO:0008097//5S rRNA binding	GO:0000027//ribosomal large subunit assembly;GO:0006412//translation
Zm00001d047707	1	3.03e-16	3.87e-14	-	40S ribosomal protein S7-2	Genetic Information Processing	Translation	ko03010//Ribosome	K02993	GO:0005622//intracellular;GO:0005840//ribosome;GO:0022627//cytosolic small ribosomal subunit;GO:0032040//small-subunit processome	GO:0003735//structural constituent of ribosome	GO:0006364//rRNA processing;GO:0006412//translation;GO:0042274//ribosomal small subunit biogenesis
Zm00001d028426	1	3.09e-16	3.93e-14	-	40S ribosomal protein S20-1	Genetic Information Processing	Translation	ko03010//Ribosome	K02969	GO:0005840//ribosome;GO:0015935//small ribosomal subunit;GO:0022627//cytosolic small ribosomal subunit	GO:0003735//structural constituent of ribosome	GO:0006412//translation
Zm00001d037489	1	3.28e-16	4.14e-14	-	60S ribosomal protein L23a-1	Genetic Information Processing	Translation	ko03010//Ribosome	K02893	GO:0005622//intracellular;GO:0005840//ribosome;GO:0022625//cytosolic large ribosomal subunit	GO:0003735//structural constituent of ribosome	GO:0000027//ribosomal large subunit assembly;GO:0006412//translation
Zm00001d029124	1	4.15e-16	5.16e-14	RPS21	40S ribosomal protein S21	Genetic Information Processing	Translation	ko03010//Ribosome	K02971	GO:0005622//intracellular;GO:0005840//ribosome;GO:0022627//cytosolic small ribosomal subunit	GO:0003735//structural constituent of ribosome	GO:0000447//endonucleolytic cleavage in ITS1 to separate SSU-rRNA from 5.8S rRNA and LSU-rRNA from tricistronic rRNA transcript (SSU-rRNA, 5.8S rRNA, LSU-rRNA);GO:0000461//endonucleolytic cleavage to generate mature 3'-end of SSU-rRNA from (SSU-rRNA, 5.8S rRNA, LSU-rRNA);GO:0006412//translation
Zm00001d021020	1	6.17e-16	7.59e-14	-	60S ribosomal protein L32	Genetic Information Processing	Translation	ko03010//Ribosome	K02912	GO:0005622//intracellular;GO:0005840//ribosome;GO:0022625//cytosolic large ribosomal subunit	GO:0003735//structural constituent of ribosome	GO:0006412//translation
Zm00001d011139	1	1.03e-15	1.26e-13	histone deacetylase102	histone deacetylase102	-	-	-	-	GO:0005634//nucleus;GO:0005730//nucleolus	GO:0003676//nucleic acid binding;GO:0016787//hydrolase activity;GO:0046872//metal ion binding	GO:0006325//chromatin organization
Zm00001d039372	1	1.15e-15	1.39e-13	-	Small nuclear ribonucleoprotein family protein	Genetic Information Processing	Transcription	ko03040//Spliceosome	K11097	GO:0005634//nucleus;GO:0005681//spliceosomal complex;GO:0005682//U5 snRNP;GO:0005685//U1 snRNP;GO:0005686//U2 snRNP;GO:0005687//U4 snRNP;GO:0046540//U4/U6 x U5 tri-snRNP complex	GO:0003723//RNA binding	GO:0000387//spliceosomal snRNP assembly;GO:0000398//mRNA splicing, via spliceosome;GO:0006397//mRNA processing;GO:0008380//RNA splicing
Zm00001d009000	1	1.17e-15	1.41e-13	-	40S ribosomal protein S15a-1	Genetic Information Processing	Translation	ko03010//Ribosome	K02957	GO:0005840//ribosome;GO:0022627//cytosolic small ribosomal subunit	GO:0003735//structural constituent of ribosome	GO:0006412//translation
Zm00001d041495	1	1.18e-15	1.42e-13	-	SRP40 carboxy-terminal domain protein	-	-	-	-	GO:0005730//nucleolus	GO:0005515//protein binding	-
Zm00001d019219	1	1.38e-15	1.65e-13	ribosomal proteinS12 (homolog)	ribosomal proteinS12 (homolog)	Genetic Information Processing	Translation	ko03010//Ribosome	K02951	GO:0005622//intracellular;GO:0005840//ribosome;GO:0022627//cytosolic small ribosomal subunit	GO:0003735//structural constituent of ribosome	GO:0006412//translation
Zm00001d006008	1	1.42e-15	1.69e-13	-	Heat shock protein 90-2	Genetic Information Processing;Organismal Systems	Folding, sorting and degradation;Environmental adaptation	ko04141//Protein processing in endoplasmic reticulum;ko04626//Plant-pathogen interaction	K04079;K04079	GO:0005737//cytoplasm;GO:0005829//cytosol;GO:0005886//plasma membrane;GO:0009986//cell surface;GO:0032991//protein-containing complex;GO:0048471//perinuclear region of cytoplasm	GO:0005524//ATP binding;GO:0051082//unfolded protein binding	GO:0006457//protein folding;GO:0034605//cellular response to heat;GO:0050821//protein stabilization
Zm00001d036570	1	1.76e-15	2.07e-13	-	60S ribosomal protein L27	Genetic Information Processing	Translation	ko03010//Ribosome	K02901	GO:0005622//intracellular;GO:0005840//ribosome;GO:0022625//cytosolic large ribosomal subunit	GO:0003735//structural constituent of ribosome	GO:0006412//translation
Zm00001d006871	1	2.54e-15	2.96e-13	-	40S ribosomal protein Sa-1	Genetic Information Processing	Translation	ko03010//Ribosome	K02998	GO:0005622//intracellular;GO:0005737//cytoplasm;GO:0005840//ribosome;GO:0015935//small ribosomal subunit;GO:0022627//cytosolic small ribosomal subunit	GO:0003735//structural constituent of ribosome	GO:0000028//ribosomal small subunit assembly;GO:0000447//endonucleolytic cleavage in ITS1 to separate SSU-rRNA from 5.8S rRNA and LSU-rRNA from tricistronic rRNA transcript (SSU-rRNA, 5.8S rRNA, LSU-rRNA);GO:0000461//endonucleolytic cleavage to generate mature 3'-end of SSU-rRNA from (SSU-rRNA, 5.8S rRNA, LSU-rRNA);GO:0002181//cytoplasmic translation;GO:0006407//rRNA export from nucleus;GO:000641…
Zm00001d033147	1	3.43e-15	3.96e-13	-	60S ribosomal protein L24-2	Genetic Information Processing	Translation	ko03010//Ribosome	K02896	GO:0005840//ribosome;GO:0022625//cytosolic large ribosomal subunit	GO:0003723//RNA binding;GO:0003735//structural constituent of ribosome	GO:0000027//ribosomal large subunit assembly;GO:0006412//translation;GO:1902626//assembly of large subunit precursor of preribosome
Zm00001d042023	1	5.1e-15	5.85e-13	-	Ribosomal protein S10	Genetic Information Processing	Translation	ko03010//Ribosome	K02947	GO:0005840//ribosome;GO:0022627//cytosolic small ribosomal subunit	GO:0003735//structural constituent of ribosome	GO:0000028//ribosomal small subunit assembly
Zm00001d037972	1	5.78e-15	6.6e-13	-	60S ribosomal protein L29-1	Genetic Information Processing	Translation	ko03010//Ribosome	K02905	GO:0005622//intracellular;GO:0005840//ribosome;GO:0022625//cytosolic large ribosomal subunit	GO:0003735//structural constituent of ribosome	GO:0002181//cytoplasmic translation;GO:0006412//translation
Zm00001d038923	1	7.01e-15	7.98e-13	receptor for activated C kinase1	Guanine nucleotide-binding protein beta subunit-like protein	-	-	-	-	GO:0005634//nucleus;GO:0005829//cytosol;GO:0022627//cytosolic small ribosomal subunit	GO:0005080//protein kinase C binding;GO:0005515//protein binding;GO:0019899//enzyme binding;GO:0043022//ribosome binding	GO:0001934//positive regulation of protein phosphorylation;GO:0072344//rescue of stalled ribosome
Zm00001d009848	1	8.25e-15	9.28e-13	-	60S ribosomal protein L18-3	Genetic Information Processing	Translation	ko03010//Ribosome	K02883	GO:0005622//intracellular;GO:0005840//ribosome;GO:0016020//membrane;GO:0016021//integral component of membrane	GO:0003735//structural constituent of ribosome	GO:0006412//translation
Zm00001d012081	1	1.06e-14	1.19e-12	-	PVR3-like protein%3B Protease inhibitor/seed storage/LTP family protein	-	-	-	-	-	GO:0005504//fatty acid binding;GO:0008233//peptidase activity	GO:0006508//proteolysis;GO:0009627//systemic acquired resistance
Zm00001d044287	1	1.32e-14	1.47e-12	-	Ribosomal protein L19	Genetic Information Processing	Translation	ko03010//Ribosome	K02885	GO:0005622//intracellular;GO:0005840//ribosome;GO:0016020//membrane;GO:0016021//integral component of membrane;GO:0022625//cytosolic large ribosomal subunit	GO:0003723//RNA binding;GO:0003735//structural constituent of ribosome	GO:0006412//translation
Zm00001d022513	1	1.35e-14	1.51e-12	-	Elongation factor 1-beta 2	-	-	-	-	GO:0005829//cytosol;GO:0005853//eukaryotic translation elongation factor 1 complex	GO:0003746//translation elongation factor activity;GO:0005085//guanyl-nucleotide exchange factor activity	GO:0006412//translation;GO:0006414//translational elongation
Zm00001d027813	1	1.62e-14	1.8e-12	-	40S ribosomal protein S28	Genetic Information Processing	Translation	ko03010//Ribosome	K02979	GO:0005622//intracellular;GO:0005840//ribosome;GO:0022627//cytosolic small ribosomal subunit	GO:0003735//structural constituent of ribosome	GO:0000028//ribosomal small subunit assembly;GO:0006412//translation;GO:0030490//maturation of SSU-rRNA
Zm00001d039299	1	1.69e-14	1.86e-12	-	40S ribosomal protein S15a-1	Genetic Information Processing	Translation	ko03010//Ribosome	K02957	GO:0005840//ribosome;GO:0022627//cytosolic small ribosomal subunit	GO:0003735//structural constituent of ribosome	GO:0006412//translation
Zm00001d015301	1	3.79e-14	4.12e-12	-	60S ribosomal protein L37a-2	Genetic Information Processing	Translation	ko03010//Ribosome	K02921	GO:0005622//intracellular;GO:0005840//ribosome	GO:0003735//structural constituent of ribosome	GO:0006412//translation
Zm00001d031344	1	3.93e-14	4.26e-12	-	-	-	-	-	-	-	-	-
Zm00001d050193	1	4.03e-14	4.35e-12	-	60S ribosomal protein L7-2	Genetic Information Processing	Translation	ko03010//Ribosome	K02937	GO:0005840//ribosome;GO:0022625//cytosolic large ribosomal subunit	GO:0003735//structural constituent of ribosome	GO:0000463//maturation of LSU-rRNA from tricistronic rRNA transcript (SSU-rRNA, 5.8S rRNA, LSU-rRNA)
Zm00001d007810	1	4.14e-14	4.45e-12	-	40S ribosomal protein S15-4	Genetic Information Processing	Translation	ko03010//Ribosome	K02958	GO:0005840//ribosome;GO:0015935//small ribosomal subunit;GO:0022627//cytosolic small ribosomal subunit	GO:0003723//RNA binding;GO:0003735//structural constituent of ribosome	GO:0000028//ribosomal small subunit assembly;GO:0006412//translation
Zm00001d053228	1	4.38e-14	4.7e-12	-	Acyl carrier protein	-	-	-	-	-	GO:0016491//oxidoreductase activity	GO:0006633//fatty acid biosynthetic process;GO:0055114//oxidation-reduction process
Zm00001d007819	1	9.55e-14	9.92e-12	-	40S ribosomal protein S15-4	Genetic Information Processing	Translation	ko03010//Ribosome	K02958	GO:0005840//ribosome;GO:0015935//small ribosomal subunit	GO:0003723//RNA binding;GO:0003735//structural constituent of ribosome	GO:0006412//translation
Zm00001d048158	1	1.03e-13	1.07e-11	-	40S ribosomal protein S3a-2	Genetic Information Processing	Translation	ko03010//Ribosome	K02984	GO:0005622//intracellular;GO:0005737//cytoplasm;GO:0005829//cytosol;GO:0005840//ribosome;GO:0022627//cytosolic small ribosomal subunit	GO:0003735//structural constituent of ribosome	GO:0006412//translation
Zm00001d004839	1	1.28e-13	1.31e-11	-	60S ribosomal protein L3-1	Genetic Information Processing	Translation	ko03010//Ribosome	K02925	GO:0005622//intracellular;GO:0005840//ribosome	GO:0003735//structural constituent of ribosome	GO:0006412//translation
Zm00001d032760	1	1.37e-13	1.4e-11	-	60S ribosomal protein L21-1	Genetic Information Processing	Translation	ko03010//Ribosome	K02889	GO:0005622//intracellular;GO:0005840//ribosome;GO:0022625//cytosolic large ribosomal subunit	GO:0003735//structural constituent of ribosome	GO:0006412//translation
Zm00001d006760	1	1.5e-13	1.53e-11	elongation initiation factor5A	Eukaryotic translation initiation factor 5A	-	-	-	-	-	GO:0003723//RNA binding;GO:0003743//translation initiation factor activity;GO:0003746//translation elongation factor activity;GO:0043022//ribosome binding	GO:0006412//translation;GO:0006413//translational initiation;GO:0006414//translational elongation;GO:0006452//translational frameshifting;GO:0045901//positive regulation of translational elongation;GO:0045905//positive regulation of translational termination
Zm00001d001899	1	1.51e-13	1.53e-11	acidic ribosomal protein P2a-3	acidic ribosomal protein P2a-3	Genetic Information Processing	Translation	ko03010//Ribosome	K02943	GO:0005622//intracellular;GO:0005840//ribosome	GO:0003735//structural constituent of ribosome	GO:0006414//translational elongation
Zm00001d048159	1	1.61e-13	1.64e-11	-	40S ribosomal protein S3a-2	Genetic Information Processing	Translation	ko03010//Ribosome	K02984	GO:0005622//intracellular;GO:0005737//cytoplasm;GO:0005840//ribosome;GO:0022627//cytosolic small ribosomal subunit	GO:0003735//structural constituent of ribosome	GO:0006412//translation
Zm00001d051543	1	1.73e-13	1.75e-11	-	60S ribosomal protein L12-3	Genetic Information Processing	Translation	ko03010//Ribosome	K02870	GO:0005840//ribosome;GO:0015934//large ribosomal subunit;GO:0022625//cytosolic large ribosomal subunit	GO:0003735//structural constituent of ribosome;GO:0019843//rRNA binding;GO:0070180//large ribosomal subunit rRNA binding	GO:0000027//ribosomal large subunit assembly;GO:0006412//translation
Zm00001d025160	1	1.95e-13	1.95e-11	-	60S ribosomal protein L35	Genetic Information Processing	Translation	ko03010//Ribosome	K02918	GO:0005622//intracellular;GO:0005840//ribosome;GO:0022625//cytosolic large ribosomal subunit	GO:0003729//mRNA binding;GO:0003735//structural constituent of ribosome	GO:0000463//maturation of LSU-rRNA from tricistronic rRNA transcript (SSU-rRNA, 5.8S rRNA, LSU-rRNA);GO:0006412//translation
Zm00001d005200	1	1.99e-13	1.99e-11	-	40S ribosomal protein S12	Genetic Information Processing	Translation	ko03010//Ribosome	K02951	GO:0005622//intracellular;GO:0005840//ribosome;GO:0022627//cytosolic small ribosomal subunit	GO:0003735//structural constituent of ribosome	GO:0006412//translation
Zm00001d026588	1	2.4e-13	2.38e-11	-	Whole genome shotgun sequence of line PN40024 scaffold_63.assembly12x (Fragment)	-	-	-	-	GO:0005739//mitochondrion	-	-
Zm00001d053829	1	2.99e-13	2.94e-11	-	early nodulin-like protein 9	-	-	-	-	GO:0046658//anchored component of plasma membrane	GO:0009055//electron transfer activity	GO:0022900//electron transport chain
Zm00001d006555	1	3.71e-13	3.63e-11	-	60S ribosomal protein L38	Genetic Information Processing	Translation	ko03010//Ribosome	K02923	GO:0005622//intracellular;GO:0005840//ribosome;GO:0022625//cytosolic large ribosomal subunit	GO:0003735//structural constituent of ribosome	GO:0006412//translation
Zm00001d048157	1	7.08e-13	6.73e-11	-	40S ribosomal protein S3a	Genetic Information Processing	Translation	ko03010//Ribosome	K02984	GO:0005622//intracellular;GO:0005737//cytoplasm;GO:0005829//cytosol;GO:0005840//ribosome;GO:0022627//cytosolic small ribosomal subunit	GO:0003735//structural constituent of ribosome	GO:0006412//translation
Zm00001d049668	1	7.5e-13	7.12e-11	-	40S ribosomal protein S13-1	Genetic Information Processing	Translation	ko03010//Ribosome	K02953	GO:0005622//intracellular;GO:0005730//nucleolus;GO:0005840//ribosome;GO:0022627//cytosolic small ribosomal subunit	GO:0003735//structural constituent of ribosome;GO:0070181//small ribosomal subunit rRNA binding	GO:0006412//translation
Zm00001d016200	1	7.9e-13	7.45e-11	-	-	Genetic Information Processing	Translation	ko03010//Ribosome	K02868	GO:0005622//intracellular;GO:0005840//ribosome	GO:0003735//structural constituent of ribosome	GO:0006412//translation
Zm00001d048394	1	7.92e-13	7.45e-11	-	Cyclin-dependent kinases regulatory subunit 1	-	-	-	-	GO:0000307//cyclin-dependent protein kinase holoenzyme complex;GO:0019005//SCF ubiquitin ligase complex	GO:0016301//kinase activity;GO:0016538//cyclin-dependent protein serine/threonine kinase regulator activity;GO:0019901//protein kinase binding;GO:0042393//histone binding;GO:0043130//ubiquitin binding;GO:0061575//cyclin-dependent protein serine/threonine kinase activator activity	GO:0000079//regulation of cyclin-dependent protein serine/threonine kinase activity;GO:0007049//cell cycle;GO:0007346//regulation of mitotic cell cycle;GO:0016310//phosphorylation;GO:0045737//positive regulation of cyclin-dependent protein serine/threonine kinase activity;GO:0051301//cell division
Zm00001d045889	1	1.3e-12	1.2e-10	-	60S ribosomal protein L31	Genetic Information Processing	Translation	ko03010//Ribosome	K02910	GO:0005840//ribosome;GO:0022625//cytosolic large ribosomal subunit	GO:0003735//structural constituent of ribosome	GO:0002181//cytoplasmic translation;GO:0006412//translation
Zm00001d002395	1	1.66e-12	1.52e-10	-	60S ribosomal protein L7-2	Genetic Information Processing	Translation	ko03010//Ribosome	K02937	GO:0005840//ribosome;GO:0022625//cytosolic large ribosomal subunit	GO:0003735//structural constituent of ribosome	GO:0000463//maturation of LSU-rRNA from tricistronic rRNA transcript (SSU-rRNA, 5.8S rRNA, LSU-rRNA)
Zm00001d008245	1	1.69e-12	1.55e-10	ribosomal protein L30	ribosomal protein L30	Genetic Information Processing	Translation	ko03010//Ribosome	K02908	GO:0005622//intracellular;GO:0005840//ribosome;GO:0022625//cytosolic large ribosomal subunit	GO:0003723//RNA binding;GO:0003735//structural constituent of ribosome	GO:0006412//translation
Zm00001d027394	1	2.24e-12	2.03e-10	H4C7	Histone H4	-	-	-	-	GO:0000786//nucleosome;GO:0005634//nucleus;GO:0005694//chromosome;GO:0005730//nucleolus;GO:0005774//vacuolar membrane;GO:0005829//cytosol;GO:0005886//plasma membrane;GO:0009506//plasmodesma;GO:0009507//chloroplast;GO:0009579//thylakoid	GO:0003677//DNA binding;GO:0046982//protein heterodimerization activity	GO:0006334//nucleosome assembly;GO:0009414//response to water deprivation
Zm00001d053633	1	2.57e-12	2.33e-10	rps8	40S ribosomal protein S8	Genetic Information Processing	Translation	ko03010//Ribosome	K02995	GO:0005622//intracellular;GO:0005840//ribosome;GO:0022627//cytosolic small ribosomal subunit;GO:0043253//chloroplast ribosome	GO:0003735//structural constituent of ribosome;GO:0043022//ribosome binding	GO:0000462//maturation of SSU-rRNA from tricistronic rRNA transcript (SSU-rRNA, 5.8S rRNA, LSU-rRNA);GO:0006412//translation;GO:0042255//ribosome assembly
Zm00001d037877	1	3.89e-12	3.47e-10	-	Elongation factor 1-alpha	Genetic Information Processing	Translation	ko03013//RNA transport	K03231	GO:0005737//cytoplasm	GO:0000166//nucleotide binding;GO:0003746//translation elongation factor activity;GO:0003924//GTPase activity;GO:0005525//GTP binding	GO:0006414//translational elongation
Zm00001d029483	1	3.94e-12	3.51e-10	-	Probable small nuclear ribonucleoprotein G	Genetic Information Processing	Transcription	ko03040//Spliceosome	K11099	GO:0005634//nucleus;GO:0005681//spliceosomal complex;GO:0005682//U5 snRNP;GO:0005685//U1 snRNP;GO:0005686//U2 snRNP;GO:0005687//U4 snRNP;GO:0005689//U12-type spliceosomal complex;GO:0034719//SMN-Sm protein complex;GO:0043186//P granule;GO:0071004//U2-type prespliceosome;GO:0071013//catalytic step 2 spliceosome	GO:0003723//RNA binding	GO:0000387//spliceosomal snRNP assembly;GO:0000398//mRNA splicing, via spliceosome;GO:0006397//mRNA processing;GO:0008380//RNA splicing
Zm00001d025784	1	4.03e-12	3.59e-10	-	60S ribosomal protein L23a-1	Genetic Information Processing	Translation	ko03010//Ribosome	K02893	GO:0005622//intracellular;GO:0005840//ribosome;GO:0022625//cytosolic large ribosomal subunit	GO:0003735//structural constituent of ribosome	GO:0000027//ribosomal large subunit assembly;GO:0006412//translation
Zm00001d022301	1	4.39e-12	3.89e-10	-	Probable ribosome biogenesis protein RLP24	Genetic Information Processing	Translation	ko03010//Ribosome	K02896	GO:0005730//nucleolus;GO:0022625//cytosolic large ribosomal subunit	GO:0003723//RNA binding;GO:0003735//structural constituent of ribosome	GO:0000027//ribosomal large subunit assembly;GO:0006412//translation;GO:1902626//assembly of large subunit precursor of preribosome
Zm00001d049945	1	4.58e-12	4.04e-10	-	Ribosomal protein	Genetic Information Processing	Translation	ko03010//Ribosome	K02865	GO:0005840//ribosome;GO:0015934//large ribosomal subunit;GO:0022625//cytosolic large ribosomal subunit	GO:0003723//RNA binding;GO:0003735//structural constituent of ribosome	GO:0000470//maturation of LSU-rRNA;GO:0006412//translation
Zm00001d009117	1	4.7e-12	4.13e-10	-	60S ribosomal protein L29	Genetic Information Processing	Translation	ko03010//Ribosome	K02905	GO:0005622//intracellular;GO:0005840//ribosome;GO:0022625//cytosolic large ribosomal subunit	GO:0003735//structural constituent of ribosome	GO:0002181//cytoplasmic translation;GO:0006412//translation
Zm00001d053635	1	5.54e-12	4.83e-10	rps8	40S ribosomal protein S8	Genetic Information Processing	Translation	ko03010//Ribosome	K02995	GO:0005622//intracellular;GO:0005840//ribosome;GO:0022627//cytosolic small ribosomal subunit;GO:0043253//chloroplast ribosome	GO:0003735//structural constituent of ribosome;GO:0043022//ribosome binding	GO:0000462//maturation of SSU-rRNA from tricistronic rRNA transcript (SSU-rRNA, 5.8S rRNA, LSU-rRNA);GO:0006412//translation;GO:0042255//ribosome assembly
Zm00001d013999	1	5.98e-12	5.19e-10	-	Basic transcription factor 3	-	-	-	-	GO:0005829//cytosol;GO:0005854//nascent polypeptide-associated complex;GO:0042788//polysomal ribosome	-	GO:0009651//response to salt stress
Zm00001d053979	1	6.52e-12	5.65e-10	-	SWIB/MDM2 domain superfamily protein	-	-	-	-	-	GO:0005515//protein binding	-
Zm00001d051116	1	7.07e-12	6.1e-10	-	H/ACA ribonucleoprotein complex subunit 3-like protein	Genetic Information Processing	Translation	ko03008//Ribosome biogenesis in eukaryotes	K11130	GO:0031429//box H/ACA snoRNP complex;GO:0090661//box H/ACA telomerase RNP complex	GO:0030515//snoRNA binding;GO:0034513//box H/ACA snoRNA binding;GO:0070034//telomerase RNA binding	GO:0001522//pseudouridine synthesis;GO:0031118//rRNA pseudouridine synthesis;GO:0031120//snRNA pseudouridine synthesis;GO:0042254//ribosome biogenesis
Zm00001d008762	1	7.65e-12	6.59e-10	-	Ribosome biogenesis regulatory protein homolog	-	-	-	-	GO:0005634//nucleus;GO:0005730//nucleolus;GO:0030687//preribosome, large subunit precursor	-	GO:0000055//ribosomal large subunit export from nucleus;GO:0000447//endonucleolytic cleavage in ITS1 to separate SSU-rRNA from 5.8S rRNA and LSU-rRNA from tricistronic rRNA transcript (SSU-rRNA, 5.8S rRNA, LSU-rRNA);GO:0042254//ribosome biogenesis;GO:0042273//ribosomal large subunit biogenesis
Zm00001d028786	1	9.45e-12	8.05e-10	-	40S ribosomal protein S7	Genetic Information Processing	Translation	ko03010//Ribosome	K02993	GO:0005622//intracellular;GO:0005840//ribosome;GO:0022627//cytosolic small ribosomal subunit;GO:0032040//small-subunit processome	GO:0003735//structural constituent of ribosome	GO:0006364//rRNA processing;GO:0006412//translation;GO:0042274//ribosomal small subunit biogenesis
Zm00001d052952	1	9.61e-12	8.16e-10	-	Putative H/ACA ribonucleoprotein complex subunit 1-like protein 1	Genetic Information Processing	Translation	ko03008//Ribosome biogenesis in eukaryotes	K11128	GO:0005634//nucleus;GO:0005730//nucleolus;GO:0031429//box H/ACA snoRNP complex	GO:0003723//RNA binding;GO:0034513//box H/ACA snoRNA binding	GO:0000454//snoRNA guided rRNA pseudouridine synthesis;GO:0001522//pseudouridine synthesis;GO:0006364//rRNA processing;GO:0042254//ribosome biogenesis
Zm00001d012165	1	9.99e-12	8.45e-10	-	-	-	-	-	-	GO:0016020//membrane;GO:0016021//integral component of membrane	-	-
Zm00001d012878	1	1.02e-11	8.63e-10	ribosomal protein S4	ribosomal protein S4	Genetic Information Processing	Translation	ko03010//Ribosome	K02987	GO:0005622//intracellular;GO:0005737//cytoplasm;GO:0005840//ribosome;GO:0022627//cytosolic small ribosomal subunit	GO:0003723//RNA binding;GO:0003735//structural constituent of ribosome;GO:0019843//rRNA binding	GO:0006412//translation
Zm00001d003683	1	1.08e-11	9.1e-10	-	60S ribosomal protein L3-1	Genetic Information Processing	Translation	ko03010//Ribosome	K02925	GO:0005622//intracellular;GO:0005840//ribosome;GO:0022625//cytosolic large ribosomal subunit	GO:0003735//structural constituent of ribosome	GO:0000027//ribosomal large subunit assembly;GO:0006412//translation
Zm00001d042730	1	1.11e-11	9.27e-10	-	Histone H3	-	-	-	-	GO:0000786//nucleosome;GO:0005634//nucleus;GO:0005694//chromosome	GO:0003677//DNA binding;GO:0046982//protein heterodimerization activity	-
Zm00001d002253	1	1.24e-11	1.03e-09	-	60S ribosomal protein L27	Genetic Information Processing	Translation	ko03010//Ribosome	K02901	GO:0005622//intracellular;GO:0005840//ribosome;GO:0022625//cytosolic large ribosomal subunit	GO:0003735//structural constituent of ribosome	GO:0006412//translation
Zm00001d026343	1	1.28e-11	1.06e-09	-	60S ribosomal protein L27	Genetic Information Processing	Translation	ko03010//Ribosome	K02901	GO:0005622//intracellular;GO:0005840//ribosome;GO:0022625//cytosolic large ribosomal subunit	GO:0003735//structural constituent of ribosome	GO:0006412//translation
Zm00001d033535	1	1.31e-11	1.08e-09	-	Cox19-like CHCH family protein	-	-	-	-	GO:0005634//nucleus;GO:0005739//mitochondrion;GO:0016020//membrane;GO:0016021//integral component of membrane	-	GO:0007005//mitochondrion organization
Zm00001d013056	1	1.51e-11	1.25e-09	-	DEAD-box ATP-dependent RNA helicase 51	-	-	-	-	GO:0005730//nucleolus	GO:0000166//nucleotide binding;GO:0003676//nucleic acid binding;GO:0003723//RNA binding;GO:0003724//RNA helicase activity;GO:0004386//helicase activity;GO:0005524//ATP binding;GO:0016787//hydrolase activity	GO:0000463//maturation of LSU-rRNA from tricistronic rRNA transcript (SSU-rRNA, 5.8S rRNA, LSU-rRNA)
Zm00001d011928	1	1.85e-11	1.51e-09	-	ARM repeat superfamily protein	Metabolism;Metabolism	Global and overview maps;Glycan biosynthesis and metabolism	ko01100//Metabolic pathways;ko00531//Glycosaminoglycan degradation	K10532;K10532	-	-	-
Zm00001d025381	1	2.06e-11	1.67e-09	-	Histone H3.2	-	-	-	-	GO:0000786//nucleosome;GO:0005634//nucleus;GO:0005694//chromosome;GO:0010369//chromocenter	GO:0003677//DNA binding;GO:0046982//protein heterodimerization activity	-
Zm00001d027342	1	2.24e-11	1.82e-09	-	Mitochondrial import inner membrane translocase subunit TIM9	-	-	-	-	GO:0005739//mitochondrion;GO:0005758//mitochondrial intermembrane space;GO:0042719//mitochondrial intermembrane space protein transporter complex;GO:0042721//TIM22 mitochondrial import inner membrane insertion complex	GO:0046872//metal ion binding	GO:0007005//mitochondrion organization;GO:0015031//protein transport;GO:0045039//protein import into mitochondrial inner membrane
Zm00001d049239	1	3.19e-11	2.56e-09	adenosyl homocysteine hydrolase1	Adenosylhomocysteinase	Metabolism;Metabolism	Global and overview maps;Amino acid metabolism	ko01100//Metabolic pathways;ko00270//Cysteine and methionine metabolism	K01251;K01251	GO:0005829//cytosol	GO:0004013//adenosylhomocysteinase activity;GO:0016787//hydrolase activity;GO:0051287//NAD binding	GO:0006730//one-carbon metabolic process;GO:0019510//S-adenosylhomocysteine catabolic process;GO:0033353//S-adenosylmethionine cycle
Zm00001d022463	1	3.44e-11	2.74e-09	-	60S ribosomal protein L22-2	Genetic Information Processing	Translation	ko03010//Ribosome	K02891	GO:0005622//intracellular;GO:0005840//ribosome;GO:0022625//cytosolic large ribosomal subunit	GO:0003723//RNA binding;GO:0003735//structural constituent of ribosome	GO:0002181//cytoplasmic translation;GO:0006412//translation
Zm00001d038832	1	3.61e-11	2.87e-09	-	Histone deacetylase HDT3	-	-	-	-	GO:0005634//nucleus;GO:0005730//nucleolus	GO:0003676//nucleic acid binding;GO:0016787//hydrolase activity;GO:0046872//metal ion binding	GO:0006325//chromatin organization
Zm00001d051885	1	4.29e-11	3.39e-09	-	ATG8-interacting protein 1	Genetic Information Processing	Translation	ko03008//Ribosome biogenesis in eukaryotes	K14563	GO:0015030//Cajal body;GO:0031428//box C/D snoRNP complex;GO:0032040//small-subunit processome	GO:0003723//RNA binding;GO:0008168//methyltransferase activity;GO:0008649//rRNA methyltransferase activity;GO:1990259//histone-glutamine methyltransferase activity	GO:0000494//box C/D snoRNA 3'-end processing;GO:0006364//rRNA processing;GO:0031167//rRNA methylation;GO:0032259//methylation;GO:1990258//histone glutamine methylation
Zm00001d033186	1	4.32e-11	3.4e-09	-	Mitochondrial import receptor subunit TOM5 homolog	-	-	-	-	GO:0005739//mitochondrion;GO:0005742//mitochondrial outer membrane translocase complex;GO:0016020//membrane;GO:0016021//integral component of membrane	-	-
Zm00001d039020	1	4.72e-11	3.72e-09	-	60S ribosomal protein L18a-2	Genetic Information Processing	Translation	ko03010//Ribosome	K02882	GO:0005840//ribosome;GO:0016020//membrane;GO:0016021//integral component of membrane;GO:0022625//cytosolic large ribosomal subunit	GO:0003735//structural constituent of ribosome	GO:0006412//translation
Zm00001d025619	1	5e-11	3.91e-09	prohibitin2	prohibitin2	-	-	-	-	GO:0016020//membrane	-	-
Zm00001d052101	1	5.04e-11	3.93e-09	chaperonin10	chaperonin10	-	-	-	-	GO:0005737//cytoplasm;GO:0005759//mitochondrial matrix;GO:0009507//chloroplast;GO:0009536//plastid	GO:0005524//ATP binding;GO:0046872//metal ion binding;GO:0046914//transition metal ion binding;GO:0051082//unfolded protein binding;GO:0051087//chaperone binding	GO:0006457//protein folding;GO:0051085//chaperone cofactor-dependent protein refolding;GO:1901671//positive regulation of superoxide dismutase activity
Zm00001d035666	1	5.05e-11	3.93e-09	-	Replication protein A 70 kDa DNA-binding subunit E	Genetic Information Processing	Transcription	ko03040//Spliceosome	K11096	GO:0000784//nuclear chromosome, telomeric region;GO:0005634//nucleus;GO:0005662//DNA replication factor A complex;GO:0030532//small nuclear ribonucleoprotein complex	GO:0003676//nucleic acid binding;GO:0003677//DNA binding;GO:0003684//damaged DNA binding;GO:0003697//single-stranded DNA binding;GO:0008270//zinc ion binding;GO:0043047//single-stranded telomeric DNA binding;GO:0043565//sequence-specific DNA binding;GO:0046872//metal ion binding	GO:0000723//telomere maintenance;GO:0000724//double-strand break repair via homologous recombination;GO:0006260//DNA replication;GO:0006261//DNA-dependent DNA replication;GO:0006268//DNA unwinding involved in DNA replication;GO:0006281//DNA repair;GO:0006289//nucleotide-excision repair;GO:0006310//DNA recombination;GO:0006397//mRNA processing;GO:0007004//telomere maintenance via telomerase;GO:000…
Zm00001d023901	1	5.84e-11	4.54e-09	-	Histone H2A	-	-	-	-	GO:0000786//nucleosome;GO:0000790//nuclear chromatin;GO:0005634//nucleus;GO:0005694//chromosome	GO:0003677//DNA binding;GO:0046982//protein heterodimerization activity	GO:0006325//chromatin organization
Zm00001d050921	1	6.86e-11	5.29e-09	-	60S ribosomal protein L6	Genetic Information Processing	Translation	ko03010//Ribosome	K02934	GO:0005622//intracellular;GO:0005840//ribosome;GO:0022625//cytosolic large ribosomal subunit	GO:0003723//RNA binding;GO:0003735//structural constituent of ribosome	GO:0000027//ribosomal large subunit assembly;GO:0002181//cytoplasmic translation;GO:0006412//translation
Zm00001d028384	1	7.11e-11	5.48e-09	-	Ribosomal protein L7Ae/L30e/S12e/Gadd45 family protein	Genetic Information Processing;Genetic Information Processing	Transcription;Translation	ko03040//Spliceosome;ko03008//Ribosome biogenesis in eukaryotes	K12845;K12845	GO:0005634//nucleus;GO:0005730//nucleolus;GO:0005840//ribosome;GO:0031428//box C/D snoRNP complex;GO:0032040//small-subunit processome;GO:0046540//U4/U6 x U5 tri-snRNP complex;GO:1990904//ribonucleoprotein complex	GO:0003723//RNA binding	GO:0000398//mRNA splicing, via spliceosome;GO:0000470//maturation of LSU-rRNA;GO:0042254//ribosome biogenesis
Zm00001d051662	1	7.4e-11	5.68e-09	-	60S ribosomal protein L31	Genetic Information Processing	Translation	ko03010//Ribosome	K02910	GO:0005840//ribosome;GO:0022625//cytosolic large ribosomal subunit	GO:0003735//structural constituent of ribosome	GO:0002181//cytoplasmic translation;GO:0006412//translation
Zm00001d010220	1	8.15e-11	6.23e-09	-	40S ribosomal protein S12	Genetic Information Processing	Translation	ko03010//Ribosome	K02951	GO:0005622//intracellular;GO:0005840//ribosome;GO:0022627//cytosolic small ribosomal subunit	GO:0003735//structural constituent of ribosome	GO:0006412//translation
Zm00001d017617	1	8.4e-11	6.39e-09	-	Mitochondrial import inner membrane translocase subunit TIM13	-	-	-	-	GO:0005739//mitochondrion;GO:0005758//mitochondrial intermembrane space;GO:0042719//mitochondrial intermembrane space protein transporter complex	GO:0005507//copper ion binding;GO:0008565//protein transporter activity;GO:0046872//metal ion binding	GO:0015031//protein transport;GO:0045039//protein import into mitochondrial inner membrane;GO:0072321//chaperone-mediated protein transport
Zm00001d001880	1	8.76e-11	6.65e-09	-	Whole genome shotgun sequence of line PN40024 scaffold_63.assembly12x (Fragment)	-	-	-	-	GO:0005739//mitochondrion	-	-
Zm00001d048253	1	9.09e-11	6.88e-09	-	40S ribosomal protein Sa-1	Genetic Information Processing	Translation	ko03010//Ribosome	K02998	GO:0005622//intracellular;GO:0005737//cytoplasm;GO:0005840//ribosome;GO:0015935//small ribosomal subunit;GO:0016020//membrane;GO:0016021//integral component of membrane;GO:0022627//cytosolic small ribosomal subunit	GO:0003735//structural constituent of ribosome	GO:0000028//ribosomal small subunit assembly;GO:0000447//endonucleolytic cleavage in ITS1 to separate SSU-rRNA from 5.8S rRNA and LSU-rRNA from tricistronic rRNA transcript (SSU-rRNA, 5.8S rRNA, LSU-rRNA);GO:0000461//endonucleolytic cleavage to generate mature 3'-end of SSU-rRNA from (SSU-rRNA, 5.8S rRNA, LSU-rRNA);GO:0002181//cytoplasmic translation;GO:0006407//rRNA export from nucleus;GO:000641…
Zm00001d029173	1	9.13e-11	6.89e-09	-	Nascent polypeptide-associated complex alpha subunit-like protein	-	-	-	-	GO:0005854//nascent polypeptide-associated complex	-	-
Zm00001d051860	1	9.94e-11	7.49e-09	-	-	-	-	-	-	-	-	-
Zm00001d032668	1	1.03e-10	7.73e-09	-	Basic transcription factor 3	-	-	-	-	GO:0005829//cytosol;GO:0005854//nascent polypeptide-associated complex;GO:0042788//polysomal ribosome	-	GO:0009651//response to salt stress
Zm00001d049830	1	1.06e-10	7.94e-09	-	Nascent polypeptide-associated complex subunit alpha-like protein 3	-	-	-	-	GO:0005854//nascent polypeptide-associated complex	-	-
Zm00001d023293	1	1.09e-10	8.11e-09	-	40S ribosomal protein S16	Genetic Information Processing	Translation	ko03010//Ribosome	K02960	GO:0005840//ribosome;GO:0022627//cytosolic small ribosomal subunit	GO:0003723//RNA binding;GO:0003735//structural constituent of ribosome	GO:0000462//maturation of SSU-rRNA from tricistronic rRNA transcript (SSU-rRNA, 5.8S rRNA, LSU-rRNA);GO:0006412//translation
Zm00001d034015	1	1.16e-10	8.63e-09	exoglucanase1	exoglucanase1	Metabolism;Metabolism;Metabolism;Metabolism;Metabolism	Global and overview maps;Global and overview maps;Biosynthesis of other secondary metabolites;Carbohydrate metabolism;Metabolism of other amino acids	ko01100//Metabolic pathways;ko01110//Biosynthesis of secondary metabolites;ko00940//Phenylpropanoid biosynthesis;ko00500//Starch and sucrose metabolism;ko00460//Cyanoamino acid metabolism	K05349;K05349;K05349;K05349;K05349	-	GO:0004553//hydrolase activity, hydrolyzing O-glycosyl compounds;GO:0008422//beta-glucosidase activity;GO:0016787//hydrolase activity	GO:0005975//carbohydrate metabolic process;GO:0009251//glucan catabolic process
Zm00001d014926	1	1.2e-10	8.92e-09	-	Small nuclear ribonucleoprotein SmD3b	Genetic Information Processing	Transcription	ko03040//Spliceosome	K11088	GO:0000243//commitment complex;GO:0005634//nucleus;GO:0005681//spliceosomal complex;GO:0005682//U5 snRNP;GO:0005685//U1 snRNP;GO:0005686//U2 snRNP;GO:0005687//U4 snRNP;GO:0005689//U12-type spliceosomal complex;GO:0005737//cytoplasm;GO:0005829//cytosol;GO:0034715//pICln-Sm protein complex;GO:0034719//SMN-Sm protein complex;GO:0071013//catalytic step 2 spliceosome	GO:0003723//RNA binding	GO:0000387//spliceosomal snRNP assembly;GO:0006396//RNA processing;GO:0006397//mRNA processing;GO:0008380//RNA splicing
Zm00001d045535	1	1.22e-10	9.02e-09	-	-	-	-	-	-	-	-	-
Zm00001d048291	1	1.24e-10	9.18e-09	-	Multiple organellar RNA editing factor 8 chloroplastic/mitochondrial	-	-	-	-	GO:0005739//mitochondrion	-	GO:0016554//cytidine to uridine editing;GO:0080156//mitochondrial mRNA modification
Zm00001d017719	1	1.6e-10	1.17e-08	-	60S ribosomal protein L12-3	Genetic Information Processing	Translation	ko03010//Ribosome	K02870	GO:0005840//ribosome;GO:0015934//large ribosomal subunit;GO:0022625//cytosolic large ribosomal subunit	GO:0003735//structural constituent of ribosome;GO:0019843//rRNA binding;GO:0070180//large ribosomal subunit rRNA binding	GO:0000027//ribosomal large subunit assembly;GO:0006412//translation
Zm00001d020580	1	1.61e-10	1.17e-08	histone2b1	Histone H2B.1	-	-	-	-	GO:0000786//nucleosome;GO:0005634//nucleus;GO:0005694//chromosome	GO:0003677//DNA binding;GO:0046982//protein heterodimerization activity	GO:0006334//nucleosome assembly
Zm00001d054084	1	1.75e-10	1.27e-08	-	60S ribosomal protein L9-1	Genetic Information Processing	Translation	ko03010//Ribosome	K02940	GO:0005622//intracellular;GO:0005840//ribosome;GO:0022625//cytosolic large ribosomal subunit	GO:0003735//structural constituent of ribosome;GO:0019843//rRNA binding	GO:0002181//cytoplasmic translation;GO:0006412//translation
Zm00001d025913	1	2.08e-10	1.49e-08	-	Histone H2B	-	-	-	-	GO:0000786//nucleosome;GO:0005634//nucleus;GO:0005694//chromosome	GO:0003677//DNA binding;GO:0046982//protein heterodimerization activity	GO:0006334//nucleosome assembly
Zm00001d027295	1	2.19e-10	1.57e-08	beta tubulin1	beta tubulin1	Cellular Processes	Transport and catabolism	ko04145//Phagosome	K07375	GO:0005737//cytoplasm;GO:0005856//cytoskeleton;GO:0005874//microtubule	GO:0000166//nucleotide binding;GO:0003924//GTPase activity;GO:0005200//structural constituent of cytoskeleton;GO:0005525//GTP binding	GO:0000226//microtubule cytoskeleton organization;GO:0000278//mitotic cell cycle;GO:0007010//cytoskeleton organization;GO:0007017//microtubule-based process
Zm00001d045500	1	2.3e-10	1.65e-08	-	ribosomal protein L29 family protein	-	-	-	-	GO:0005622//intracellular;GO:0005761//mitochondrial ribosome;GO:0005762//mitochondrial large ribosomal subunit;GO:0005840//ribosome	GO:0003735//structural constituent of ribosome	GO:0006412//translation;GO:0032543//mitochondrial translation
Zm00001d026413	1	2.46e-10	1.76e-08	-	-	-	-	-	-	-	-	-
Zm00001d021511	1	2.57e-10	1.84e-08	-	Ribosomal protein L15	Genetic Information Processing	Translation	ko03010//Ribosome	K02877	GO:0005622//intracellular;GO:0005840//ribosome;GO:0022625//cytosolic large ribosomal subunit	GO:0003723//RNA binding;GO:0003735//structural constituent of ribosome	GO:0002181//cytoplasmic translation;GO:0006412//translation
Zm00001d020910	1	2.7e-10	1.91e-08	-	Induced stolen tip protein TUB8	-	-	-	-	-	-	-
Zm00001d014073	1	2.9e-10	2.05e-08	-	60S ribosomal protein L23	Genetic Information Processing	Translation	ko03010//Ribosome	K02894	GO:0005840//ribosome	GO:0003735//structural constituent of ribosome	GO:0006412//translation
Zm00001d035963	1	2.97e-10	2.09e-08	-	-	-	-	-	-	-	-	-
Zm00001d045174	1	4.14e-10	2.9e-08	-	40S ribosomal protein S30	Genetic Information Processing	Translation	ko03010//Ribosome	K02983	GO:0005622//intracellular;GO:0005840//ribosome;GO:0022627//cytosolic small ribosomal subunit	GO:0003735//structural constituent of ribosome	GO:0006412//translation
Zm00001d049305	1	4.8e-10	3.33e-08	-	HSP20-like chaperones superfamily protein	-	-	-	-	GO:0005634//nucleus;GO:0005737//cytoplasm;GO:0005829//cytosol	GO:0051087//chaperone binding;GO:0051879//Hsp90 protein binding	GO:0006457//protein folding;GO:0051131//chaperone-mediated protein complex assembly
Zm00001d026278	1	5.09e-10	3.51e-08	-	Whole genome shotgun sequence of line PN40024 scaffold_11.assembly12x (Fragment)	-	-	-	-	-	-	-
Zm00001d010872	1	5.34e-10	3.68e-08	-	-	-	-	-	-	-	-	-
Zm00001d047477	1	6.63e-10	4.54e-08	-	Nascent polypeptide-associated complex alpha subunit-like protein	-	-	-	-	GO:0005854//nascent polypeptide-associated complex	-	-
Zm00001d043632	1	6.95e-10	4.73e-08	-	Hyaluronan / mRNA binding family	-	-	-	-	-	GO:0003723//RNA binding	-
Zm00001d049619	1	7.37e-10	5e-08	-	60S acidic ribosomal protein P0-2	Genetic Information Processing	Translation	ko03010//Ribosome	K02941	GO:0005622//intracellular;GO:0005840//ribosome;GO:0022625//cytosolic large ribosomal subunit	GO:0003735//structural constituent of ribosome;GO:0070180//large ribosomal subunit rRNA binding	GO:0000027//ribosomal large subunit assembly;GO:0002181//cytoplasmic translation;GO:0042254//ribosome biogenesis
Zm00001d017141	1	8.78e-10	5.91e-08	-	-	-	-	-	-	-	-	-
Zm00001d049656	1	1.18e-09	7.84e-08	-	Eukaryotic translation initiation factor 3 subunit G	Genetic Information Processing	Translation	ko03013//RNA transport	K03248	GO:0005737//cytoplasm;GO:0005852//eukaryotic translation initiation factor 3 complex;GO:0016282//eukaryotic 43S preinitiation complex;GO:0033290//eukaryotic 48S preinitiation complex	GO:0003676//nucleic acid binding;GO:0003723//RNA binding;GO:0003743//translation initiation factor activity	GO:0001732//formation of cytoplasmic translation initiation complex;GO:0002183//cytoplasmic translational initiation;GO:0006412//translation;GO:0006413//translational initiation
Zm00001d017958	1	1.35e-09	8.97e-08	glutamine synthetase4	Glutamine synthetase root isozyme 3	Metabolism;Metabolism;Metabolism;Metabolism;Metabolism;Metabolism	Global and overview maps;Global and overview maps;Carbohydrate metabolism;Amino acid metabolism;Amino acid metabolism;Energy metabolism	ko01100//Metabolic pathways;ko01230//Biosynthesis of amino acids;ko00630//Glyoxylate and dicarboxylate metabolism;ko00250//Alanine, aspartate and glutamate metabolism;ko00220//Arginine biosynthesis;ko00910//Nitrogen metabolism	K01915;K01915;K01915;K01915;K01915;K01915	GO:0005737//cytoplasm	GO:0000166//nucleotide binding;GO:0003824//catalytic activity;GO:0004356//glutamate-ammonia ligase activity;GO:0005524//ATP binding;GO:0016874//ligase activity	GO:0006542//glutamine biosynthetic process;GO:0006807//nitrogen compound metabolic process
Zm00001d024675	1	1.59e-09	1.05e-07	-	RNA-binding (RRM/RBD/RNP motifs) family protein	-	-	-	-	GO:0005634//nucleus;GO:1990904//ribonucleoprotein complex	GO:0003676//nucleic acid binding;GO:0003723//RNA binding	-
Zm00001d037875	1	1.65e-09	1.09e-07	elongation factor alpha2	elongation factor alpha2	Genetic Information Processing	Translation	ko03013//RNA transport	K03231	GO:0005737//cytoplasm	GO:0000166//nucleotide binding;GO:0003746//translation elongation factor activity;GO:0003924//GTPase activity;GO:0005525//GTP binding	GO:0006414//translational elongation
Zm00001d050920	1	1.91e-09	1.25e-07	-	60S ribosomal protein L6	Genetic Information Processing	Translation	ko03010//Ribosome	K02934	GO:0005622//intracellular;GO:0005840//ribosome;GO:0022625//cytosolic large ribosomal subunit	GO:0003723//RNA binding;GO:0003735//structural constituent of ribosome	GO:0000027//ribosomal large subunit assembly;GO:0002181//cytoplasmic translation;GO:0006412//translation
Zm00001d022390	1	1.97e-09	1.29e-07	-	Eukaryotic aspartyl protease family protein	-	-	-	-	-	GO:0004190//aspartic-type endopeptidase activity;GO:0008233//peptidase activity;GO:0016787//hydrolase activity	GO:0006508//proteolysis;GO:0030163//protein catabolic process
Zm00001d019562	1	1.97e-09	1.29e-07	-	60S ribosomal protein L44	Genetic Information Processing	Translation	ko03010//Ribosome	K02929	GO:0005622//intracellular;GO:0005840//ribosome;GO:0022625//cytosolic large ribosomal subunit	GO:0003735//structural constituent of ribosome	GO:0006412//translation
Zm00001d039611	1	2.14e-09	1.39e-07	-	Ribosome biogenesis regulatory protein homolog	-	-	-	-	GO:0005634//nucleus;GO:0005730//nucleolus;GO:0030687//preribosome, large subunit precursor	-	GO:0000055//ribosomal large subunit export from nucleus;GO:0000447//endonucleolytic cleavage in ITS1 to separate SSU-rRNA from 5.8S rRNA and LSU-rRNA from tricistronic rRNA transcript (SSU-rRNA, 5.8S rRNA, LSU-rRNA);GO:0042254//ribosome biogenesis;GO:0042273//ribosomal large subunit biogenesis
Zm00001d048346	1	2.49e-09	1.6e-07	acidic ribosomal protein P40	acidic ribosomal protein P40	Genetic Information Processing	Translation	ko03010//Ribosome	K02998	GO:0005622//intracellular;GO:0005737//cytoplasm;GO:0005840//ribosome;GO:0015935//small ribosomal subunit;GO:0016020//membrane;GO:0016021//integral component of membrane;GO:0022627//cytosolic small ribosomal subunit	GO:0003735//structural constituent of ribosome	GO:0000028//ribosomal small subunit assembly;GO:0000447//endonucleolytic cleavage in ITS1 to separate SSU-rRNA from 5.8S rRNA and LSU-rRNA from tricistronic rRNA transcript (SSU-rRNA, 5.8S rRNA, LSU-rRNA);GO:0000461//endonucleolytic cleavage to generate mature 3'-end of SSU-rRNA from (SSU-rRNA, 5.8S rRNA, LSU-rRNA);GO:0002181//cytoplasmic translation;GO:0006407//rRNA export from nucleus;GO:000641…
Zm00001d020450	1	2.87e-09	1.84e-07	-	60S ribosomal protein L34-3	Genetic Information Processing	Translation	ko03010//Ribosome	K02915	GO:0005622//intracellular;GO:0005840//ribosome;GO:0022625//cytosolic large ribosomal subunit	GO:0003735//structural constituent of ribosome	GO:0006412//translation;GO:0042254//ribosome biogenesis
Zm00001d027618	1	3.18e-09	2.04e-07	-	60S ribosomal protein L21-1	Genetic Information Processing	Translation	ko03010//Ribosome	K02889	GO:0005622//intracellular;GO:0005840//ribosome;GO:0022625//cytosolic large ribosomal subunit	GO:0003735//structural constituent of ribosome	GO:0006412//translation
Zm00001d011816	1	3.4e-09	2.17e-07	-	40S ribosomal protein S10-1	Genetic Information Processing	Translation	ko03010//Ribosome	K02947	GO:0005840//ribosome;GO:0022627//cytosolic small ribosomal subunit	GO:0003735//structural constituent of ribosome	GO:0000028//ribosomal small subunit assembly
Zm00001d049657	1	3.4e-09	2.17e-07	glutathione transferase26	Glutathione S-transferase GST 26%3B Glutathione S-transferase GSTU6	Metabolism;Metabolism	Global and overview maps;Metabolism of other amino acids	ko01100//Metabolic pathways;ko00480//Glutathione metabolism	K00799;K00799	GO:0005737//cytoplasm	GO:0004364//glutathione transferase activity;GO:0005515//protein binding;GO:0016740//transferase activity	GO:0006749//glutathione metabolic process
Zm00001d027760	1	3.63e-09	2.31e-07	-	Histone H2A	-	-	-	-	GO:0000786//nucleosome;GO:0000790//nuclear chromatin;GO:0005634//nucleus;GO:0005694//chromosome	GO:0003677//DNA binding;GO:0046982//protein heterodimerization activity	GO:0006325//chromatin organization
Zm00001d025062	1	3.7e-09	2.35e-07	-	Peptidyl-prolyl cis-trans isomerase 1	-	-	-	-	GO:0005634//nucleus;GO:0005783//endoplasmic reticulum;GO:0005829//cytosol;GO:0005886//plasma membrane;GO:0009506//plasmodesma	GO:0003755//peptidyl-prolyl cis-trans isomerase activity;GO:0016853//isomerase activity	GO:0000413//protein peptidyl-prolyl isomerization;GO:0009630//gravitropism;GO:0009909//regulation of flower development;GO:0032880//regulation of protein localization
Zm00001d053754	1	4.2e-09	2.66e-07	-	Probable small nuclear ribonucleoprotein F	Genetic Information Processing	Transcription	ko03040//Spliceosome	K11098	GO:0005634//nucleus;GO:0005681//spliceosomal complex;GO:0005732//small nucleolar ribonucleoprotein complex	GO:0003723//RNA binding	GO:0000387//spliceosomal snRNP assembly;GO:0000398//mRNA splicing, via spliceosome;GO:0006397//mRNA processing;GO:0008380//RNA splicing
Zm00001d025857	1	4.64e-09	2.91e-07	-	60S ribosomal protein L14-1	Genetic Information Processing	Translation	ko03010//Ribosome	K02875	GO:0005622//intracellular;GO:0005840//ribosome;GO:0022625//cytosolic large ribosomal subunit	GO:0003723//RNA binding;GO:0003735//structural constituent of ribosome	GO:0006412//translation;GO:0042273//ribosomal large subunit biogenesis
Zm00001d015918	1	5.89e-09	3.64e-07	-	-	-	-	-	-	-	-	-
Zm00001d025866	1	7.8e-09	4.78e-07	-	Small nuclear ribonucleoprotein family protein	Genetic Information Processing	Transcription	ko03040//Spliceosome	K11096	GO:0005634//nucleus;GO:0005682//U5 snRNP;GO:0005685//U1 snRNP;GO:0005686//U2 snRNP;GO:0030532//small nuclear ribonucleoprotein complex;GO:0046540//U4/U6 x U5 tri-snRNP complex;GO:0071013//catalytic step 2 spliceosome	-	GO:0000387//spliceosomal snRNP assembly;GO:0006397//mRNA processing;GO:0008380//RNA splicing
Zm00001d035838	1	8.05e-09	4.92e-07	-	60S ribosomal protein L39-1	Genetic Information Processing	Translation	ko03010//Ribosome	K02924	GO:0005622//intracellular;GO:0005840//ribosome;GO:0022625//cytosolic large ribosomal subunit	GO:0003735//structural constituent of ribosome	GO:0006412//translation
Zm00001d042527	1	8.58e-09	5.24e-07	-	-	-	-	-	-	GO:0016020//membrane;GO:0016021//integral component of membrane	-	-
Zm00001d028622	1	9.28e-09	5.62e-07	-	60S ribosomal protein L3-1	Genetic Information Processing	Translation	ko03010//Ribosome	K02925	GO:0005622//intracellular;GO:0005840//ribosome	GO:0003735//structural constituent of ribosome	GO:0006412//translation
Zm00001d010728	1	9.72e-09	5.86e-07	-	PLASMODESMATA CALLOSE-BINDING PROTEIN 2	-	-	-	-	GO:0016020//membrane;GO:0016021//integral component of membrane	-	-
Zm00001d025721	1	1.33e-08	7.9e-07	-	Mitotic spindle checkpoint protein MAD2	-	-	-	-	GO:0000776//kinetochore;GO:0005634//nucleus;GO:0005654//nucleoplasm;GO:0005737//cytoplasm	-	GO:0007049//cell cycle;GO:0007094//mitotic spindle assembly checkpoint;GO:0051301//cell division
Zm00001d025762	1	1.39e-08	8.27e-07	-	-	-	-	-	-	GO:0016020//membrane;GO:0016021//integral component of membrane	-	-
Zm00001d047472	1	1.44e-08	8.54e-07	-	homolog of nucleolar protein NOP56	Genetic Information Processing	Translation	ko03008//Ribosome biogenesis in eukaryotes	K14564	GO:0031428//box C/D snoRNP complex;GO:0032040//small-subunit processome	GO:0030515//snoRNA binding	-
Zm00001d022134	1	1.53e-08	9.03e-07	-	Elongation factor 1-beta	-	-	-	-	GO:0005829//cytosol;GO:0005853//eukaryotic translation elongation factor 1 complex	GO:0003746//translation elongation factor activity;GO:0005085//guanyl-nucleotide exchange factor activity	GO:0006412//translation;GO:0006414//translational elongation
Zm00001d004841	1	1.56e-08	9.19e-07	-	60S ribosomal protein L3-1	Genetic Information Processing	Translation	ko03010//Ribosome	K02925	GO:0005622//intracellular;GO:0005840//ribosome	GO:0003735//structural constituent of ribosome	GO:0006412//translation
Zm00001d019034	2	8.96e-107	1.76e-102	thioredoxin h homolog2	thioredoxin h homolog2	-	-	-	-	GO:0005623//cell	GO:0015035//protein disulfide oxidoreductase activity	GO:0006662//glycerol ether metabolic process;GO:0045454//cell redox homeostasis;GO:0055114//oxidation-reduction process
Zm00001d031257	2	3.63e-90	4.75e-86	-	Cupredoxin superfamily protein	-	-	-	-	GO:0046658//anchored component of plasma membrane	GO:0009055//electron transfer activity	GO:0022900//electron transport chain
Zm00001d031677	2	1.45e-86	1.42e-82	-	MtN19-like protein	-	-	-	-	-	-	-
Zm00001d017991	2	6.05e-86	4.75e-82	-	-	-	-	-	-	-	-	-
Zm00001d010855	2	1.54e-83	1.01e-79	-	Stress protein%3B Stress-related protein	-	-	-	-	GO:0016020//membrane;GO:0016021//integral component of membrane	-	-
Zm00001d034497	2	3.67e-82	1.8e-78	-	cysteine-rich TM module stress tolerance protein	-	-	-	-	GO:0005886//plasma membrane	-	-
Zm00001d007901	2	5.26e-82	2.3e-78	-	Cylicin-1	-	-	-	-	-	-	-
Zm00001d002704	2	1.03e-76	4.04e-73	-	Glutathione peroxidase	Metabolism;Metabolism;Metabolism	Global and overview maps;Metabolism of other amino acids;Lipid metabolism	ko01100//Metabolic pathways;ko00480//Glutathione metabolism;ko00590//Arachidonic acid metabolism	K00432;K00432;K00432	GO:0005829//cytosol	GO:0004601//peroxidase activity;GO:0004602//glutathione peroxidase activity;GO:0016491//oxidoreductase activity	GO:0006979//response to oxidative stress;GO:0009635//response to herbicide;GO:0055114//oxidation-reduction process;GO:0098869//cellular oxidant detoxification
Zm00001d017852	2	6.28e-71	2.06e-67	-	Putative uncharacterized protein [Source:UniProtKB/TrEMBL;Acc:B6SJZ4]	-	-	-	-	GO:0016020//membrane;GO:0016021//integral component of membrane	-	-
Zm00001d051420	2	1.39e-60	3.64e-57	-	dehydrin3	-	-	-	-	GO:0005829//cytosol;GO:0016020//membrane	-	GO:0009414//response to water deprivation;GO:0009415//response to water;GO:0009631//cold acclimation;GO:0009737//response to abscisic acid
Zm00001d009858	2	4.23e-54	9.23e-51	-	Trans-cinnamate 4-monooxygenase	Metabolism;Metabolism;Metabolism;Metabolism;Metabolism;Metabolism	Global and overview maps;Global and overview maps;Biosynthesis of other secondary metabolites;Biosynthesis of other secondary metabolites;Metabolism of cofactors and vitamins;Biosynthesis of other secondary metabolites	ko01100//Metabolic pathways;ko01110//Biosynthesis of secondary metabolites;ko00940//Phenylpropanoid biosynthesis;ko00941//Flavonoid biosynthesis;ko00130//Ubiquinone and other terpenoid-quinone biosynthesis;ko00945//Stilbenoid, diarylheptanoid and gingerol biosynthesis	K00487;K00487;K00487;K00487;K00487;K00487	GO:0016020//membrane	GO:0004497//monooxygenase activity;GO:0005506//iron ion binding;GO:0016491//oxidoreductase activity;GO:0016705//oxidoreductase activity, acting on paired donors, with incorporation or reduction of molecular oxygen;GO:0016709//oxidoreductase activity, acting on paired donors, with incorporation or reduction of molecular oxygen, NAD(P)H as one donor, and incorporation of one atom of oxygen;GO:00167…	GO:0009808//lignin metabolic process;GO:0055114//oxidation-reduction process
Zm00001d043795	2	3.54e-53	7.31e-50	-	Glutathione S-transferase GSTU6	Metabolism;Metabolism	Global and overview maps;Metabolism of other amino acids	ko01100//Metabolic pathways;ko00480//Glutathione metabolism	K00799;K00799	GO:0005737//cytoplasm	GO:0004364//glutathione transferase activity;GO:0005515//protein binding;GO:0016740//transferase activity	GO:0006749//glutathione metabolic process
Zm00001d017381	2	9.83e-51	1.68e-47	-	(+)-neomenthol dehydrogenase	Metabolism;Metabolism	Global and overview maps;Metabolism of terpenoids and polyketides	ko01110//Biosynthesis of secondary metabolites;ko00902//Monoterpenoid biosynthesis	K15095;K15095	-	-	GO:0055114//oxidation-reduction process
Zm00001d019078	2	3.19e-50	5.22e-47	-	AAA-ATPase ASD mitochondrial	-	-	-	-	GO:0016020//membrane;GO:0016021//integral component of membrane	GO:0000166//nucleotide binding;GO:0005524//ATP binding	-
Zm00001d012909	2	6.87e-45	8.17e-42	-	soluble epoxide hydrolase	-	-	-	-	-	GO:0003824//catalytic activity;GO:0016787//hydrolase activity	-
Zm00001d012292	2	5.25e-44	5.89e-41	-	Glucan endo-13-beta-glucosidase 14	-	-	-	-	GO:0046658//anchored component of plasma membrane	GO:0004553//hydrolase activity, hydrolyzing O-glycosyl compounds;GO:0016787//hydrolase activity	GO:0005975//carbohydrate metabolic process
Zm00001d034940	2	1.64e-43	1.69e-40	-	ABC transporter G family member 34	-	-	-	-	GO:0005886//plasma membrane;GO:0016020//membrane;GO:0016021//integral component of membrane	GO:0000166//nucleotide binding;GO:0005524//ATP binding;GO:0016887//ATPase activity;GO:0042626//ATPase activity, coupled to transmembrane movement of substances	GO:0055085//transmembrane transport
Zm00001d017951	2	4.91e-42	4.59e-39	-	Nudix hydrolase 17 mitochondrial	-	-	-	-	GO:0005634//nucleus;GO:0005737//cytoplasm	GO:0016787//hydrolase activity	-
Zm00001d020400	2	1.1e-41	9.79e-39	-	Probable cinnamyl alcohol dehydrogenase 6	Metabolism;Metabolism;Metabolism	Global and overview maps;Global and overview maps;Biosynthesis of other secondary metabolites	ko01100//Metabolic pathways;ko01110//Biosynthesis of secondary metabolites;ko00940//Phenylpropanoid biosynthesis	K00083;K00083;K00083	-	GO:0008270//zinc ion binding;GO:0016491//oxidoreductase activity;GO:0016616//oxidoreductase activity, acting on the CH-OH group of donors, NAD or NADP as acceptor;GO:0045551//cinnamyl-alcohol dehydrogenase activity;GO:0046872//metal ion binding	GO:0009809//lignin biosynthetic process;GO:0055114//oxidation-reduction process
Zm00001d044906	2	4.9e-41	4.09e-38	12-oxo-phytodienoic acid reductase2	12-oxo-phytodienoic acid reductase2	Metabolism;Metabolism;Metabolism	Global and overview maps;Global and overview maps;Lipid metabolism	ko01100//Metabolic pathways;ko01110//Biosynthesis of secondary metabolites;ko00592//alpha-Linolenic acid metabolism	K05894;K05894;K05894	-	GO:0003824//catalytic activity;GO:0010181//FMN binding;GO:0016491//oxidoreductase activity	GO:0055114//oxidation-reduction process
Zm00001d034643	2	7.22e-41	5.91e-38	-	Actin-depolymerizing factor 10	-	-	-	-	GO:0005622//intracellular;GO:0015629//actin cytoskeleton	GO:0003779//actin binding	GO:0030042//actin filament depolymerization
Zm00001d015327	2	1.56e-40	1.23e-37	ubiquitin1	ubiquitin1	-	-	-	-	-	GO:0005515//protein binding	-
Zm00001d002266	2	9.2e-40	6.57e-37	-	Lysine-specific histone demethylase 1	Metabolism;Metabolism;Metabolism	Global and overview maps;Amino acid metabolism;Metabolism of other amino acids	ko01100//Metabolic pathways;ko00330//Arginine and proline metabolism;ko00410//beta-Alanine metabolism	K17839;K17839;K17839	GO:0005777//peroxisome	GO:0008168//methyltransferase activity;GO:0016491//oxidoreductase activity;GO:0046592//polyamine oxidase activity	GO:0006598//polyamine catabolic process;GO:0032259//methylation;GO:0055114//oxidation-reduction process
Zm00001d045361	2	1.41e-39	9.88e-37	-	-	-	-	-	-	GO:0016020//membrane;GO:0016021//integral component of membrane	-	-
Zm00001d015091	2	1.48e-37	8.94e-35	-	Bax inhibitor 1	-	-	-	-	GO:0016020//membrane;GO:0016021//integral component of membrane	-	-
Zm00001d028230	2	1.05e-36	6.16e-34	-	Sugar transport protein 13	-	-	-	-	GO:0005887//integral component of plasma membrane;GO:0016020//membrane;GO:0016021//integral component of membrane	GO:0005215//transporter activity;GO:0005351//carbohydrate:proton symporter activity;GO:0005355//glucose transmembrane transporter activity;GO:0022857//transmembrane transporter activity	GO:0008643//carbohydrate transport;GO:0008645//hexose transmembrane transport;GO:0055085//transmembrane transport;GO:1902600//proton transmembrane transport;GO:1904659//glucose transmembrane transport
Zm00001d036234	2	9.81e-36	5.07e-33	-	Carboxylic ester hydrolase/ hydrolase%2C acting on ester bond	-	-	-	-	-	GO:0016787//hydrolase activity;GO:0016788//hydrolase activity, acting on ester bonds	-
Zm00001d017547	2	2.24e-35	1.14e-32	-	Dehydrin COR410	-	-	-	-	GO:0005829//cytosol;GO:0016020//membrane	-	GO:0009414//response to water deprivation;GO:0009415//response to water;GO:0009631//cold acclimation;GO:0009737//response to abscisic acid
Zm00001d044442	2	6.56e-35	3.22e-32	-	ABC transporter G family member 40	-	-	-	-	GO:0005886//plasma membrane;GO:0016020//membrane;GO:0016021//integral component of membrane	GO:0000166//nucleotide binding;GO:0005524//ATP binding;GO:0016887//ATPase activity;GO:0042626//ATPase activity, coupled to transmembrane movement of substances	GO:0055085//transmembrane transport
Zm00001d029359	2	6.73e-35	3.26e-32	benzoxazinone synthesis10	benzoxazinone synthesis10	-	-	-	-	-	GO:0008168//methyltransferase activity;GO:0008171//O-methyltransferase activity;GO:0008757//S-adenosylmethionine-dependent methyltransferase activity;GO:0016740//transferase activity;GO:0046983//protein dimerization activity	GO:0019438//aromatic compound biosynthetic process;GO:0032259//methylation
Zm00001d044027	2	9.29e-35	4.45e-32	-	-	-	-	-	-	-	-	-
Zm00001d021775	2	1.04e-34	4.93e-32	-	Sugar carrier protein C	-	-	-	-	GO:0005887//integral component of plasma membrane;GO:0016020//membrane;GO:0016021//integral component of membrane	GO:0005215//transporter activity;GO:0005351//carbohydrate:proton symporter activity;GO:0005355//glucose transmembrane transporter activity;GO:0022857//transmembrane transporter activity	GO:0008645//hexose transmembrane transport;GO:0034219//carbohydrate transmembrane transport;GO:0055085//transmembrane transport;GO:1902600//proton transmembrane transport
Zm00001d053834	2	1.25e-34	5.83e-32	-	Putative ubiquitin family protein%3B Ubiquitin2	-	-	-	-	-	GO:0005515//protein binding	-
Zm00001d017851	2	1.34e-34	6.15e-32	-	-	-	-	-	-	GO:0016020//membrane;GO:0016021//integral component of membrane	-	-
Zm00001d016401	2	5.38e-34	2.38e-31	-	-	-	-	-	-	GO:0016020//membrane;GO:0016021//integral component of membrane	-	-
Zm00001d049381	2	1.67e-33	7.3e-31	-	Adhesive/proline-rich protein%3B Proline-rich family protein	-	-	-	-	GO:0005886//plasma membrane	-	-
Zm00001d002782	2	2.38e-33	9.85e-31	-	FRIGIDA interacting protein 2	-	-	-	-	GO:0005634//nucleus	GO:0043565//sequence-specific DNA binding;GO:0044212//transcription regulatory region DNA binding	-
Zm00001d024778	2	4.82e-32	1.82e-29	NaCl stress protein1	Hydrophobic protein RCI2B	-	-	-	-	GO:0016020//membrane;GO:0016021//integral component of membrane	-	GO:0009409//response to cold;GO:0009651//response to salt stress;GO:0009737//response to abscisic acid
Zm00001d024839	2	1.47e-31	5.38e-29	glutathione S-transferase2	glutathione S-transferase2	Metabolism;Metabolism	Global and overview maps;Metabolism of other amino acids	ko01100//Metabolic pathways;ko00480//Glutathione metabolism	K00799;K00799	GO:0005737//cytoplasm;GO:0032991//protein-containing complex	GO:0004364//glutathione transferase activity;GO:0005515//protein binding;GO:0016740//transferase activity;GO:0042803//protein homodimerization activity;GO:0043295//glutathione binding	GO:0006749//glutathione metabolic process;GO:0009410//response to xenobiotic stimulus;GO:0009635//response to herbicide
Zm00001d023529	2	8.24e-30	2.79e-27	abscisic acid stress ripening1	abscisic acid stress ripening1	-	-	-	-	-	-	-
Zm00001d048903	2	8.36e-30	2.81e-27	-	Acidic endochitinase	Metabolism;Metabolism	Global and overview maps;Carbohydrate metabolism	ko01100//Metabolic pathways;ko00520//Amino sugar and nucleotide sugar metabolism	K01183;K01183	GO:0005576//extracellular region	GO:0004568//chitinase activity	GO:0005975//carbohydrate metabolic process
Zm00001d042869	2	7.22e-29	2.29e-26	-	Aldose reductase	Metabolism;Metabolism;Metabolism;Metabolism;Metabolism	Global and overview maps;Global and overview maps;Carbohydrate metabolism;Lipid metabolism;Carbohydrate metabolism	ko01100//Metabolic pathways;ko01110//Biosynthesis of secondary metabolites;ko00010//Glycolysis / Gluconeogenesis;ko00561//Glycerolipid metabolism;ko00040//Pentose and glucuronate interconversions	K00002;K00002;K00002;K00002;K00002	GO:0005829//cytosol	GO:0004032//alditol:NADP+ 1-oxidoreductase activity;GO:0008106//alcohol dehydrogenase (NADP+) activity;GO:0016491//oxidoreductase activity	GO:0055114//oxidation-reduction process
Zm00001d016708	2	3.46e-28	1.05e-25	cell wall invertase1	Beta-fructofuranosidase%2C cell wall isozyme	Metabolism;Metabolism;Metabolism;Metabolism	Global and overview maps;Global and overview maps;Carbohydrate metabolism;Carbohydrate metabolism	ko01100//Metabolic pathways;ko01110//Biosynthesis of secondary metabolites;ko00500//Starch and sucrose metabolism;ko00052//Galactose metabolism	K01193;K01193;K01193;K01193	GO:0005576//extracellular region;GO:0005618//cell wall;GO:0016020//membrane;GO:0016021//integral component of membrane	GO:0004553//hydrolase activity, hydrolyzing O-glycosyl compounds;GO:0004564//beta-fructofuranosidase activity;GO:0016787//hydrolase activity;GO:0016798//hydrolase activity, acting on glycosyl bonds	GO:0005975//carbohydrate metabolic process;GO:0008152//metabolic process
Zm00001d052371	2	1.71e-27	4.94e-25	-	Protein LURP-one-related 8	-	-	-	-	-	-	-
Zm00001d047993	2	3.47e-27	9.8e-25	-	Probable inactive poly [ADP-ribose] polymerase SRO1	-	-	-	-	-	GO:0003950//NAD+ ADP-ribosyltransferase activity	-
Zm00001d048191	2	3.91e-27	1.1e-24	-	Membrane protein	-	-	-	-	GO:0016020//membrane;GO:0016021//integral component of membrane	-	GO:0055114//oxidation-reduction process
Zm00001d006948	2	8.51e-27	2.35e-24	-	Cytochrome P450 709B2	-	-	-	-	-	GO:0004497//monooxygenase activity;GO:0005506//iron ion binding;GO:0016491//oxidoreductase activity;GO:0016705//oxidoreductase activity, acting on paired donors, with incorporation or reduction of molecular oxygen;GO:0020037//heme binding;GO:0046872//metal ion binding	GO:0055114//oxidation-reduction process
Zm00001d015138	2	8.68e-27	2.38e-24	-	-	-	-	-	-	-	-	-
Zm00001d042182	2	9.74e-27	2.66e-24	-	-	-	-	-	-	-	-	-
Zm00001d027557	2	1.87e-26	5.06e-24	glutathione transferase31	glutathione transferase31	Metabolism;Metabolism	Global and overview maps;Metabolism of other amino acids	ko01100//Metabolic pathways;ko00480//Glutathione metabolism	K00799;K00799	GO:0005737//cytoplasm	GO:0004364//glutathione transferase activity;GO:0005515//protein binding;GO:0016740//transferase activity	GO:0006749//glutathione metabolic process
Zm00001d033483	2	1.97e-25	5.19e-23	dehydrin13	dehydrin13	-	-	-	-	-	GO:0046872//metal ion binding	-
Zm00001d027434	2	7.17e-25	1.84e-22	-	Alpha/beta hydrolase related protein	-	-	-	-	GO:0016020//membrane;GO:0016021//integral component of membrane	GO:0016787//hydrolase activity	-
Zm00001d047814	2	4.02e-24	9.87e-22	-	Catalytic/ hydrolase	-	-	-	-	GO:0016020//membrane;GO:0016021//integral component of membrane	GO:0016787//hydrolase activity	-
ZeamMp097	2	7.12e-23	1.58e-20	-	rps1	-	-	-	-	GO:0005739//mitochondrion;GO:0005840//ribosome	-	-
Zm00001d031222	2	4.2e-22	8.78e-20	-	Cell Division Protein AAA ATPase family	-	-	-	-	GO:0016020//membrane;GO:0016021//integral component of membrane	GO:0000166//nucleotide binding;GO:0005524//ATP binding	GO:0051301//cell division
Zm00001d039283	2	4.7e-22	9.75e-20	-	Plasma membrane-associated cation-binding protein 1	-	-	-	-	GO:0046658//anchored component of plasma membrane	-	-
Zm00001d037410	2	7.85e-22	1.6e-19	-	Peroxidase 1	Metabolism;Metabolism;Metabolism	Global and overview maps;Global and overview maps;Biosynthesis of other secondary metabolites	ko01100//Metabolic pathways;ko01110//Biosynthesis of secondary metabolites;ko00940//Phenylpropanoid biosynthesis	K00430;K00430;K00430	GO:0005576//extracellular region;GO:0009505//plant-type cell wall;GO:0009506//plasmodesma	GO:0004601//peroxidase activity;GO:0016491//oxidoreductase activity;GO:0020037//heme binding;GO:0046872//metal ion binding	GO:0006979//response to oxidative stress;GO:0042744//hydrogen peroxide catabolic process;GO:0055114//oxidation-reduction process;GO:0098869//cellular oxidant detoxification
Zm00001d012607	2	1e-21	2.02e-19	-	NAD(P)H dehydrogenase (quinone) FQR1	Metabolism;Metabolism;Metabolism	Global and overview maps;Global and overview maps;Metabolism of cofactors and vitamins	ko01100//Metabolic pathways;ko01110//Biosynthesis of secondary metabolites;ko00130//Ubiquinone and other terpenoid-quinone biosynthesis	K03809;K03809;K03809	-	GO:0003955//NAD(P)H dehydrogenase (quinone) activity;GO:0010181//FMN binding;GO:0016491//oxidoreductase activity	GO:0055114//oxidation-reduction process
Zm00001d042114	2	1.1e-21	2.2e-19	-	-	-	-	-	-	GO:0005886//plasma membrane	-	-
Zm00001d021668	2	5.21e-21	9.82e-19	translation initiation factor1	Protein translation factor SUI1 homolog	Genetic Information Processing	Translation	ko03013//RNA transport	K03113	-	GO:0003723//RNA binding;GO:0003743//translation initiation factor activity	GO:0006412//translation;GO:0006413//translational initiation;GO:0006417//regulation of translation
Zm00001d007831	2	1.28e-20	2.35e-18	-	Bifunctional inhibitor/lipid-transfer protein/seed storage 2S albumin superfamily protein	-	-	-	-	-	GO:0008289//lipid binding	GO:0006869//lipid transport
Zm00001d042104	2	1.48e-20	2.69e-18	glutathione transferase7	glutathione transferase7	Metabolism;Metabolism	Global and overview maps;Metabolism of other amino acids	ko01100//Metabolic pathways;ko00480//Glutathione metabolism	K00799;K00799	GO:0005737//cytoplasm;GO:0032991//protein-containing complex	GO:0004364//glutathione transferase activity;GO:0005515//protein binding;GO:0016740//transferase activity;GO:0042803//protein homodimerization activity;GO:0046982//protein heterodimerization activity	GO:0006749//glutathione metabolic process;GO:0009635//response to herbicide
Zm00001d053838	2	1.71e-20	3.07e-18	ubiquitin2	ubiquitin2	-	-	-	-	GO:0005634//nucleus;GO:0005737//cytoplasm	GO:0005515//protein binding;GO:0031386//protein tag;GO:0031625//ubiquitin protein ligase binding	GO:0016567//protein ubiquitination;GO:0019941//modification-dependent protein catabolic process
Zm00001d034387	2	2e-20	3.57e-18	aldehyde oxidase1	aldehyde oxidase1	Metabolism;Metabolism	Global and overview maps;Amino acid metabolism	ko01100//Metabolic pathways;ko00380//Tryptophan metabolism	K11817;K11817	GO:0005737//cytoplasm	GO:0005506//iron ion binding;GO:0009055//electron transfer activity;GO:0016491//oxidoreductase activity;GO:0043546//molybdopterin cofactor binding;GO:0046872//metal ion binding;GO:0050302//indole-3-acetaldehyde oxidase activity;GO:0050660//flavin adenine dinucleotide binding;GO:0051536//iron-sulfur cluster binding;GO:0051537//2 iron, 2 sulfur cluster binding;GO:0071949//FAD binding	GO:0009688//abscisic acid biosynthetic process;GO:0009851//auxin biosynthetic process;GO:0022900//electron transport chain;GO:0055114//oxidation-reduction process
Zm00001d034501	2	2.47e-20	4.39e-18	-	AAA-ATPase ASD mitochondrial	-	-	-	-	-	GO:0000166//nucleotide binding;GO:0005524//ATP binding	-
Zm00001d026490	2	2.51e-20	4.44e-18	proton-exporting ATPase4	proton-exporting ATPase4	Metabolism;Metabolism	Global and overview maps;Energy metabolism	ko01100//Metabolic pathways;ko00190//Oxidative phosphorylation	K01535;K01535	GO:0005886//plasma membrane;GO:0016020//membrane;GO:0016021//integral component of membrane	GO:0000166//nucleotide binding;GO:0005524//ATP binding;GO:0008553//proton-exporting ATPase activity, phosphorylative mechanism;GO:0016787//hydrolase activity;GO:0046872//metal ion binding	GO:0006811//ion transport;GO:0051453//regulation of intracellular pH;GO:0120029//proton export across plasma membrane;GO:1902600//proton transmembrane transport
Zm00001d035543	2	4.22e-20	7.36e-18	-	Glycine-rich protein A3%3B Glycine/proline-rich family protein isoform 1%3B Glycine/proline-rich family protein isoform 2	-	-	-	-	-	-	-
Zm00001d027480	2	4.73e-20	8.21e-18	-	Calcium-dependent protein kinase 6	Organismal Systems	Environmental adaptation	ko04626//Plant-pathogen interaction	K13412	GO:0005634//nucleus;GO:0005737//cytoplasm;GO:0005829//cytosol;GO:0005886//plasma membrane	GO:0000166//nucleotide binding;GO:0004672//protein kinase activity;GO:0004674//protein serine/threonine kinase activity;GO:0004683//calmodulin-dependent protein kinase activity;GO:0005509//calcium ion binding;GO:0005516//calmodulin binding;GO:0005524//ATP binding;GO:0009931//calcium-dependent protein serine/threonine kinase activity;GO:0016301//kinase activity	GO:0006468//protein phosphorylation;GO:0009409//response to cold;GO:0009738//abscisic acid-activated signaling pathway;GO:0016310//phosphorylation;GO:0018105//peptidyl-serine phosphorylation;GO:0035556//intracellular signal transduction;GO:0046777//protein autophosphorylation
Zm00001d026026	2	6.59e-20	1.14e-17	-	-	-	-	-	-	-	-	-
Zm00001d027619	2	8.32e-20	1.43e-17	beta amylase2	beta amylase2	Metabolism;Metabolism;Metabolism	Global and overview maps;Global and overview maps;Carbohydrate metabolism	ko01100//Metabolic pathways;ko01110//Biosynthesis of secondary metabolites;ko00500//Starch and sucrose metabolism	K01177;K01177;K01177	-	GO:0016161//beta-amylase activity;GO:0016787//hydrolase activity;GO:0016798//hydrolase activity, acting on glycosyl bonds;GO:0102229//amylopectin maltohydrolase activity	GO:0000272//polysaccharide catabolic process;GO:0005975//carbohydrate metabolic process;GO:0008152//metabolic process
Zm00001d029744	2	1.93e-19	3.24e-17	flavone synthase typeI1	flavone synthase typeI1	-	-	-	-	-	GO:0016491//oxidoreductase activity;GO:0046872//metal ion binding;GO:0051213//dioxygenase activity	GO:0055114//oxidation-reduction process
Zm00001d038764	2	2.82e-19	4.62e-17	-	UDP-glycosyltransferase 88A1	Metabolism;Metabolism	Global and overview maps;Biosynthesis of other secondary metabolites	ko01110//Biosynthesis of secondary metabolites;ko00941//Flavonoid biosynthesis	K22845;K22845	GO:0043231//intracellular membrane-bounded organelle	GO:0008194//UDP-glycosyltransferase activity;GO:0016740//transferase activity;GO:0016757//transferase activity, transferring glycosyl groups;GO:0016758//transferase activity, transferring hexosyl groups	-
Zm00001d042245	2	2.86e-19	4.66e-17	-	-	-	-	-	-	-	-	-
Zm00001d005698	2	3.22e-19	5.22e-17	-	AN17	-	-	-	-	-	GO:0008270//zinc ion binding;GO:0046872//metal ion binding	GO:0009737//response to abscisic acid;GO:0010200//response to chitin
Zm00001d029356	2	4.6e-19	7.34e-17	benzoxazinone synthesis11	benzoxazinone synthesis11	-	-	-	-	-	GO:0008168//methyltransferase activity;GO:0008171//O-methyltransferase activity;GO:0008757//S-adenosylmethionine-dependent methyltransferase activity;GO:0016740//transferase activity;GO:0046983//protein dimerization activity	GO:0019438//aromatic compound biosynthetic process;GO:0032259//methylation
Zm00001d039103	2	7.89e-19	1.23e-16	-	-	-	-	-	-	-	-	-
Zm00001d042609	2	9.96e-19	1.55e-16	NAC-transcription factor 109	NAC domain-containing protein 48%3B NAC transcription factor	-	-	-	-	GO:0005634//nucleus	GO:0003677//DNA binding;GO:0043565//sequence-specific DNA binding	GO:0006355//regulation of transcription, DNA-templated;GO:0009409//response to cold;GO:0045893//positive regulation of transcription, DNA-templated;GO:0048364//root development;GO:1900150//regulation of defense response to fungus;GO:1901002//positive regulation of response to salt stress;GO:1902584//positive regulation of response to water deprivation
Zm00001d044159	2	1.17e-18	1.8e-16	cytochrome P450 11	cytochrome P450 11	-	-	-	-	GO:0016020//membrane;GO:0016021//integral component of membrane	GO:0004497//monooxygenase activity;GO:0005506//iron ion binding;GO:0016491//oxidoreductase activity;GO:0016705//oxidoreductase activity, acting on paired donors, with incorporation or reduction of molecular oxygen;GO:0020037//heme binding;GO:0046872//metal ion binding	GO:0055114//oxidation-reduction process
Zm00001d017274	2	2.21e-18	3.36e-16	phenylalanine ammonia lyase homolog1	Phenylalanine ammonia-lyase	Metabolism;Metabolism;Metabolism;Metabolism	Global and overview maps;Global and overview maps;Biosynthesis of other secondary metabolites;Amino acid metabolism	ko01100//Metabolic pathways;ko01110//Biosynthesis of secondary metabolites;ko00940//Phenylpropanoid biosynthesis;ko00360//Phenylalanine metabolism	K13064;K13064;K13064;K13064	GO:0005737//cytoplasm	GO:0003824//catalytic activity;GO:0016829//lyase activity;GO:0016841//ammonia-lyase activity;GO:0045548//phenylalanine ammonia-lyase activity;GO:0052883//tyrosine ammonia-lyase activity	GO:0006559//L-phenylalanine catabolic process;GO:0009698//phenylpropanoid metabolic process;GO:0009699//phenylpropanoid biosynthetic process;GO:0009739//response to gibberellin;GO:0009800//cinnamic acid biosynthetic process;GO:0016598//protein arginylation;GO:0046898//response to cycloheximide
Zm00001d038348	2	2.88e-18	4.35e-16	-	guanylyl cyclase 1	-	-	-	-	-	-	-
Zm00001d052357	2	3.09e-18	4.64e-16	WRKY-transcription factor 16	Probable WRKY transcription factor 30	-	-	-	-	GO:0005634//nucleus	GO:0003677//DNA binding;GO:0003700//DNA-binding transcription factor activity;GO:0043565//sequence-specific DNA binding	GO:0006355//regulation of transcription, DNA-templated
Zm00001d021119	2	4.1e-18	6.12e-16	-	Beta-glucosidase 11	Metabolism;Metabolism;Metabolism;Metabolism;Metabolism	Global and overview maps;Global and overview maps;Biosynthesis of other secondary metabolites;Carbohydrate metabolism;Metabolism of other amino acids	ko01100//Metabolic pathways;ko01110//Biosynthesis of secondary metabolites;ko00940//Phenylpropanoid biosynthesis;ko00500//Starch and sucrose metabolism;ko00460//Cyanoamino acid metabolism	K01188;K01188;K01188;K01188;K01188	-	GO:0004553//hydrolase activity, hydrolyzing O-glycosyl compounds;GO:0008422//beta-glucosidase activity	GO:0005975//carbohydrate metabolic process
Zm00001d002006	2	8.33e-18	1.23e-15	plasma-membrane H+ATPase2	H(+)-ATPase 5	Metabolism;Metabolism	Global and overview maps;Energy metabolism	ko01100//Metabolic pathways;ko00190//Oxidative phosphorylation	K01535;K01535	GO:0005886//plasma membrane;GO:0016020//membrane;GO:0016021//integral component of membrane	GO:0000166//nucleotide binding;GO:0005524//ATP binding;GO:0008553//proton-exporting ATPase activity, phosphorylative mechanism;GO:0016787//hydrolase activity;GO:0046872//metal ion binding	GO:0006811//ion transport;GO:0051453//regulation of intracellular pH;GO:0120029//proton export across plasma membrane;GO:1902600//proton transmembrane transport
Zm00001d052209	2	1.14e-17	1.66e-15	-	Cytokinin-O-glucosyltransferase 2	-	-	-	-	GO:0043231//intracellular membrane-bounded organelle	GO:0008194//UDP-glycosyltransferase activity;GO:0016740//transferase activity;GO:0016757//transferase activity, transferring glycosyl groups;GO:0016758//transferase activity, transferring hexosyl groups;GO:0080043//quercetin 3-O-glucosyltransferase activity;GO:0080044//quercetin 7-O-glucosyltransferase activity	-
Zm00001d015459	2	1.82e-17	2.62e-15	coumarate ligase1	4-coumarate--CoA ligase 1	Metabolism;Metabolism;Metabolism;Metabolism	Global and overview maps;Global and overview maps;Biosynthesis of other secondary metabolites;Metabolism of cofactors and vitamins	ko01100//Metabolic pathways;ko01110//Biosynthesis of secondary metabolites;ko00940//Phenylpropanoid biosynthesis;ko00130//Ubiquinone and other terpenoid-quinone biosynthesis	K01904;K01904;K01904;K01904	-	GO:0003824//catalytic activity;GO:0016874//ligase activity	-
Zm00001d040519	2	2.84e-17	4.02e-15	-	Germin-like protein subfamily 2 member 1	-	-	-	-	GO:0005576//extracellular region;GO:0005618//cell wall;GO:0009506//plasmodesma;GO:0048046//apoplast	GO:0030145//manganese ion binding;GO:0045735//nutrient reservoir activity;GO:0046872//metal ion binding	GO:0010497//plasmodesmata-mediated intercellular transport;GO:2000280//regulation of root development
Zm00001d026334	2	4.77e-17	6.62e-15	-	-	Metabolism;Metabolism;Metabolism	Global and overview maps;Amino acid metabolism;Metabolism of other amino acids	ko01100//Metabolic pathways;ko00330//Arginine and proline metabolism;ko00410//beta-Alanine metabolism	K17839;K17839;K17839	GO:0005777//peroxisome	GO:0016491//oxidoreductase activity;GO:0046592//polyamine oxidase activity	GO:0006598//polyamine catabolic process;GO:0055114//oxidation-reduction process
Zm00001d007753	2	6.19e-17	8.53e-15	-	Eukaryotic aspartyl protease family protein	-	-	-	-	-	GO:0004190//aspartic-type endopeptidase activity;GO:0008233//peptidase activity	GO:0006508//proteolysis;GO:0030163//protein catabolic process
Zm00001d017275	2	6.8e-17	9.28e-15	-	phenylalanine ammonia lyase9	Metabolism;Metabolism;Metabolism;Metabolism	Global and overview maps;Global and overview maps;Biosynthesis of other secondary metabolites;Amino acid metabolism	ko01100//Metabolic pathways;ko01110//Biosynthesis of secondary metabolites;ko00940//Phenylpropanoid biosynthesis;ko00360//Phenylalanine metabolism	K10775;K10775;K10775;K10775	GO:0005737//cytoplasm	GO:0003824//catalytic activity;GO:0016829//lyase activity;GO:0016841//ammonia-lyase activity;GO:0045548//phenylalanine ammonia-lyase activity	GO:0006559//L-phenylalanine catabolic process;GO:0009698//phenylpropanoid metabolic process;GO:0009800//cinnamic acid biosynthetic process
Zm00001d002021	2	6.92e-17	9.4e-15	-	-	-	-	-	-	GO:0016020//membrane;GO:0016021//integral component of membrane	-	-
Zm00001d043674	2	7.32e-17	9.91e-15	-	Cytidine deaminase	Metabolism;Metabolism	Global and overview maps;Nucleotide metabolism	ko01100//Metabolic pathways;ko00240//Pyrimidine metabolism	K01489;K01489	GO:0005829//cytosol	GO:0003824//catalytic activity;GO:0004126//cytidine deaminase activity;GO:0008270//zinc ion binding;GO:0016787//hydrolase activity	GO:0009972//cytidine deamination
Zm00001d031132	2	7.79e-17	1.05e-14	-	Copper transport protein ATX1	-	-	-	-	GO:0005874//microtubule	GO:0008017//microtubule binding;GO:0046872//metal ion binding	GO:0030001//metal ion transport
Zm00001d020552	2	8.91e-17	1.2e-14	-	Tetraspanin-7	-	-	-	-	GO:0005886//plasma membrane;GO:0009506//plasmodesma;GO:0016020//membrane;GO:0016021//integral component of membrane	-	-
Zm00001d025166	2	9.84e-17	1.32e-14	-	Putative quinone-oxidoreductase homolog chloroplastic	Metabolism;Metabolism	Global and overview maps;Lipid metabolism	ko01110//Biosynthesis of secondary metabolites;ko00592//alpha-Linolenic acid metabolism	K00224;K00224	-	GO:0016491//oxidoreductase activity	GO:0055114//oxidation-reduction process
Zm00001d025982	2	1.04e-16	1.38e-14	-	FRIGIDA interacting protein 2	-	-	-	-	GO:0005634//nucleus	GO:0043565//sequence-specific DNA binding;GO:0044212//transcription regulatory region DNA binding	-
Zm00001d013296	2	1.1e-16	1.47e-14	-	ATP sulfurylase 1 chloroplastic	Metabolism;Metabolism;Metabolism;Metabolism;Metabolism;Metabolism	Global and overview maps;Global and overview maps;Nucleotide metabolism;Energy metabolism;Metabolism of other amino acids;Biosynthesis of other secondary metabolites	ko01100//Metabolic pathways;ko01110//Biosynthesis of secondary metabolites;ko00230//Purine metabolism;ko00920//Sulfur metabolism;ko00450//Selenocompound metabolism;ko00261//Monobactam biosynthesis	K13811;K13811;K13811;K13811;K13811;K13811	-	GO:0004020//adenylylsulfate kinase activity;GO:0004781//sulfate adenylyltransferase (ATP) activity;GO:0005524//ATP binding	GO:0000096//sulfur amino acid metabolic process;GO:0000103//sulfate assimilation;GO:0016310//phosphorylation
Zm00001d022569	2	1.11e-16	1.48e-14	-	senescence associated gene 20	-	-	-	-	-	-	-
Zm00001d019279	2	2.02e-16	2.63e-14	cytidine deaminase1	Cytidine/deoxycytidylate deaminase family protein%3B Putative cytidine deaminase	-	-	-	-	GO:0005829//cytosol	GO:0003824//catalytic activity;GO:0008270//zinc ion binding;GO:0016787//hydrolase activity;GO:0047974//guanosine deaminase activity	GO:0006152//purine nucleoside catabolic process
Zm00001d031728	2	2.34e-16	3.02e-14	AP2-EREBP-transcription factor 79	Dehydration-responsive element-binding protein 1B	-	-	-	-	GO:0005634//nucleus	GO:0003677//DNA binding;GO:0003700//DNA-binding transcription factor activity	GO:0006351//transcription, DNA-templated;GO:0006355//regulation of transcription, DNA-templated
Zm00001d033931	2	2.62e-16	3.38e-14	alcohol dehydrogenase1	Alcohol dehydrogenase 1	Metabolism;Metabolism;Metabolism;Metabolism;Metabolism;Metabolism	Global and overview maps;Global and overview maps;Carbohydrate metabolism;Lipid metabolism;Lipid metabolism;Amino acid metabolism	ko01100//Metabolic pathways;ko01110//Biosynthesis of secondary metabolites;ko00010//Glycolysis / Gluconeogenesis;ko00592//alpha-Linolenic acid metabolism;ko00071//Fatty acid degradation;ko00350//Tyrosine metabolism	K18857;K18857;K18857;K18857;K18857;K18857	GO:0005737//cytoplasm;GO:0005829//cytosol	GO:0004022//alcohol dehydrogenase (NAD) activity;GO:0004024//alcohol dehydrogenase activity, zinc-dependent;GO:0008270//zinc ion binding;GO:0016491//oxidoreductase activity;GO:0046872//metal ion binding;GO:0051903//S-(hydroxymethyl)glutathione dehydrogenase activity	GO:0034059//response to anoxia;GO:0046294//formaldehyde catabolic process;GO:0055114//oxidation-reduction process
Zm00001d048060	2	3.17e-16	4.01e-14	homocysteine S-methyltransferase 1	Homocysteine S-methyltransferase 1	Metabolism;Metabolism;Metabolism	Global and overview maps;Global and overview maps;Amino acid metabolism	ko01100//Metabolic pathways;ko01110//Biosynthesis of secondary metabolites;ko00270//Cysteine and methionine metabolism	K00547;K00547;K00547	GO:0005737//cytoplasm	GO:0008168//methyltransferase activity;GO:0008270//zinc ion binding;GO:0008898//S-adenosylmethionine-homocysteine S-methyltransferase activity;GO:0016740//transferase activity;GO:0046872//metal ion binding;GO:0047150//betaine-homocysteine S-methyltransferase activity	GO:0008652//cellular amino acid biosynthetic process;GO:0009086//methionine biosynthetic process;GO:0019284//L-methionine salvage from S-adenosylmethionine;GO:0032259//methylation;GO:0046498//S-adenosylhomocysteine metabolic process;GO:0050667//homocysteine metabolic process
Zm00001d048667	2	3.53e-16	4.44e-14	-	Protein kinase domain superfamily protein	-	-	-	-	GO:0005622//intracellular;GO:0016020//membrane;GO:0016021//integral component of membrane	GO:0003676//nucleic acid binding;GO:0003677//DNA binding;GO:0004519//endonuclease activity;GO:0004672//protein kinase activity;GO:0005524//ATP binding;GO:0016301//kinase activity	GO:0006281//DNA repair;GO:0006468//protein phosphorylation;GO:0015074//DNA integration;GO:0016310//phosphorylation;GO:0090305//nucleic acid phosphodiester bond hydrolysis
Zm00001d021647	2	3.65e-16	4.58e-14	-	ABC transporter G family member 34	-	-	-	-	GO:0005886//plasma membrane;GO:0016020//membrane;GO:0016021//integral component of membrane	GO:0000166//nucleotide binding;GO:0005524//ATP binding;GO:0016887//ATPase activity;GO:0042626//ATPase activity, coupled to transmembrane movement of substances	GO:0055085//transmembrane transport
Zm00001d013098	2	4.01e-16	5.02e-14	aldehyde oxidase2	aldehyde oxidase2	Metabolism;Metabolism	Global and overview maps;Amino acid metabolism	ko01100//Metabolic pathways;ko00380//Tryptophan metabolism	K11817;K11817	GO:0005737//cytoplasm;GO:0016020//membrane;GO:0016021//integral component of membrane	GO:0005506//iron ion binding;GO:0009055//electron transfer activity;GO:0016491//oxidoreductase activity;GO:0043546//molybdopterin cofactor binding;GO:0046872//metal ion binding;GO:0050302//indole-3-acetaldehyde oxidase activity;GO:0050660//flavin adenine dinucleotide binding;GO:0051536//iron-sulfur cluster binding;GO:0051537//2 iron, 2 sulfur cluster binding;GO:0071949//FAD binding	GO:0009688//abscisic acid biosynthetic process;GO:0009851//auxin biosynthetic process;GO:0022900//electron transport chain;GO:0055114//oxidation-reduction process
ZeamMp050	2	4.1e-16	5.11e-14	-	orf99-d	-	-	-	-	GO:0005739//mitochondrion;GO:0016020//membrane;GO:0016021//integral component of membrane	-	-
Zm00001d044516	2	8.43e-16	1.03e-13	-	DCD (Development and Cell Death) domain protein	-	-	-	-	-	-	-
Zm00001d043652	2	1.09e-15	1.32e-13	-	Probable choline kinase 2	Metabolism;Metabolism	Global and overview maps;Lipid metabolism	ko01100//Metabolic pathways;ko00564//Glycerophospholipid metabolism	K14156;K14156	-	GO:0016301//kinase activity	GO:0016310//phosphorylation
Zm00001d043104	2	1.17e-15	1.41e-13	-	-	-	-	-	-	-	-	-
Zm00001d003015	2	1.36e-15	1.63e-13	-	phenylalanine ammonia lyase6	Metabolism;Metabolism;Metabolism;Metabolism	Global and overview maps;Global and overview maps;Biosynthesis of other secondary metabolites;Amino acid metabolism	ko01100//Metabolic pathways;ko01110//Biosynthesis of secondary metabolites;ko00940//Phenylpropanoid biosynthesis;ko00360//Phenylalanine metabolism	K10775;K10775;K10775;K10775	GO:0005737//cytoplasm	GO:0003824//catalytic activity;GO:0016829//lyase activity;GO:0016841//ammonia-lyase activity;GO:0045548//phenylalanine ammonia-lyase activity	GO:0006559//L-phenylalanine catabolic process;GO:0009698//phenylpropanoid metabolic process;GO:0009800//cinnamic acid biosynthetic process
Zm00001d006034	2	1.76e-15	2.07e-13	-	DNA binding protein	-	-	-	-	-	GO:0003677//DNA binding;GO:0003680//AT DNA binding	-
Zm00001d043800	2	2.1e-15	2.47e-13	-	LEAF RUST 10 DISEASE-RESISTANCE LOCUS RECEPTOR-LIKE PROTEIN KINASE-like 1.1	-	-	-	-	GO:0005886//plasma membrane;GO:0016020//membrane;GO:0016021//integral component of membrane	GO:0000166//nucleotide binding;GO:0004672//protein kinase activity;GO:0004674//protein serine/threonine kinase activity;GO:0005524//ATP binding;GO:0016301//kinase activity;GO:0030247//polysaccharide binding	GO:0006468//protein phosphorylation;GO:0007166//cell surface receptor signaling pathway;GO:0016310//phosphorylation
Zm00001d002842	2	2.8e-15	3.25e-13	-	Remorin family protein	-	-	-	-	-	-	-
Zm00001d032873	2	3.24e-15	3.75e-13	umc2181	Metal ion binding protein	-	-	-	-	-	GO:0046872//metal ion binding	GO:0030001//metal ion transport
Zm00001d023669	2	3.98e-15	4.59e-13	NAC-transcription factor 67	Putative NAC domain transcription factor superfamily protein	-	-	-	-	GO:0005634//nucleus	GO:0003677//DNA binding	GO:0006355//regulation of transcription, DNA-templated
Zm00001d053195	2	5.61e-15	6.42e-13	AP2-EREBP-transcription factor 111	Putative AP2/EREBP transcription factor superfamily protein	-	-	-	-	GO:0005634//nucleus	GO:0003677//DNA binding;GO:0003700//DNA-binding transcription factor activity	GO:0006351//transcription, DNA-templated;GO:0006355//regulation of transcription, DNA-templated
Zm00001d022228	2	7.18e-15	8.15e-13	-	Ribonuclease 1	-	-	-	-	GO:0005576//extracellular region	GO:0003723//RNA binding;GO:0004521//endoribonuclease activity;GO:0033897//ribonuclease T2 activity	GO:0006401//RNA catabolic process;GO:0090502//RNA phosphodiester bond hydrolysis, endonucleolytic
Zm00001d027293	2	7.55e-15	8.54e-13	signal recognition particle receptor homolog1	signal recognition particle protein subunit 9	Genetic Information Processing	Folding, sorting and degradation	ko03060//Protein export	K13431	GO:0005785//signal recognition particle receptor complex;GO:0005789//endoplasmic reticulum membrane;GO:0016020//membrane	GO:0003924//GTPase activity;GO:0005047//signal recognition particle binding;GO:0005525//GTP binding	GO:0006605//protein targeting;GO:0006614//SRP-dependent cotranslational protein targeting to membrane;GO:0006886//intracellular protein transport;GO:0045047//protein targeting to ER
Zm00001d047981	2	8.23e-15	9.28e-13	-	Glutamate decarboxylase 1	Metabolism;Metabolism;Metabolism;Metabolism;Metabolism;Metabolism	Global and overview maps;Global and overview maps;Amino acid metabolism;Metabolism of other amino acids;Carbohydrate metabolism;Metabolism of other amino acids	ko01100//Metabolic pathways;ko01110//Biosynthesis of secondary metabolites;ko00250//Alanine, aspartate and glutamate metabolism;ko00410//beta-Alanine metabolism;ko00650//Butanoate metabolism;ko00430//Taurine and hypotaurine metabolism	K01580;K01580;K01580;K01580;K01580;K01580	GO:0005829//cytosol	GO:0003824//catalytic activity;GO:0004351//glutamate decarboxylase activity;GO:0016829//lyase activity;GO:0016831//carboxy-lyase activity;GO:0030170//pyridoxal phosphate binding	GO:0006536//glutamate metabolic process;GO:0006538//glutamate catabolic process;GO:0019752//carboxylic acid metabolic process
Zm00001d017425	2	8.43e-15	9.46e-13	-	Cytochrome b5	-	-	-	-	GO:0016020//membrane;GO:0016021//integral component of membrane	GO:0020037//heme binding;GO:0046872//metal ion binding	-
Zm00001d008923	2	1.91e-14	2.11e-12	-	-	-	-	-	-	GO:0016020//membrane;GO:0016021//integral component of membrane	-	-
Zm00001d010421	2	3.15e-14	3.46e-12	-	Proline-rich receptor-like protein kinase PERK1	-	-	-	-	GO:0005886//plasma membrane;GO:0016020//membrane;GO:0016021//integral component of membrane	GO:0000166//nucleotide binding;GO:0004672//protein kinase activity;GO:0004674//protein serine/threonine kinase activity;GO:0004675//transmembrane receptor protein serine/threonine kinase activity;GO:0005524//ATP binding;GO:0016301//kinase activity	GO:0006468//protein phosphorylation;GO:0007178//transmembrane receptor protein serine/threonine kinase signaling pathway;GO:0016310//phosphorylation
Zm00001d002847	2	3.38e-14	3.7e-12	-	(+)-neomenthol dehydrogenase	Metabolism;Metabolism	Global and overview maps;Metabolism of terpenoids and polyketides	ko01110//Biosynthesis of secondary metabolites;ko00902//Monoterpenoid biosynthesis	K15095;K15095	-	-	GO:0055114//oxidation-reduction process
Zm00001d052122	2	3.41e-14	3.73e-12	-	-	-	-	-	-	GO:0016020//membrane;GO:0016021//integral component of membrane	-	-
Zm00001d012633	2	3.58e-14	3.9e-12	-	Eukaryotic aspartyl protease family protein	-	-	-	-	-	GO:0004190//aspartic-type endopeptidase activity;GO:0008233//peptidase activity;GO:0016787//hydrolase activity	GO:0006508//proteolysis;GO:0030163//protein catabolic process
Zm00001d048335	2	4.07e-14	4.39e-12	-	Major facilitator superfamily protein	-	-	-	-	GO:0005887//integral component of plasma membrane;GO:0016020//membrane;GO:0016021//integral component of membrane	GO:0015293//symporter activity	GO:0008643//carbohydrate transport;GO:0055085//transmembrane transport;GO:0071702//organic substance transport
Zm00001d024963	2	5.57e-14	5.94e-12	glutathione transferase22	Glutathione S-transferase GSTU6	Metabolism;Metabolism	Global and overview maps;Metabolism of other amino acids	ko01100//Metabolic pathways;ko00480//Glutathione metabolism	K00799;K00799	GO:0005737//cytoplasm	GO:0004364//glutathione transferase activity;GO:0005515//protein binding;GO:0016740//transferase activity	GO:0006749//glutathione metabolic process
Zm00001d018809	2	5.95e-14	6.33e-12	glutathione transferase6	glutathione transferase6	Metabolism;Metabolism	Global and overview maps;Metabolism of other amino acids	ko01100//Metabolic pathways;ko00480//Glutathione metabolism	K00799;K00799	GO:0005737//cytoplasm;GO:0032991//protein-containing complex	GO:0004364//glutathione transferase activity;GO:0005515//protein binding;GO:0016740//transferase activity;GO:0042803//protein homodimerization activity;GO:0046982//protein heterodimerization activity	GO:0006749//glutathione metabolic process;GO:0009635//response to herbicide
Zm00001d034641	2	6.92e-14	7.34e-12	-	ZFP16-2	-	-	-	-	-	GO:0003676//nucleic acid binding	-
Zm00001d028630	2	7.01e-14	7.42e-12	-	Heat shock cognate 70 kDa protein 2	Genetic Information Processing;Genetic Information Processing;Cellular Processes	Folding, sorting and degradation;Transcription;Transport and catabolism	ko04141//Protein processing in endoplasmic reticulum;ko03040//Spliceosome;ko04144//Endocytosis	K03283;K03283;K03283	GO:0005737//cytoplasm	GO:0000166//nucleotide binding;GO:0005524//ATP binding;GO:0016887//ATPase activity;GO:0031072//heat shock protein binding;GO:0042623//ATPase activity, coupled;GO:0044183//protein binding involved in protein folding;GO:0051082//unfolded protein binding;GO:0051787//misfolded protein binding	GO:0006986//response to unfolded protein;GO:0034605//cellular response to heat;GO:0034620//cellular response to unfolded protein;GO:0042026//protein refolding;GO:0051085//chaperone cofactor-dependent protein refolding
Zm00001d037733	2	7.27e-14	7.67e-12	-	Aquaporin NIP-type	-	-	-	-	GO:0016020//membrane;GO:0016021//integral component of membrane	GO:0015267//channel activity	GO:0055085//transmembrane transport
Zm00001d001883	2	7.82e-14	8.23e-12	-	-	Metabolism;Metabolism;Metabolism	Global and overview maps;Amino acid metabolism;Metabolism of other amino acids	ko01100//Metabolic pathways;ko00330//Arginine and proline metabolism;ko00410//beta-Alanine metabolism	K17839;K17839;K17839	GO:0005777//peroxisome	GO:0008168//methyltransferase activity;GO:0016491//oxidoreductase activity;GO:0046592//polyamine oxidase activity;GO:0050660//flavin adenine dinucleotide binding;GO:0052894//norspermine:oxygen oxidoreductase activity;GO:0052901//spermine:oxygen oxidoreductase (spermidine-forming) activity	GO:0006598//polyamine catabolic process;GO:0032259//methylation;GO:0046208//spermine catabolic process;GO:0055114//oxidation-reduction process;GO:1903602//thermospermine catabolic process
Zm00001d021019	2	7.87e-14	8.24e-12	bHLH-transcription factor 136	Transcription factor bHLH62	-	-	-	-	GO:0005634//nucleus	GO:0003700//DNA-binding transcription factor activity;GO:0043565//sequence-specific DNA binding;GO:0046983//protein dimerization activity	GO:0006355//regulation of transcription, DNA-templated
Zm00001d012322	2	8.68e-14	9.06e-12	-	cytochrome P450 family 81 subfamily D polypeptide 8	-	-	-	-	GO:0016020//membrane	GO:0004497//monooxygenase activity;GO:0005506//iron ion binding;GO:0016491//oxidoreductase activity;GO:0016705//oxidoreductase activity, acting on paired donors, with incorporation or reduction of molecular oxygen;GO:0016709//oxidoreductase activity, acting on paired donors, with incorporation or reduction of molecular oxygen, NAD(P)H as one donor, and incorporation of one atom of oxygen;GO:00200…	GO:0042343//indole glucosinolate metabolic process;GO:0055114//oxidation-reduction process
Zm00001d049597	2	9.37e-14	9.76e-12	-	External alternative NAD(P)H-ubiquinone oxidoreductase B4 mitochondrial	-	-	-	-	-	GO:0005509//calcium ion binding;GO:0016491//oxidoreductase activity	GO:0055114//oxidation-reduction process
Zm00001d007800	2	1.26e-13	1.29e-11	-	Thioredoxin	-	-	-	-	GO:0005623//cell	GO:0015035//protein disulfide oxidoreductase activity	GO:0006662//glycerol ether metabolic process;GO:0045454//cell redox homeostasis;GO:0055114//oxidation-reduction process
Zm00001d017240	2	1.66e-13	1.68e-11	-	Grx_C2.1-glutaredoxin subgroup I	-	-	-	-	GO:0005623//cell	GO:0004362//glutathione-disulfide reductase activity;GO:0009055//electron transfer activity;GO:0015035//protein disulfide oxidoreductase activity	GO:0022900//electron transport chain;GO:0034599//cellular response to oxidative stress;GO:0045454//cell redox homeostasis;GO:0055114//oxidation-reduction process;GO:0098869//cellular oxidant detoxification
Zm00001d017837	2	1.77e-13	1.78e-11	-	-	-	-	-	-	-	-	-
Zm00001d017152	2	1.81e-13	1.82e-11	endochitinase precursor4	endochitinase precursor4	Metabolism;Metabolism	Global and overview maps;Carbohydrate metabolism	ko01100//Metabolic pathways;ko00520//Amino sugar and nucleotide sugar metabolism	K01183;K01183	-	GO:0004568//chitinase activity;GO:0008061//chitin binding	GO:0005975//carbohydrate metabolic process;GO:0006032//chitin catabolic process;GO:0016998//cell wall macromolecule catabolic process
Zm00001d032461	2	2.35e-13	2.34e-11	tasselless1	tasselless1	-	-	-	-	GO:0016020//membrane;GO:0016021//integral component of membrane	GO:0015267//channel activity	GO:0055085//transmembrane transport
Zm00001d017557	2	2.53e-13	2.5e-11	-	Amino acid transporter ANTL2	-	-	-	-	GO:0016020//membrane;GO:0016021//integral component of membrane	GO:0015171//amino acid transmembrane transporter activity	GO:0003333//amino acid transmembrane transport
Zm00001d021221	2	2.76e-13	2.73e-11	-	Protein binding protein	-	-	-	-	-	GO:0005515//protein binding;GO:0051087//chaperone binding	-
Zm00001d032609	2	2.92e-13	2.88e-11	-	Ser/Thr protein phosphatase family	-	-	-	-	-	GO:0016787//hydrolase activity	-
Zm00001d052061	2	3.02e-13	2.96e-11	-	Protein CYPRO4	-	-	-	-	GO:0005634//nucleus;GO:0005737//cytoplasm	GO:0005515//protein binding	-
Zm00001d033623	2	3.37e-13	3.3e-11	lipoxygenase3	Lipoxygenase	Metabolism	Lipid metabolism	ko00591//Linoleic acid metabolism	K15718	GO:0005737//cytoplasm	GO:0005515//protein binding;GO:0016165//linoleate 13S-lipoxygenase activity;GO:0016491//oxidoreductase activity;GO:0016702//oxidoreductase activity, acting on single donors with incorporation of molecular oxygen, incorporation of two atoms of oxygen;GO:0046872//metal ion binding;GO:0051213//dioxygenase activity	GO:0002215//defense response to nematode;GO:0009620//response to fungus;GO:0009845//seed germination;GO:0050832//defense response to fungus;GO:0055114//oxidation-reduction process
Zm00001d020702	2	4.44e-13	4.32e-11	-	Mitochondrial phosphate carrier protein 2 mitochondrial	-	-	-	-	GO:0016020//membrane;GO:0016021//integral component of membrane;GO:0031305//integral component of mitochondrial inner membrane	GO:0005315//inorganic phosphate transmembrane transporter activity	GO:0009651//response to salt stress;GO:0035435//phosphate ion transmembrane transport
Zm00001d027947	2	5.05e-13	4.88e-11	-	Tyrosine decarboxylase 1	-	-	-	-	-	GO:0003824//catalytic activity;GO:0016829//lyase activity;GO:0016831//carboxy-lyase activity;GO:0030170//pyridoxal phosphate binding	GO:0006520//cellular amino acid metabolic process;GO:0019752//carboxylic acid metabolic process
Zm00001d033174	2	5.05e-13	4.88e-11	Golgi associated protein homolog	Golgi associated protein homolog	Metabolism;Metabolism	Global and overview maps;Carbohydrate metabolism	ko01100//Metabolic pathways;ko00520//Amino sugar and nucleotide sugar metabolism	K13379;K13379	GO:0005794//Golgi apparatus;GO:0005829//cytosol	GO:0016866//intramolecular transferase activity;GO:0052691//UDP-arabinopyranose mutase activity	GO:0009832//plant-type cell wall biogenesis;GO:0033356//UDP-L-arabinose metabolic process;GO:0071669//plant-type cell wall organization or biogenesis
Zm00001d021948	2	5.33e-13	5.12e-11	-	Probable serine/threonine-protein kinase WNK11	-	-	-	-	GO:0005737//cytoplasm	GO:0004672//protein kinase activity;GO:0004674//protein serine/threonine kinase activity;GO:0005524//ATP binding;GO:0016301//kinase activity	GO:0006468//protein phosphorylation;GO:0016310//phosphorylation;GO:0035556//intracellular signal transduction
Zm00001d021168	2	5.96e-13	5.71e-11	-	UDP-glycosyltransferase 74B1	-	-	-	-	GO:0043231//intracellular membrane-bounded organelle	GO:0008194//UDP-glycosyltransferase activity;GO:0016740//transferase activity;GO:0016757//transferase activity, transferring glycosyl groups;GO:0016758//transferase activity, transferring hexosyl groups;GO:0080043//quercetin 3-O-glucosyltransferase activity;GO:0080044//quercetin 7-O-glucosyltransferase activity	-
Zm00001d047664	2	6.54e-13	6.25e-11	-	Multidrug resistance protein ABC transporter family protein	-	-	-	-	-	-	-
Zm00001d010588	2	7.73e-13	7.32e-11	pyruvate decarboxylase1	pyruvate decarboxylase1	Metabolism;Metabolism;Metabolism	Global and overview maps;Global and overview maps;Carbohydrate metabolism	ko01100//Metabolic pathways;ko01110//Biosynthesis of secondary metabolites;ko00010//Glycolysis / Gluconeogenesis	K01568;K01568;K01568	GO:0005622//intracellular;GO:0005829//cytosol	GO:0000287//magnesium ion binding;GO:0003824//catalytic activity;GO:0004737//pyruvate decarboxylase activity;GO:0016829//lyase activity;GO:0016831//carboxy-lyase activity;GO:0030976//thiamine pyrophosphate binding;GO:0046872//metal ion binding	-
Zm00001d014794	2	8.08e-13	7.59e-11	physical impedance induced protein2	physical impedance induced protein2	Cellular Processes	Transport and catabolism	ko04144//Endocytosis	K19366	GO:0005886//plasma membrane	-	-
Zm00001d005315	2	8.51e-13	7.98e-11	-	Calcium-dependent lipid-binding (CaLB domain) family protein	-	-	-	-	GO:0016020//membrane;GO:0016021//integral component of membrane	-	-
Zm00001d048021	2	9.41e-13	8.78e-11	allene oxide synthase1	allene oxide synthase1	Metabolism;Metabolism;Metabolism	Global and overview maps;Global and overview maps;Lipid metabolism	ko01100//Metabolic pathways;ko01110//Biosynthesis of secondary metabolites;ko00592//alpha-Linolenic acid metabolism	K01723;K01723;K01723	-	GO:0004497//monooxygenase activity;GO:0005506//iron ion binding;GO:0016705//oxidoreductase activity, acting on paired donors, with incorporation or reduction of molecular oxygen;GO:0020037//heme binding	GO:0016125//sterol metabolic process;GO:0055114//oxidation-reduction process
Zm00001d025437	2	9.42e-13	8.78e-11	-	Amino acid permease	-	-	-	-	GO:0016020//membrane;GO:0016021//integral component of membrane	GO:0022857//transmembrane transporter activity	GO:0055085//transmembrane transport
Zm00001d037547	2	9.68e-13	9.01e-11	guaiacol peroxidase3	guaiacol peroxidase3	Metabolism;Metabolism;Metabolism	Global and overview maps;Global and overview maps;Biosynthesis of other secondary metabolites	ko01100//Metabolic pathways;ko01110//Biosynthesis of secondary metabolites;ko00940//Phenylpropanoid biosynthesis	K00430;K00430;K00430	GO:0005576//extracellular region;GO:0009505//plant-type cell wall;GO:0009506//plasmodesma	GO:0004601//peroxidase activity;GO:0016491//oxidoreductase activity;GO:0020037//heme binding;GO:0046872//metal ion binding	GO:0006979//response to oxidative stress;GO:0042744//hydrogen peroxide catabolic process;GO:0055114//oxidation-reduction process;GO:0098869//cellular oxidant detoxification
Zm00001d052167	2	1.05e-12	9.7e-11	AP2-EREBP-transcription factor 7	Putative AP2/EREBP transcription factor superfamily protein	-	-	-	-	GO:0005634//nucleus	GO:0003677//DNA binding;GO:0003700//DNA-binding transcription factor activity	GO:0006351//transcription, DNA-templated;GO:0006355//regulation of transcription, DNA-templated
Zm00001d018799	2	1.08e-12	1e-10	-	CBL-interacting serine/threonine-protein kinase 23	-	-	-	-	-	GO:0000166//nucleotide binding;GO:0004672//protein kinase activity;GO:0004674//protein serine/threonine kinase activity;GO:0005524//ATP binding;GO:0016301//kinase activity;GO:0016740//transferase activity	GO:0006468//protein phosphorylation;GO:0007165//signal transduction;GO:0016310//phosphorylation
Zm00001d003228	2	1.14e-12	1.05e-10	-	Serine/threonine-protein kinase OXI1	Environmental Information Processing	Signal transduction	ko04016//MAPK signaling pathway - plant	K20714	GO:0005634//nucleus;GO:0005737//cytoplasm;GO:0005886//plasma membrane	GO:0000166//nucleotide binding;GO:0004672//protein kinase activity;GO:0004674//protein serine/threonine kinase activity;GO:0005524//ATP binding;GO:0016301//kinase activity;GO:0016740//transferase activity	GO:0006468//protein phosphorylation;GO:0016310//phosphorylation
Zm00001d047951	2	1.39e-12	1.28e-10	-	Senescence/dehydration-associated protein-related	Cellular Processes	Transport and catabolism	ko04144//Endocytosis	K19366	GO:0005886//plasma membrane	-	-
Zm00001d043845	2	1.94e-12	1.78e-10	-	Glutamate synthase 1 [NADH] chloroplastic	Metabolism;Metabolism;Metabolism;Metabolism;Metabolism	Global and overview maps;Global and overview maps;Global and overview maps;Amino acid metabolism;Energy metabolism	ko01100//Metabolic pathways;ko01110//Biosynthesis of secondary metabolites;ko01230//Biosynthesis of amino acids;ko00250//Alanine, aspartate and glutamate metabolism;ko00910//Nitrogen metabolism	K00264;K00264;K00264;K00264;K00264	-	GO:0003824//catalytic activity;GO:0005506//iron ion binding;GO:0010181//FMN binding;GO:0015930//glutamate synthase activity;GO:0016040//glutamate synthase (NADH) activity;GO:0016491//oxidoreductase activity;GO:0016638//oxidoreductase activity, acting on the CH-NH2 group of donors;GO:0016639//oxidoreductase activity, acting on the CH-NH2 group of donors, NAD or NADP as acceptor;GO:0050660//flavin …	GO:0006537//glutamate biosynthetic process;GO:0006807//nitrogen compound metabolic process;GO:0019676//ammonia assimilation cycle;GO:0055114//oxidation-reduction process
Zm00001d006153	2	2.11e-12	1.92e-10	-	1-acylglycerol-3-phosphate O-acyltransferase	-	-	-	-	-	GO:0003824//catalytic activity;GO:0004623//phospholipase A2 activity;GO:0016298//lipase activity;GO:0016740//transferase activity;GO:0016746//transferase activity, transferring acyl groups;GO:0016787//hydrolase activity;GO:0042171//lysophosphatidic acid acyltransferase activity;GO:0052689//carboxylic ester hydrolase activity	GO:0055088//lipid homeostasis;GO:0055089//fatty acid homeostasis;GO:0055091//phospholipid homeostasis;GO:0070328//triglyceride homeostasis
Zm00001d037689	2	2.63e-12	2.38e-10	hexokinase7	hexokinase7	Metabolism;Metabolism;Metabolism;Metabolism;Metabolism;Metabolism;Metabolism;Metabolism	Global and overview maps;Global and overview maps;Global and overview maps;Carbohydrate metabolism;Carbohydrate metabolism;Carbohydrate metabolism;Carbohydrate metabolism;Carbohydrate metabolism	ko01100//Metabolic pathways;ko01110//Biosynthesis of secondary metabolites;ko01200//Carbon metabolism;ko00500//Starch and sucrose metabolism;ko00010//Glycolysis / Gluconeogenesis;ko00520//Amino sugar and nucleotide sugar metabolism;ko00051//Fructose and mannose metabolism;ko00052//Galactose metabolism	K00844;K00844;K00844;K00844;K00844;K00844;K00844;K00844	GO:0005623//cell;GO:0005829//cytosol	GO:0000166//nucleotide binding;GO:0004340//glucokinase activity;GO:0004396//hexokinase activity;GO:0005524//ATP binding;GO:0005536//glucose binding;GO:0008865//fructokinase activity;GO:0016301//kinase activity;GO:0016740//transferase activity;GO:0016773//phosphotransferase activity, alcohol group as acceptor;GO:0019158//mannokinase activity	GO:0001678//cellular glucose homeostasis;GO:0005975//carbohydrate metabolic process;GO:0006096//glycolytic process;GO:0016310//phosphorylation;GO:0046835//carbohydrate phosphorylation;GO:0051156//glucose 6-phosphate metabolic process
Zm00001d043868	2	2.65e-12	2.39e-10	-	Metal ion binding protein	-	-	-	-	-	GO:0046872//metal ion binding	GO:0030001//metal ion transport
Zm00001d011257	2	2.84e-12	2.56e-10	-	-	-	-	-	-	GO:0016020//membrane;GO:0016021//integral component of membrane	-	-
Zm00001d010618	2	4.12e-12	3.66e-10	-	Putative ubiquitin-conjugating enzyme family	Genetic Information Processing;Genetic Information Processing	Folding, sorting and degradation;Folding, sorting and degradation	ko04141//Protein processing in endoplasmic reticulum;ko04120//Ubiquitin mediated proteolysis	K06689;K06689	-	GO:0000166//nucleotide binding;GO:0005524//ATP binding;GO:0016740//transferase activity;GO:0061631//ubiquitin conjugating enzyme activity	GO:0006511//ubiquitin-dependent protein catabolic process;GO:0016567//protein ubiquitination
Zm00001d041608	2	4.42e-12	3.91e-10	-	Phosphatidylinositol:ceramide inositolphosphotransferase 1	-	-	-	-	GO:0005802//trans-Golgi network;GO:0005887//integral component of plasma membrane;GO:0016020//membrane;GO:0016021//integral component of membrane;GO:0030173//integral component of Golgi membrane;GO:0030176//integral component of endoplasmic reticulum membrane	GO:0016740//transferase activity;GO:0033188//sphingomyelin synthase activity;GO:0045140//inositol phosphoceramide synthase activity;GO:0047493//ceramide cholinephosphotransferase activity	GO:0030148//sphingolipid biosynthetic process;GO:0046513//ceramide biosynthetic process
Zm00001d044157	2	4.67e-12	4.11e-10	-	cytochrome P450 family 72 subfamily A polypeptide 8	-	-	-	-	GO:0016020//membrane;GO:0016021//integral component of membrane	GO:0004497//monooxygenase activity;GO:0005506//iron ion binding;GO:0016491//oxidoreductase activity;GO:0016705//oxidoreductase activity, acting on paired donors, with incorporation or reduction of molecular oxygen;GO:0020037//heme binding;GO:0046872//metal ion binding	GO:0055114//oxidation-reduction process
ZeamMp030	2	4.9e-12	4.29e-10	-	orf121-a-ct	-	-	-	-	GO:0005739//mitochondrion	-	-
Zm00001d016664	2	5.33e-12	4.66e-10	-	Chaperone protein ClpD chloroplastic	-	-	-	-	-	GO:0000166//nucleotide binding;GO:0005524//ATP binding	GO:0019538//protein metabolic process
Zm00001d018333	2	5.46e-12	4.77e-10	diacylglycerol kinase6	Diacylglycerol kinase	Metabolism;Metabolism;Metabolism;Metabolism;Environmental Information Processing	Global and overview maps;Global and overview maps;Lipid metabolism;Lipid metabolism;Signal transduction	ko01100//Metabolic pathways;ko01110//Biosynthesis of secondary metabolites;ko00564//Glycerophospholipid metabolism;ko00561//Glycerolipid metabolism;ko04070//Phosphatidylinositol signaling system	K00901;K00901;K00901;K00901;K00901	GO:0005886//plasma membrane	GO:0000166//nucleotide binding;GO:0003951//NAD+ kinase activity;GO:0004143//diacylglycerol kinase activity;GO:0005524//ATP binding;GO:0016301//kinase activity;GO:0016740//transferase activity	GO:0006952//defense response;GO:0007165//signal transduction;GO:0007205//protein kinase C-activating G protein-coupled receptor signaling pathway;GO:0016310//phosphorylation
Zm00001d031423	2	6.73e-12	5.82e-10	-	Zinc finger A20 and AN1 domain-containing stress-associated protein 5	-	-	-	-	-	GO:0003677//DNA binding;GO:0004842//ubiquitin-protein transferase activity;GO:0008270//zinc ion binding;GO:0046872//metal ion binding	GO:0016567//protein ubiquitination
Zm00001d007027	2	8.03e-12	6.88e-10	-	Ubiquitin-protein ligase CIP8	-	-	-	-	GO:0005737//cytoplasm	GO:0016874//ligase activity;GO:0061630//ubiquitin protein ligase activity	GO:0016567//protein ubiquitination
Zm00001d051799	2	8.56e-12	7.32e-10	-	Nudix hydrolase 17 mitochondrial	-	-	-	-	GO:0005634//nucleus;GO:0005737//cytoplasm	GO:0016787//hydrolase activity	-
Zm00001d029738	2	9.64e-12	8.17e-10	-	Alpha/beta hydrolase related protein	-	-	-	-	GO:0016020//membrane;GO:0016021//integral component of membrane	GO:0016787//hydrolase activity	-
Zm00001d046004	2	1.03e-11	8.67e-10	-	HGA4	-	-	-	-	GO:0016020//membrane;GO:0016021//integral component of membrane	GO:0016757//transferase activity, transferring glycosyl groups	-
Zm00001d039245	2	1.09e-11	9.11e-10	WRKY-transcription factor 93	WRKY transcription factor 6	-	-	-	-	GO:0005634//nucleus	GO:0003677//DNA binding;GO:0003700//DNA-binding transcription factor activity;GO:0043565//sequence-specific DNA binding	GO:0006355//regulation of transcription, DNA-templated
Zm00001d024277	2	1.22e-11	1.02e-09	-	-	-	-	-	-	GO:0016020//membrane;GO:0016021//integral component of membrane	-	-
Zm00001d038522	2	1.67e-11	1.37e-09	-	Putative leucine-rich repeat receptor-like protein kinase family protein	-	-	-	-	GO:0016020//membrane;GO:0016021//integral component of membrane	GO:0000166//nucleotide binding;GO:0004672//protein kinase activity;GO:0004674//protein serine/threonine kinase activity;GO:0005515//protein binding;GO:0005524//ATP binding;GO:0016301//kinase activity;GO:0016740//transferase activity	GO:0006468//protein phosphorylation;GO:0016310//phosphorylation
Zm00001d051056	2	1.8e-11	1.47e-09	-	S-adenosylmethionine decarboxylase proenzyme	Metabolism;Metabolism;Metabolism	Global and overview maps;Amino acid metabolism;Amino acid metabolism	ko01100//Metabolic pathways;ko00270//Cysteine and methionine metabolism;ko00330//Arginine and proline metabolism	K01611;K01611;K01611	GO:0005829//cytosol	GO:0004014//adenosylmethionine decarboxylase activity;GO:0016829//lyase activity;GO:0016831//carboxy-lyase activity	GO:0006557//S-adenosylmethioninamine biosynthetic process;GO:0006596//polyamine biosynthetic process;GO:0006597//spermine biosynthetic process;GO:0008295//spermidine biosynthetic process
Zm00001d032346	2	2.25e-11	1.83e-09	-	UDP-glucose 4-epimerase 4	Metabolism;Metabolism;Metabolism	Global and overview maps;Carbohydrate metabolism;Carbohydrate metabolism	ko01100//Metabolic pathways;ko00520//Amino sugar and nucleotide sugar metabolism;ko00052//Galactose metabolism	K01784;K01784;K01784	GO:0005829//cytosol;GO:0016020//membrane;GO:0016021//integral component of membrane	GO:0003978//UDP-glucose 4-epimerase activity;GO:0016853//isomerase activity	GO:0006012//galactose metabolic process;GO:0019388//galactose catabolic process;GO:0033499//galactose catabolic process via UDP-galactose
Zm00001d008495	2	2.34e-11	1.89e-09	-	Glycosyltransferase family 61 protein	-	-	-	-	GO:0016020//membrane;GO:0016021//integral component of membrane	GO:0016740//transferase activity;GO:0016757//transferase activity, transferring glycosyl groups	-
Zm00001d003064	2	2.6e-11	2.1e-09	MYB-transcription factor 72	R2R3MYB-domain protein	-	-	-	-	GO:0005634//nucleus	GO:0003677//DNA binding;GO:0003700//DNA-binding transcription factor activity;GO:0043565//sequence-specific DNA binding;GO:0044212//transcription regulatory region DNA binding	GO:0006355//regulation of transcription, DNA-templated;GO:0030154//cell differentiation
Zm00001d046263	2	3.26e-11	2.61e-09	-	Amino acid permease 6	-	-	-	-	GO:0005886//plasma membrane;GO:0016020//membrane;GO:0016021//integral component of membrane	GO:0015171//amino acid transmembrane transporter activity	GO:0003333//amino acid transmembrane transport
Zm00001d012675	2	3.46e-11	2.76e-09	glutathione-S-transferase1	Glutathione S-transferase 1	Metabolism;Metabolism	Global and overview maps;Metabolism of other amino acids	ko01100//Metabolic pathways;ko00480//Glutathione metabolism	K00799;K00799	GO:0005737//cytoplasm;GO:0032991//protein-containing complex	GO:0004364//glutathione transferase activity;GO:0005515//protein binding;GO:0016740//transferase activity;GO:0043295//glutathione binding	GO:0000302//response to reactive oxygen species;GO:0006749//glutathione metabolic process;GO:0009410//response to xenobiotic stimulus;GO:0009635//response to herbicide;GO:0009751//response to salicylic acid;GO:0042542//response to hydrogen peroxide
Zm00001d038221	2	3.75e-11	2.97e-09	NAC-transcription factor 20	NAC domain containing protein 32	-	-	-	-	GO:0005634//nucleus	GO:0003677//DNA binding	GO:0006355//regulation of transcription, DNA-templated
Zm00001d042437	2	3.83e-11	3.03e-09	-	E3 ubiquitin-protein ligase RGLG1	-	-	-	-	-	GO:0016874//ligase activity	-
Zm00001d032458	2	4.85e-11	3.81e-09	-	cytochrome P450 family 87 subfamily A polypeptide 6	Metabolism;Metabolism	Global and overview maps;Amino acid metabolism	ko01100//Metabolic pathways;ko00380//Tryptophan metabolism	K07408;K07408	GO:0016020//membrane;GO:0016021//integral component of membrane	GO:0004497//monooxygenase activity;GO:0005506//iron ion binding;GO:0016491//oxidoreductase activity;GO:0016705//oxidoreductase activity, acting on paired donors, with incorporation or reduction of molecular oxygen;GO:0016709//oxidoreductase activity, acting on paired donors, with incorporation or reduction of molecular oxygen, NAD(P)H as one donor, and incorporation of one atom of oxygen;GO:00200…	GO:0055114//oxidation-reduction process
Zm00001d013834	2	4.87e-11	3.81e-09	-	AAA-ATPase	-	-	-	-	GO:0016020//membrane;GO:0016021//integral component of membrane	GO:0005524//ATP binding	-
Zm00001d031636	2	6.43e-11	4.98e-09	umc1664	Lipid transfer protein	-	-	-	-	-	-	-
Zm00001d027900	2	6.49e-11	5.01e-09	ZIM-transcription factor 27	Protein TIFY 10B	Environmental Information Processing	Signal transduction	ko04075//Plant hormone signal transduction	K13464	GO:0005634//nucleus	-	GO:0009611//response to wounding;GO:0031347//regulation of defense response;GO:2000022//regulation of jasmonic acid mediated signaling pathway
Zm00001d043762	2	7.61e-11	5.83e-09	-	ABC transporter B family member 9	Environmental Information Processing	Membrane transport	ko02010//ABC transporters	K05658	GO:0005886//plasma membrane;GO:0005887//integral component of plasma membrane;GO:0016020//membrane;GO:0016021//integral component of membrane	GO:0000166//nucleotide binding;GO:0005524//ATP binding;GO:0016887//ATPase activity;GO:0042626//ATPase activity, coupled to transmembrane movement of substances	GO:0055085//transmembrane transport
Zm00001d020834	2	7.8e-11	5.97e-09	bHLH-transcription factor 106	Transcription factor BIM2	-	-	-	-	-	GO:0005515//protein binding;GO:0046983//protein dimerization activity	GO:0009451//RNA modification
Zm00001d028820	2	1.05e-10	7.88e-09	-	Chaperone DnaJ-domain superfamily protein	-	-	-	-	-	-	-
Zm00001d049954	2	1.11e-10	8.25e-09	-	Monodehydroascorbate reductase 1 peroxisomal	Metabolism;Metabolism	Global and overview maps;Carbohydrate metabolism	ko01100//Metabolic pathways;ko00053//Ascorbate and aldarate metabolism	K08232;K08232	-	GO:0016491//oxidoreductase activity;GO:0050660//flavin adenine dinucleotide binding	GO:0055114//oxidation-reduction process
Zm00001d052322	2	1.17e-10	8.71e-09	-	Prenylated Rab receptor 2	-	-	-	-	GO:0016020//membrane;GO:0016021//integral component of membrane	-	-
Zm00001d034107	2	1.31e-10	9.69e-09	-	cytochrome P450 family 81 subfamily D polypeptide 8	-	-	-	-	GO:0016020//membrane;GO:0016021//integral component of membrane	GO:0004497//monooxygenase activity;GO:0005506//iron ion binding;GO:0008234//cysteine-type peptidase activity;GO:0016491//oxidoreductase activity;GO:0016705//oxidoreductase activity, acting on paired donors, with incorporation or reduction of molecular oxygen;GO:0016709//oxidoreductase activity, acting on paired donors, with incorporation or reduction of molecular oxygen, NAD(P)H as one donor, and…	GO:0006508//proteolysis;GO:0042343//indole glucosinolate metabolic process;GO:0055114//oxidation-reduction process
Zm00001d052841	2	1.39e-10	1.02e-08	Caffeoyl CoA O-methyltransferase4	Caffeoyl-CoA O-methyltransferase 1	-	-	-	-	-	GO:0008168//methyltransferase activity;GO:0016740//transferase activity	GO:0032259//methylation
Zm00001d023664	2	1.39e-10	1.02e-08	-	ABA-responsive protein	-	-	-	-	-	-	GO:0009793//embryo development ending in seed dormancy;GO:0009845//seed germination;GO:0010029//regulation of seed germination;GO:0098755//maintenance of seed dormancy by absisic acid
Zm00001d019505	2	1.44e-10	1.06e-08	-	SNAP25 homologous protein SNAP33	-	-	-	-	GO:0005886//plasma membrane	-	-
Zm00001d010175	2	1.48e-10	1.08e-08	AP2-EREBP-transcription factor 113	Ethylene-responsive transcription factor ABR1	-	-	-	-	GO:0005634//nucleus	GO:0003677//DNA binding;GO:0003700//DNA-binding transcription factor activity	GO:0006351//transcription, DNA-templated;GO:0006355//regulation of transcription, DNA-templated
Zm00001d044921	2	1.66e-10	1.21e-08	-	Probable carboxylesterase 2	-	-	-	-	-	GO:0016787//hydrolase activity	GO:0009056//catabolic process
Zm00001d011965	2	1.66e-10	1.21e-08	-	Aldolase-type TIM barrel family protein	Metabolism;Metabolism;Metabolism;Metabolism;Metabolism	Global and overview maps;Global and overview maps;Global and overview maps;Global and overview maps;Carbohydrate metabolism	ko01100//Metabolic pathways;ko01110//Biosynthesis of secondary metabolites;ko01200//Carbon metabolism;ko01230//Biosynthesis of amino acids;ko00030//Pentose phosphate pathway	K00616;K00616;K00616;K00616;K00616	GO:0005622//intracellular;GO:0005737//cytoplasm	GO:0003824//catalytic activity;GO:0004801//sedoheptulose-7-phosphate:D-glyceraldehyde-3-phosphate glyceronetransferase activity	GO:0005975//carbohydrate metabolic process;GO:0006098//pentose-phosphate shunt
Zm00001d047050	2	1.75e-10	1.27e-08	-	NAC domain containing protein 71	-	-	-	-	GO:0005634//nucleus	GO:0003677//DNA binding	GO:0006355//regulation of transcription, DNA-templated
Zm00001d028814	2	2.02e-10	1.46e-08	-	Pathogenesis-related protein 10 [Source:UniProtKB/TrEMBL;Acc:Q29SB6]	-	-	-	-	GO:0005622//intracellular;GO:0005634//nucleus;GO:0005737//cytoplasm	GO:0003723//RNA binding;GO:0004540//ribonuclease activity;GO:0004864//protein phosphatase inhibitor activity;GO:0010427//abscisic acid binding;GO:0038023//signaling receptor activity	GO:0006952//defense response;GO:0009409//response to cold;GO:0009607//response to biotic stimulus;GO:0009611//response to wounding;GO:0009617//response to bacterium;GO:0009620//response to fungus;GO:0009646//response to absence of light;GO:0009651//response to salt stress;GO:0009733//response to auxin;GO:0009735//response to cytokinin;GO:0009737//response to abscisic acid;GO:0009738//abscisic aci…
Zm00001d042207	2	2.53e-10	1.81e-08	-	Esterase PIR7B	-	-	-	-	-	GO:0080030//methyl indole-3-acetate esterase activity;GO:0080031//methyl salicylate esterase activity;GO:0080032//methyl jasmonate esterase activity	GO:0009694//jasmonic acid metabolic process;GO:0009696//salicylic acid metabolic process
Zm00001d052170	2	2.6e-10	1.86e-08	-	Galactoside 2-alpha-L-fucosyltransferase	-	-	-	-	GO:0005794//Golgi apparatus;GO:0016020//membrane;GO:0016021//integral component of membrane	GO:0008107//galactoside 2-alpha-L-fucosyltransferase activity;GO:0008417//fucosyltransferase activity;GO:0016740//transferase activity;GO:0016757//transferase activity, transferring glycosyl groups	GO:0009969//xyloglucan biosynthetic process;GO:0036065//fucosylation;GO:0042546//cell wall biogenesis
Zm00001d034433	2	2.63e-10	1.87e-08	HSF-transcription factor 11	Heat stress transcription factor A-6b	-	-	-	-	GO:0005634//nucleus	GO:0000978//RNA polymerase II proximal promoter sequence-specific DNA binding;GO:0003677//DNA binding;GO:0003700//DNA-binding transcription factor activity;GO:0043565//sequence-specific DNA binding	GO:0006355//regulation of transcription, DNA-templated;GO:0034605//cellular response to heat;GO:0061408//positive regulation of transcription from RNA polymerase II promoter in response to heat stress
Zm00001d012335	2	3.79e-10	2.66e-08	cis-zeatin O-glucosyltransferase2	cis-zeatin O-glucosyltransferase2	Metabolism	Metabolism of terpenoids and polyketides	ko00908//Zeatin biosynthesis	K13495	GO:0043231//intracellular membrane-bounded organelle	GO:0008194//UDP-glycosyltransferase activity;GO:0016740//transferase activity;GO:0016757//transferase activity, transferring glycosyl groups;GO:0016758//transferase activity, transferring hexosyl groups;GO:0050502//cis-zeatin O-beta-D-glucosyltransferase activity	GO:0006486//protein glycosylation;GO:0080036//regulation of cytokinin-activated signaling pathway
Zm00001d040067	2	3.83e-10	2.69e-08	-	Glycosyltransferase family 61 protein	-	-	-	-	GO:0016020//membrane;GO:0016021//integral component of membrane	GO:0016740//transferase activity;GO:0016757//transferase activity, transferring glycosyl groups	-
Zm00001d045888	2	4.17e-10	2.92e-08	-	Pollen-specific arabinogalacta protein BAN102	-	-	-	-	GO:0016020//membrane;GO:0016021//integral component of membrane	-	-
Zm00001d051251	2	4.18e-10	2.92e-08	-	(+)-neomenthol dehydrogenase	Metabolism;Metabolism	Global and overview maps;Metabolism of terpenoids and polyketides	ko01110//Biosynthesis of secondary metabolites;ko00902//Monoterpenoid biosynthesis	K15095;K15095	-	-	GO:0055114//oxidation-reduction process
Zm00001d014258	2	4.3e-10	3e-08	alanine aminotransferase5	alanine aminotransferase5	Metabolism;Metabolism;Metabolism;Metabolism;Metabolism;Metabolism;Metabolism	Global and overview maps;Global and overview maps;Global and overview maps;Energy metabolism;Global and overview maps;Amino acid metabolism;Amino acid metabolism	ko01100//Metabolic pathways;ko01200//Carbon metabolism;ko01230//Biosynthesis of amino acids;ko00710//Carbon fixation in photosynthetic organisms;ko01210//2-Oxocarboxylic acid metabolism;ko00250//Alanine, aspartate and glutamate metabolism;ko00220//Arginine biosynthesis	K00814;K00814;K00814;K00814;K00814;K00814;K00814	-	GO:0003824//catalytic activity;GO:0004021//L-alanine:2-oxoglutarate aminotransferase activity;GO:0008483//transaminase activity;GO:0016740//transferase activity;GO:0030170//pyridoxal phosphate binding	GO:0009058//biosynthetic process
Zm00001d010617	2	4.77e-10	3.31e-08	WRKY-transcription factor 44	Putative WRKY DNA-binding domain superfamily protein	-	-	-	-	GO:0005634//nucleus	GO:0003677//DNA binding;GO:0003700//DNA-binding transcription factor activity;GO:0043565//sequence-specific DNA binding	GO:0006355//regulation of transcription, DNA-templated
Zm00001d031779	2	4.89e-10	3.38e-08	-	Alpha carbonic anhydrase 7	Metabolism;Metabolism	Global and overview maps;Energy metabolism	ko01100//Metabolic pathways;ko00910//Nitrogen metabolism	K01674;K01674	-	GO:0004089//carbonate dehydratase activity;GO:0008270//zinc ion binding	-
Zm00001d021596	2	5.43e-10	3.73e-08	adenosine 5'-phosphosulfate reductase-like1	adenosine 5'-phosphosulfate reductase-like1	Metabolism;Metabolism	Global and overview maps;Energy metabolism	ko01100//Metabolic pathways;ko00920//Sulfur metabolism	K05907;K05907	GO:0005623//cell	GO:0003824//catalytic activity;GO:0004604//phosphoadenylyl-sulfate reductase (thioredoxin) activity;GO:0016671//oxidoreductase activity, acting on a sulfur group of donors, disulfide as acceptor	GO:0019344//cysteine biosynthetic process;GO:0019419//sulfate reduction;GO:0045454//cell redox homeostasis;GO:0055114//oxidation-reduction process
Zm00001d017920	2	5.45e-10	3.74e-08	-	Homeobox-leucine zipper protein HAT5	-	-	-	-	GO:0005634//nucleus	GO:0003677//DNA binding;GO:0003700//DNA-binding transcription factor activity;GO:0043565//sequence-specific DNA binding	GO:0006355//regulation of transcription, DNA-templated;GO:0045893//positive regulation of transcription, DNA-templated
Zm00001d044908	2	5.48e-10	3.75e-08	12-oxo-phytodienoic acid reductase1	12-oxo-phytodienoic acid reductase1	Metabolism;Metabolism;Metabolism	Global and overview maps;Global and overview maps;Lipid metabolism	ko01100//Metabolic pathways;ko01110//Biosynthesis of secondary metabolites;ko00592//alpha-Linolenic acid metabolism	K05894;K05894;K05894	-	GO:0003824//catalytic activity;GO:0010181//FMN binding;GO:0016491//oxidoreductase activity	GO:0055114//oxidation-reduction process
Zm00001d010388	2	6.94e-10	4.73e-08	-	-	-	-	-	-	-	-	-
Zm00001d045298	2	6.97e-10	4.73e-08	-	Lipase-like	-	-	-	-	-	GO:0016788//hydrolase activity, acting on ester bonds	-
Zm00001d025984	2	7.75e-10	5.25e-08	glutamic dehydrogenase2	glutamic dehydrogenase2	Metabolism;Metabolism;Metabolism;Metabolism;Metabolism	Global and overview maps;Global and overview maps;Amino acid metabolism;Amino acid metabolism;Energy metabolism	ko01100//Metabolic pathways;ko01200//Carbon metabolism;ko00250//Alanine, aspartate and glutamate metabolism;ko00220//Arginine biosynthesis;ko00910//Nitrogen metabolism	K00261;K00261;K00261;K00261;K00261	GO:0005739//mitochondrion;GO:0005774//vacuolar membrane	GO:0000166//nucleotide binding;GO:0004352//glutamate dehydrogenase (NAD+) activity;GO:0004353//glutamate dehydrogenase [NAD(P)+] activity;GO:0005507//copper ion binding;GO:0005524//ATP binding;GO:0008270//zinc ion binding;GO:0016491//oxidoreductase activity;GO:0016639//oxidoreductase activity, acting on the CH-NH2 group of donors, NAD or NADP as acceptor;GO:0050897//cobalt ion binding	GO:0006520//cellular amino acid metabolic process;GO:0006995//cellular response to nitrogen starvation;GO:0009409//response to cold;GO:0009651//response to salt stress;GO:0010446//response to alkaline pH;GO:0046686//response to cadmium ion;GO:0055114//oxidation-reduction process;GO:1901698//response to nitrogen compound
Zm00001d020339	2	8.21e-10	5.55e-08	-	glycosyl hydrolase family 81 protein	-	-	-	-	-	GO:0016787//hydrolase activity;GO:0052861//glucan endo-1,3-beta-glucanase activity, C-3 substituted reducing group	-
Zm00001d043837	2	8.22e-10	5.55e-08	-	Transcription factor MYB36	-	-	-	-	GO:0005634//nucleus	GO:0003677//DNA binding;GO:0003700//DNA-binding transcription factor activity;GO:0043565//sequence-specific DNA binding;GO:0044212//transcription regulatory region DNA binding	GO:0006355//regulation of transcription, DNA-templated;GO:0030154//cell differentiation
Zm00001d045088	2	8.69e-10	5.85e-08	-	Putative leucine-rich repeat receptor-like protein kinase family protein	-	-	-	-	GO:0005886//plasma membrane;GO:0009506//plasmodesma;GO:0016020//membrane;GO:0016021//integral component of membrane	GO:0000166//nucleotide binding;GO:0004672//protein kinase activity;GO:0004674//protein serine/threonine kinase activity;GO:0005515//protein binding;GO:0005524//ATP binding;GO:0016301//kinase activity;GO:0016740//transferase activity	GO:0006468//protein phosphorylation;GO:0016310//phosphorylation;GO:0046777//protein autophosphorylation
Zm00001d028601	2	9.83e-10	6.59e-08	-	Haloacid dehalogenase-like hydrolase (HAD) superfamily protein	-	-	-	-	-	GO:0016787//hydrolase activity	-
Zm00001d033718	2	9.97e-10	6.68e-08	-	ACD11 homolog protein	-	-	-	-	GO:0005737//cytoplasm;GO:0005829//cytosol;GO:0016020//membrane	GO:0008289//lipid binding;GO:0120013//intermembrane lipid transfer activity;GO:1902387//ceramide 1-phosphate binding;GO:1902388//ceramide 1-phosphate transporter activity	GO:0035627//ceramide transport;GO:0120009//intermembrane lipid transfer;GO:1902389//ceramide 1-phosphate transport
Zm00001d036417	2	1.04e-09	6.95e-08	-	Mitochondrion protein	-	-	-	-	GO:0005739//mitochondrion;GO:0016020//membrane;GO:0016021//integral component of membrane	-	-
Zm00001d010214	2	1.09e-09	7.28e-08	-	PB1 domain containing protein	-	-	-	-	-	GO:0005515//protein binding	-
Zm00001d047923	2	1.14e-09	7.59e-08	-	Putative DUF869 domain containing family protein	-	-	-	-	-	-	-
Zm00001d045460	2	1.19e-09	7.88e-08	-	-	-	-	-	-	-	-	-
Zm00001d047942	2	1.67e-09	1.1e-07	-	Actin-depolymerizing factor 5	-	-	-	-	GO:0005622//intracellular;GO:0015629//actin cytoskeleton	GO:0003779//actin binding	GO:0030042//actin filament depolymerization
Zm00001d042721	2	1.8e-09	1.18e-07	bZIP-transcription factor 95	G-box-binding factor 4	Environmental Information Processing	Signal transduction	ko04075//Plant hormone signal transduction	K14432	GO:0005634//nucleus	GO:0003700//DNA-binding transcription factor activity	GO:0006355//regulation of transcription, DNA-templated
Zm00001d031666	2	1.85e-09	1.21e-07	-	Probable aldo-keto reductase 4	-	-	-	-	-	GO:0016491//oxidoreductase activity	GO:0055114//oxidation-reduction process
Zm00001d003283	2	1.91e-09	1.25e-07	-	Cytochrome P450 71B10	-	-	-	-	GO:0016020//membrane;GO:0016021//integral component of membrane	GO:0004497//monooxygenase activity;GO:0005506//iron ion binding;GO:0016491//oxidoreductase activity;GO:0016705//oxidoreductase activity, acting on paired donors, with incorporation or reduction of molecular oxygen;GO:0016709//oxidoreductase activity, acting on paired donors, with incorporation or reduction of molecular oxygen, NAD(P)H as one donor, and incorporation of one atom of oxygen;GO:00200…	GO:0055114//oxidation-reduction process
Zm00001d027449	2	2.08e-09	1.35e-07	-	-	-	-	-	-	-	-	-
Zm00001d030148	2	2.32e-09	1.5e-07	-	-	-	-	-	-	GO:0009507//chloroplast	-	GO:0009816//defense response to bacterium, incompatible interaction
Zm00001d031555	2	2.33e-09	1.51e-07	-	Membrane protein	-	-	-	-	GO:0016020//membrane;GO:0016021//integral component of membrane	-	GO:0055114//oxidation-reduction process
Zm00001d033624	2	2.38e-09	1.54e-07	lipoxygenase4	lipoxygenase4	Metabolism	Lipid metabolism	ko00591//Linoleic acid metabolism	K15718	-	GO:0005515//protein binding;GO:0016491//oxidoreductase activity;GO:0016702//oxidoreductase activity, acting on single donors with incorporation of molecular oxygen, incorporation of two atoms of oxygen;GO:0046872//metal ion binding;GO:0051213//dioxygenase activity	GO:0006633//fatty acid biosynthetic process;GO:0031408//oxylipin biosynthetic process;GO:0055114//oxidation-reduction process
Zm00001d026156	2	2.43e-09	1.57e-07	-	Putative glycerol-3-phosphate transporter 1	-	-	-	-	GO:0005887//integral component of plasma membrane;GO:0016020//membrane;GO:0016021//integral component of membrane	GO:0022857//transmembrane transporter activity	GO:0055085//transmembrane transport
Zm00001d016130	2	3.38e-09	2.17e-07	-	GDSL esterase/lipase	-	-	-	-	-	GO:0016788//hydrolase activity, acting on ester bonds	-
Zm00001d025568	2	3.49e-09	2.23e-07	-	Myosin heavy chain-related protein	-	-	-	-	-	-	-
Zm00001d014317	2	3.79e-09	2.4e-07	-	-	-	-	-	-	-	-	-
Zm00001d002850	2	4.11e-09	2.61e-07	-	Elicitor-responsive protein 3	-	-	-	-	GO:0005737//cytoplasm	-	-
Zm00001d011720	2	4.28e-09	2.7e-07	violaxanthin de-epoxidase3	violaxanthin de-epoxidase3	-	-	-	-	GO:0009507//chloroplast	GO:0046422//violaxanthin de-epoxidase activity	GO:0055114//oxidation-reduction process
Zm00001d050196	2	4.39e-09	2.77e-07	endo-1,3-1,4-beta-D-glucanase1	alpha/beta-Hydrolases superfamily protein	-	-	-	-	GO:0005576//extracellular region;GO:0016020//membrane;GO:0016021//integral component of membrane	GO:0016787//hydrolase activity	-
Zm00001d012850	2	4.42e-09	2.78e-07	-	Nucleotide-diphospho-sugar transferase family protein	-	-	-	-	GO:0016020//membrane;GO:0016021//integral component of membrane	GO:0016740//transferase activity	-
Zm00001d002436	2	4.75e-09	2.97e-07	alternative oxidase2	alternative oxidase2	-	-	-	-	GO:0005739//mitochondrion;GO:0016020//membrane;GO:0016021//integral component of membrane;GO:0070469//respiratory chain	GO:0009916//alternative oxidase activity;GO:0016491//oxidoreductase activity;GO:0046872//metal ion binding;GO:0102721//ubiquinol:oxygen oxidoreductase activity	GO:0010230//alternative respiration;GO:0055114//oxidation-reduction process
Zm00001d038676	2	5.2e-09	3.24e-07	-	Probable xyloglucan glycosyltransferase 12	-	-	-	-	GO:0005794//Golgi apparatus;GO:0016020//membrane;GO:0016021//integral component of membrane	GO:0016740//transferase activity;GO:0016757//transferase activity, transferring glycosyl groups	-
Zm00001d024960	2	5.38e-09	3.35e-07	-	Bowman-Birk type trypsin inhibitor	-	-	-	-	GO:0005576//extracellular region	GO:0004867//serine-type endopeptidase inhibitor activity	GO:0010951//negative regulation of endopeptidase activity
Zm00001d016950	2	5.41e-09	3.37e-07	NAC-transcription factor 30	NAC30 NAC type transcription factor	-	-	-	-	GO:0005634//nucleus	GO:0003677//DNA binding	GO:0006355//regulation of transcription, DNA-templated
Zm00001d039098	2	5.61e-09	3.49e-07	-	-	-	-	-	-	-	-	-
Zm00001d052060	2	5.67e-09	3.52e-07	trehalose-6-phosphate synthase10	trehalose-6-phosphate synthase10	Metabolism;Metabolism;Metabolism	Global and overview maps;Global and overview maps;Carbohydrate metabolism	ko01100//Metabolic pathways;ko01110//Biosynthesis of secondary metabolites;ko00500//Starch and sucrose metabolism	K16055;K16055;K16055	GO:0005737//cytoplasm;GO:0005829//cytosol	GO:0003824//catalytic activity;GO:0003825//alpha,alpha-trehalose-phosphate synthase (UDP-forming) activity;GO:0004805//trehalose-phosphatase activity;GO:0016787//hydrolase activity	GO:0005992//trehalose biosynthetic process;GO:0016311//dephosphorylation;GO:0070413//trehalose metabolism in response to stress
Zm00001d024996	2	5.77e-09	3.57e-07	-	Bowman-Birk type trypsin inhibitor	-	-	-	-	GO:0005576//extracellular region	GO:0004867//serine-type endopeptidase inhibitor activity;GO:0008233//peptidase activity	GO:0006508//proteolysis;GO:0010951//negative regulation of endopeptidase activity
Zm00001d033797	2	6.35e-09	3.92e-07	-	alpha/beta-Hydrolases superfamily protein	Metabolism;Metabolism	Global and overview maps;Lipid metabolism	ko01100//Metabolic pathways;ko00561//Glycerolipid metabolism	K01054;K01054	GO:0016020//membrane	GO:0016787//hydrolase activity	-
Zm00001d011610	2	6.65e-09	4.1e-07	-	Glutamate synthase 1 [NADH] chloroplastic	Metabolism;Metabolism;Metabolism;Metabolism;Metabolism	Global and overview maps;Global and overview maps;Global and overview maps;Amino acid metabolism;Energy metabolism	ko01100//Metabolic pathways;ko01110//Biosynthesis of secondary metabolites;ko01230//Biosynthesis of amino acids;ko00250//Alanine, aspartate and glutamate metabolism;ko00910//Nitrogen metabolism	K00264;K00264;K00264;K00264;K00264	-	GO:0003824//catalytic activity;GO:0005506//iron ion binding;GO:0010181//FMN binding;GO:0015930//glutamate synthase activity;GO:0016040//glutamate synthase (NADH) activity;GO:0016491//oxidoreductase activity;GO:0016638//oxidoreductase activity, acting on the CH-NH2 group of donors;GO:0016639//oxidoreductase activity, acting on the CH-NH2 group of donors, NAD or NADP as acceptor;GO:0050660//flavin …	GO:0006537//glutamate biosynthetic process;GO:0006807//nitrogen compound metabolic process;GO:0019676//ammonia assimilation cycle;GO:0055114//oxidation-reduction process
Zm00001d028024	2	7.57e-09	4.65e-07	-	Nodulin-related protein 1	-	-	-	-	-	-	GO:0009408//response to heat;GO:0010115//regulation of abscisic acid biosynthetic process
Zm00001d042885	2	7.9e-09	4.84e-07	-	Protein HESO1	-	-	-	-	GO:0016020//membrane;GO:0016021//integral component of membrane	-	-
Zm00001d004057	2	8.78e-09	5.35e-07	-	cytochrome oxidase 2	Metabolism;Metabolism	Global and overview maps;Energy metabolism	ko01100//Metabolic pathways;ko00190//Oxidative phosphorylation	K02261;K02261	GO:0005751//mitochondrial respiratory chain complex IV;GO:0016020//membrane;GO:0016021//integral component of membrane	GO:0004129//cytochrome-c oxidase activity;GO:0005507//copper ion binding	GO:0042773//ATP synthesis coupled electron transport;GO:1902600//proton transmembrane transport
Zm00001d032186	2	9e-09	5.48e-07	-	Ribonuclease 1	-	-	-	-	GO:0005576//extracellular region	GO:0003723//RNA binding;GO:0004521//endoribonuclease activity;GO:0033897//ribonuclease T2 activity	GO:0006401//RNA catabolic process;GO:0090502//RNA phosphodiester bond hydrolysis, endonucleolytic
Zm00001d044339	2	9.14e-09	5.56e-07	aldehyde dehydrogenase3	aldehyde dehydrogenase3	Metabolism	Biosynthesis of other secondary metabolites	ko00940//Phenylpropanoid biosynthesis	K12355	-	GO:0000166//nucleotide binding;GO:0004029//aldehyde dehydrogenase (NAD) activity;GO:0016491//oxidoreductase activity;GO:0016620//oxidoreductase activity, acting on the aldehyde or oxo group of donors, NAD or NADP as acceptor	GO:0055114//oxidation-reduction process
Zm00001d043950	2	9.27e-09	5.62e-07	WRKY-transcription factor 95	Probable WRKY transcription factor 71	-	-	-	-	GO:0005634//nucleus	GO:0003677//DNA binding;GO:0003700//DNA-binding transcription factor activity;GO:0043565//sequence-specific DNA binding	GO:0006355//regulation of transcription, DNA-templated
Zm00001d028721	2	9.73e-09	5.86e-07	LBD-transcription factor 4	LOB domain protein 11	-	-	-	-	-	-	-
Zm00001d027949	2	1e-08	6.03e-07	-	Tyrosine/DOPA decarboxylase 2	-	-	-	-	-	GO:0003824//catalytic activity;GO:0016829//lyase activity;GO:0016831//carboxy-lyase activity;GO:0030170//pyridoxal phosphate binding	GO:0006520//cellular amino acid metabolic process;GO:0019752//carboxylic acid metabolic process
Zm00001d003186	2	1.09e-08	6.55e-07	-	-	-	-	-	-	-	-	-
Zm00001d022636	2	1.22e-08	7.27e-07	-	Major facilitator superfamily protein	-	-	-	-	GO:0016020//membrane;GO:0016021//integral component of membrane	-	-
Zm00001d011434	2	1.3e-08	7.77e-07	-	-	-	-	-	-	GO:0016020//membrane;GO:0016021//integral component of membrane	-	-
Zm00001d021579	2	1.49e-08	8.86e-07	-	Filament-like plant protein 3	-	-	-	-	-	-	-
Zm00001d020965	2	1.56e-08	9.19e-07	-	Proton pump-interactor 1	-	-	-	-	GO:0016020//membrane;GO:0016021//integral component of membrane	-	-
Zm00001d026163	3	1.41e-42	1.35e-39	-	extensin-like protein	-	-	-	-	-	-	-
Zm00001d047117	3	1.51e-41	1.32e-38	physical impedance induced protein1	extensin-like protein	-	-	-	-	-	-	-
Zm00001d051362	3	5.02e-36	2.66e-33	tonoplast intrinsic protein2	tonoplast intrinsic protein2	-	-	-	-	GO:0005773//vacuole;GO:0005774//vacuolar membrane;GO:0016020//membrane;GO:0016021//integral component of membrane;GO:0032586//protein storage vacuole membrane	GO:0015250//water channel activity;GO:0015267//channel activity	GO:0006833//water transport;GO:0055085//transmembrane transport
Zm00001d026162	3	8.28e-33	3.32e-30	-	Cortical cell-delineating protein	-	-	-	-	-	-	-
Zm00001d017526	3	1.55e-30	5.37e-28	plasma membrane intrinsic protein1	Aquaporin PIP1-2	-	-	-	-	GO:0005773//vacuole;GO:0005783//endoplasmic reticulum;GO:0005829//cytosol;GO:0005886//plasma membrane;GO:0009506//plasmodesma;GO:0016020//membrane;GO:0016021//integral component of membrane;GO:0032991//protein-containing complex	GO:0005515//protein binding;GO:0015250//water channel activity;GO:0015267//channel activity	GO:0006833//water transport;GO:0009414//response to water deprivation;GO:0051289//protein homotetramerization;GO:0051290//protein heterotetramerization;GO:0055085//transmembrane transport
Zm00001d026642	3	1.6e-23	3.77e-21	DNA binding activity3	DNA binding activity3	-	-	-	-	-	-	-
Zm00001d028917	3	1.24e-22	2.72e-20	-	-	-	-	-	-	-	GO:0046983//protein dimerization activity	-
Zm00001d027355	3	3.35e-22	7.07e-20	-	RHOMBOID-like protein 3	-	-	-	-	GO:0016020//membrane;GO:0016021//integral component of membrane	GO:0004252//serine-type endopeptidase activity;GO:0008233//peptidase activity;GO:0016787//hydrolase activity	GO:0006508//proteolysis
Zm00001d002690	3	8.62e-22	1.75e-19	plasma membrane intrinsic protein1	plasma membrane intrinsic protein1	-	-	-	-	GO:0005773//vacuole;GO:0005829//cytosol;GO:0005886//plasma membrane;GO:0009506//plasmodesma;GO:0016020//membrane;GO:0016021//integral component of membrane;GO:0032991//protein-containing complex	GO:0005515//protein binding;GO:0015250//water channel activity;GO:0015267//channel activity	GO:0006833//water transport;GO:0009414//response to water deprivation;GO:0051289//protein homotetramerization;GO:0051290//protein heterotetramerization;GO:0055085//transmembrane transport
Zm00001d019358	3	9.25e-22	1.87e-19	-	B12D protein	-	-	-	-	GO:0016020//membrane;GO:0016021//integral component of membrane	-	-
Zm00001d008210	3	1.81e-21	3.54e-19	-	Germin-like protein subfamily 2 member 1	-	-	-	-	GO:0005576//extracellular region;GO:0005618//cell wall;GO:0009506//plasmodesma;GO:0048046//apoplast	GO:0030145//manganese ion binding;GO:0045735//nutrient reservoir activity;GO:0046872//metal ion binding	GO:0010497//plasmodesmata-mediated intercellular transport;GO:2000280//regulation of root development
Zm00001d023994	3	1.97e-21	3.83e-19	beta glucosidase1	Beta-glucosidase%2C chloroplastic	Metabolism;Metabolism;Metabolism;Metabolism;Metabolism	Global and overview maps;Global and overview maps;Biosynthesis of other secondary metabolites;Carbohydrate metabolism;Metabolism of other amino acids	ko01100//Metabolic pathways;ko01110//Biosynthesis of secondary metabolites;ko00940//Phenylpropanoid biosynthesis;ko00500//Starch and sucrose metabolism;ko00460//Cyanoamino acid metabolism	K01188;K01188;K01188;K01188;K01188	GO:0009507//chloroplast;GO:0009536//plastid;GO:0016020//membrane;GO:0016021//integral component of membrane	GO:0004553//hydrolase activity, hydrolyzing O-glycosyl compounds;GO:0008422//beta-glucosidase activity;GO:0015923//mannosidase activity;GO:0015925//galactosidase activity;GO:0015928//fucosidase activity;GO:0016162//cellulose 1,4-beta-cellobiosidase activity;GO:0016787//hydrolase activity;GO:0016798//hydrolase activity, acting on glycosyl bonds;GO:0097599//xylanase activity;GO:0102483//scopolin be…	GO:0005975//carbohydrate metabolic process;GO:0008152//metabolic process;GO:0009736//cytokinin-activated signaling pathway
Zm00001d021955	3	2.69e-20	4.74e-18	-	Rhodopsin	-	-	-	-	-	-	-
Zm00001d017485	3	2.43e-19	4.03e-17	tonoplast intrinsic protein2	tonoplast intrinsic protein2	-	-	-	-	GO:0005773//vacuole;GO:0005774//vacuolar membrane;GO:0016020//membrane;GO:0016021//integral component of membrane;GO:0032586//protein storage vacuole membrane	GO:0015250//water channel activity;GO:0015267//channel activity	GO:0006833//water transport;GO:0055085//transmembrane transport
Zm00001d017288	3	1.12e-18	1.73e-16	plasma membrane intrinsic protein2	Aquaporin PIP2-4	-	-	-	-	GO:0005773//vacuole;GO:0005886//plasma membrane;GO:0009506//plasmodesma;GO:0016020//membrane;GO:0016021//integral component of membrane	GO:0015250//water channel activity;GO:0015267//channel activity	GO:0006833//water transport;GO:0009414//response to water deprivation;GO:0055085//transmembrane transport
Zm00001d033976	3	8.98e-18	1.32e-15	Aux/IAA-transcription factor4	Aux/IAA-transcription factor4	Environmental Information Processing	Signal transduction	ko04075//Plant hormone signal transduction	K14484	GO:0005634//nucleus	GO:0005515//protein binding	GO:0006351//transcription, DNA-templated;GO:0006355//regulation of transcription, DNA-templated;GO:0009734//auxin-activated signaling pathway
Zm00001d026477	3	1.07e-17	1.56e-15	ZIM-transcription factor 34	Putative tify domain/CCT motif transcription factor family protein isoform 1%3B Putative tify domain/CCT motif transcription factor family protein isoform 2%3B ZIM motif family protein	Environmental Information Processing	Signal transduction	ko04075//Plant hormone signal transduction	K13464	GO:0005634//nucleus	-	GO:0009611//response to wounding;GO:0031347//regulation of defense response;GO:2000022//regulation of jasmonic acid mediated signaling pathway
Zm00001d004138	3	1.35e-17	1.95e-15	-	Heavy metal-associated isoprenylated plant protein 27	-	-	-	-	-	GO:0046872//metal ion binding	GO:0030001//metal ion transport
Zm00001d026177	3	1.48e-16	1.96e-14	tonoplast intrinsic protein5	tonoplast intrinsic protein5	-	-	-	-	GO:0005886//plasma membrane;GO:0016020//membrane;GO:0016021//integral component of membrane;GO:0032586//protein storage vacuole membrane	GO:0015250//water channel activity;GO:0015267//channel activity	GO:0006833//water transport;GO:0055085//transmembrane transport
Zm00001d020968	3	1.96e-16	2.56e-14	-	TMV response-related protein	-	-	-	-	-	-	-
Zm00001d022428	3	2.13e-16	2.77e-14	-	Probable galacturonosyltransferase 7	Metabolism;Metabolism	Global and overview maps;Carbohydrate metabolism	ko01100//Metabolic pathways;ko00520//Amino sugar and nucleotide sugar metabolism	K13648;K13648	GO:0000139//Golgi membrane;GO:0005794//Golgi apparatus	GO:0016740//transferase activity;GO:0016757//transferase activity, transferring glycosyl groups;GO:0046872//metal ion binding;GO:0047262//polygalacturonate 4-alpha-galacturonosyltransferase activity	GO:0030001//metal ion transport;GO:0045489//pectin biosynthetic process;GO:0071555//cell wall organization
Zm00001d017508	3	4.8e-16	5.95e-14	-	Cortical cell-delineating protein	-	-	-	-	-	-	-
Zm00001d040581	3	5.14e-16	6.34e-14	-	Peroxidase 2	Metabolism;Metabolism;Metabolism	Global and overview maps;Global and overview maps;Biosynthesis of other secondary metabolites	ko01100//Metabolic pathways;ko01110//Biosynthesis of secondary metabolites;ko00940//Phenylpropanoid biosynthesis	K00430;K00430;K00430	GO:0005576//extracellular region;GO:0009505//plant-type cell wall;GO:0009506//plasmodesma	GO:0004601//peroxidase activity;GO:0016491//oxidoreductase activity;GO:0020037//heme binding;GO:0046872//metal ion binding	GO:0006979//response to oxidative stress;GO:0042744//hydrogen peroxide catabolic process;GO:0055114//oxidation-reduction process;GO:0098869//cellular oxidant detoxification
Zm00001d006256	3	1.05e-15	1.28e-13	-	syringolide-induced protein 14-1-1	-	-	-	-	-	-	-
Zm00001d033633	3	1.42e-15	1.69e-13	-	Haloacid dehalogenase-like hydrolase (HAD) superfamily protein	-	-	-	-	-	GO:0016787//hydrolase activity	-
Zm00001d034601	3	2.1e-15	2.47e-13	NAC-transcription factor 49	NAC domain-containing protein 67%3B NAC1 transcription factor%3B SNAC1	-	-	-	-	GO:0005634//nucleus	GO:0003677//DNA binding	GO:0006355//regulation of transcription, DNA-templated
Zm00001d033049	3	2.26e-15	2.64e-13	ZIM-transcription factor 3	ZIM motif family protein	Environmental Information Processing	Signal transduction	ko04075//Plant hormone signal transduction	K13464	GO:0005634//nucleus	-	GO:0009611//response to wounding;GO:0031347//regulation of defense response;GO:2000022//regulation of jasmonic acid mediated signaling pathway
Zm00001d019317	3	5.11e-14	5.46e-12	cellulose synthase8	Cellulose synthase-8	-	-	-	-	GO:0005794//Golgi apparatus;GO:0005802//trans-Golgi network;GO:0005886//plasma membrane;GO:0016020//membrane;GO:0016021//integral component of membrane	GO:0016740//transferase activity;GO:0016757//transferase activity, transferring glycosyl groups;GO:0016759//cellulose synthase activity;GO:0016760//cellulose synthase (UDP-forming) activity;GO:0046872//metal ion binding	GO:0009833//plant-type primary cell wall biogenesis;GO:0030244//cellulose biosynthetic process;GO:0071555//cell wall organization
Zm00001d030199	3	7.86e-14	8.24e-12	-	Peroxidase 54	Metabolism;Metabolism;Metabolism	Global and overview maps;Global and overview maps;Biosynthesis of other secondary metabolites	ko01100//Metabolic pathways;ko01110//Biosynthesis of secondary metabolites;ko00940//Phenylpropanoid biosynthesis	K00430;K00430;K00430	GO:0005576//extracellular region	GO:0004601//peroxidase activity;GO:0016491//oxidoreductase activity;GO:0020037//heme binding;GO:0046872//metal ion binding	GO:0006979//response to oxidative stress;GO:0042744//hydrogen peroxide catabolic process;GO:0055114//oxidation-reduction process;GO:0098869//cellular oxidant detoxification
Zm00001d033457	3	1.12e-13	1.16e-11	beta tubulin3	Tubulin beta-3 chain	Cellular Processes	Transport and catabolism	ko04145//Phagosome	K07375	GO:0005737//cytoplasm;GO:0005856//cytoskeleton;GO:0005874//microtubule	GO:0000166//nucleotide binding;GO:0003924//GTPase activity;GO:0005200//structural constituent of cytoskeleton;GO:0005525//GTP binding	GO:0000226//microtubule cytoskeleton organization;GO:0000278//mitotic cell cycle;GO:0007010//cytoskeleton organization;GO:0007017//microtubule-based process
Zm00001d047114	3	1.24e-13	1.28e-11	-	extensin-like protein	-	-	-	-	-	-	-
Zm00001d043525	3	4.31e-13	4.2e-11	-	oxidative stress 3	-	-	-	-	-	-	-
Zm00001d010385	3	4.67e-13	4.53e-11	-	Protein UPSTREAM OF FLC	-	-	-	-	-	-	-
Zm00001d020958	3	5.48e-13	5.26e-11	-	Dihydroflavonol-4-reductase	-	-	-	-	-	GO:0003824//catalytic activity;GO:0016491//oxidoreductase activity;GO:0016616//oxidoreductase activity, acting on the CH-OH group of donors, NAD or NADP as acceptor;GO:0050662//coenzyme binding	GO:0055114//oxidation-reduction process
Zm00001d044253	3	7.06e-13	6.73e-11	-	IQ domain-containing protein IQM5	-	-	-	-	-	-	-
Zm00001d014253	3	3.08e-12	2.77e-10	ZIM-transcription factor 10	ZIM motif family protein	Environmental Information Processing	Signal transduction	ko04075//Plant hormone signal transduction	K13464	GO:0005634//nucleus	-	GO:0009611//response to wounding;GO:0031347//regulation of defense response;GO:2000022//regulation of jasmonic acid mediated signaling pathway
Zm00001d027988	3	3.24e-12	2.91e-10	-	-	-	-	-	-	-	-	-
Zm00001d015515	3	7.81e-12	6.71e-10	WRKY-transcription factor 48	Probable WRKY transcription factor 40	-	-	-	-	GO:0005634//nucleus	GO:0003677//DNA binding;GO:0003700//DNA-binding transcription factor activity;GO:0043565//sequence-specific DNA binding	GO:0006355//regulation of transcription, DNA-templated
Zm00001d031136	3	9.29e-12	7.93e-10	cysteine synthase2	cysteine synthase2	Metabolism;Metabolism;Metabolism;Metabolism;Metabolism;Metabolism	Global and overview maps;Global and overview maps;Global and overview maps;Global and overview maps;Amino acid metabolism;Energy metabolism	ko01100//Metabolic pathways;ko01110//Biosynthesis of secondary metabolites;ko01200//Carbon metabolism;ko01230//Biosynthesis of amino acids;ko00270//Cysteine and methionine metabolism;ko00920//Sulfur metabolism	K01738;K01738;K01738;K01738;K01738;K01738	GO:0005737//cytoplasm	GO:0004124//cysteine synthase activity;GO:0016740//transferase activity;GO:0030170//pyridoxal phosphate binding	GO:0006535//cysteine biosynthetic process from serine;GO:0008652//cellular amino acid biosynthetic process;GO:0019344//cysteine biosynthetic process
Zm00001d022005	3	1.14e-11	9.56e-10	-	-	-	-	-	-	-	-	-
Zm00001d042540	3	1.17e-11	9.77e-10	-	Linoleate 9S-lipoxygenase 1	Metabolism	Lipid metabolism	ko00591//Linoleic acid metabolism	K15718	-	GO:0005515//protein binding;GO:0016491//oxidoreductase activity;GO:0016702//oxidoreductase activity, acting on single donors with incorporation of molecular oxygen, incorporation of two atoms of oxygen;GO:0046872//metal ion binding;GO:0051213//dioxygenase activity	GO:0006633//fatty acid biosynthetic process;GO:0031408//oxylipin biosynthetic process;GO:0055114//oxidation-reduction process
Zm00001d025901	3	1.64e-11	1.35e-09	-	FIP1	-	-	-	-	GO:0016020//membrane;GO:0016021//integral component of membrane	-	-
Zm00001d049059	3	1.81e-11	1.48e-09	alcohol dehydrogenase2	alcohol dehydrogenase2	Metabolism;Metabolism;Metabolism;Metabolism;Metabolism;Metabolism	Global and overview maps;Global and overview maps;Carbohydrate metabolism;Lipid metabolism;Lipid metabolism;Amino acid metabolism	ko01100//Metabolic pathways;ko01110//Biosynthesis of secondary metabolites;ko00010//Glycolysis / Gluconeogenesis;ko00592//alpha-Linolenic acid metabolism;ko00071//Fatty acid degradation;ko00350//Tyrosine metabolism	K18857;K18857;K18857;K18857;K18857;K18857	GO:0005737//cytoplasm;GO:0005829//cytosol	GO:0004022//alcohol dehydrogenase (NAD) activity;GO:0004024//alcohol dehydrogenase activity, zinc-dependent;GO:0008270//zinc ion binding;GO:0016491//oxidoreductase activity;GO:0046872//metal ion binding;GO:0051903//S-(hydroxymethyl)glutathione dehydrogenase activity	GO:0046294//formaldehyde catabolic process;GO:0055114//oxidation-reduction process
Zm00001d010956	3	2.93e-11	2.36e-09	C3H-transcription factor 37	Zinc finger CCCH domain-containing protein 29	-	-	-	-	-	GO:0005515//protein binding;GO:0046872//metal ion binding	-
Zm00001d037792	3	2.99e-11	2.41e-09	-	-	-	-	-	-	-	-	-
Zm00001d022264	3	3.33e-11	2.67e-09	proteolipid membrane potential regulator5	proteolipid membrane potential regulator5	-	-	-	-	GO:0016020//membrane;GO:0016021//integral component of membrane	-	GO:0009409//response to cold;GO:0009414//response to water deprivation;GO:0009651//response to salt stress;GO:0009737//response to abscisic acid
Zm00001d047113	3	5.5e-11	4.28e-09	-	extensin-like protein	-	-	-	-	-	-	-
Zm00001d033050	3	8.2e-11	6.25e-09	ZIM-transcription factor 18	ZIM motif family protein	Environmental Information Processing	Signal transduction	ko04075//Plant hormone signal transduction	K13464	GO:0005634//nucleus	-	GO:0009611//response to wounding;GO:0031347//regulation of defense response;GO:2000022//regulation of jasmonic acid mediated signaling pathway
Zm00001d014491	3	9.01e-11	6.83e-09	-	EF-hand Ca2+-binding protein CCD1	-	-	-	-	-	GO:0005509//calcium ion binding	-
Zm00001d003504	3	1.8e-10	1.3e-08	-	-	-	-	-	-	GO:0005634//nucleus;GO:0005737//cytoplasm	-	-
Zm00001d045459	3	2.66e-10	1.89e-08	-	-	-	-	-	-	-	-	-
Zm00001d022132	3	2.7e-10	1.91e-08	-	inter-alpha-trypsin inhibitor heavy chain-related	-	-	-	-	GO:0016020//membrane;GO:0016021//integral component of membrane	-	-
Zm00001d012968	3	3.35e-10	2.36e-08	-	ZFP16-2	-	-	-	-	-	GO:0003676//nucleic acid binding	-
Zm00001d031833	3	4.36e-10	3.03e-08	-	Mitochondrial 2-oxoglutarate/malate carrier protein	-	-	-	-	GO:0016020//membrane;GO:0016021//integral component of membrane	GO:0005310//dicarboxylic acid transmembrane transporter activity;GO:0015116//sulfate transmembrane transporter activity;GO:0015117//thiosulfate transmembrane transporter activity;GO:0015131//oxaloacetate transmembrane transporter activity;GO:0015140//malate transmembrane transporter activity;GO:0015141//succinate transmembrane transporter activity;GO:0015297//antiporter activity;GO:0022857//trans…	GO:0006839//mitochondrial transport;GO:0008272//sulfate transport;GO:0015709//thiosulfate transport;GO:0015729//oxaloacetate transport;GO:0035435//phosphate ion transmembrane transport;GO:0055085//transmembrane transport;GO:0071422//succinate transmembrane transport;GO:0071423//malate transmembrane transport;GO:1902356//oxaloacetate(2-) transmembrane transport;GO:1902358//sulfate transmembrane tr…
Zm00001d040190	3	6.9e-10	4.71e-08	-	hydroxyproline-rich glycoprotein family protein	-	-	-	-	-	-	-
Zm00001d013220	3	1.05e-09	7.01e-08	-	Probable protein phosphatase 2C 48	-	-	-	-	-	GO:0003824//catalytic activity;GO:0004721//phosphoprotein phosphatase activity;GO:0004722//protein serine/threonine phosphatase activity;GO:0004724//magnesium-dependent protein serine/threonine phosphatase activity;GO:0016787//hydrolase activity;GO:0043169//cation binding;GO:0046872//metal ion binding	GO:0006470//protein dephosphorylation
Zm00001d003157	3	1.91e-09	1.25e-07	S-adenosyl methionine decarboxylase2	S-adenosylmethionine decarboxylase proenzyme S-adenosylmethionine decarboxylase alpha chain S-adenosylmethionine decarboxylase beta chain	Metabolism;Metabolism;Metabolism	Global and overview maps;Amino acid metabolism;Amino acid metabolism	ko01100//Metabolic pathways;ko00270//Cysteine and methionine metabolism;ko00330//Arginine and proline metabolism	K01611;K01611;K01611	GO:0005829//cytosol	GO:0004014//adenosylmethionine decarboxylase activity;GO:0016829//lyase activity;GO:0016831//carboxy-lyase activity	GO:0006557//S-adenosylmethioninamine biosynthetic process;GO:0006596//polyamine biosynthetic process;GO:0006597//spermine biosynthetic process;GO:0008295//spermidine biosynthetic process
Zm00001d002435	3	4.45e-09	2.8e-07	-	Alternative oxidase	-	-	-	-	GO:0005739//mitochondrion;GO:0016020//membrane;GO:0016021//integral component of membrane;GO:0070469//respiratory chain	GO:0009916//alternative oxidase activity;GO:0016491//oxidoreductase activity;GO:0046872//metal ion binding;GO:0102721//ubiquinol:oxygen oxidoreductase activity	GO:0010230//alternative respiration;GO:0055114//oxidation-reduction process
Zm00001d013612	3	4.72e-09	2.96e-07	beta tubulin4	Tubulin beta-4 chain	Cellular Processes	Transport and catabolism	ko04145//Phagosome	K07375	GO:0005737//cytoplasm;GO:0005856//cytoskeleton;GO:0005874//microtubule	GO:0000166//nucleotide binding;GO:0003924//GTPase activity;GO:0005200//structural constituent of cytoskeleton;GO:0005525//GTP binding	GO:0000226//microtubule cytoskeleton organization;GO:0000278//mitotic cell cycle;GO:0007010//cytoskeleton organization;GO:0007017//microtubule-based process
Zm00001d022032	3	6.83e-09	4.21e-07	ribosome-inactivating protein2	ribosome-inactivating protein2	-	-	-	-	-	GO:0016787//hydrolase activity;GO:0030598//rRNA N-glycosylase activity;GO:0090729//toxin activity	GO:0006952//defense response;GO:0009405//pathogenesis;GO:0017148//negative regulation of translation
Zm00001d042056	3	9.34e-09	5.65e-07	-	Calcium-binding protein CML38	Organismal Systems	Environmental adaptation	ko04626//Plant-pathogen interaction	K13448	-	GO:0005509//calcium ion binding	-
Zm00001d013302	3	9.5e-09	5.74e-07	Aux/IAA-transcription factor 21	Auxin-responsive protein IAA14	Environmental Information Processing	Signal transduction	ko04075//Plant hormone signal transduction	K14484	GO:0005634//nucleus	GO:0005515//protein binding	GO:0006351//transcription, DNA-templated;GO:0006355//regulation of transcription, DNA-templated;GO:0009734//auxin-activated signaling pathway
Zm00001d030915	3	1.06e-08	6.36e-07	-	-	-	-	-	-	-	-	-
Zm00001d011649	3	1.32e-08	7.9e-07	-	UDP-glycosyltransferase 88A1	Metabolism;Metabolism	Global and overview maps;Biosynthesis of other secondary metabolites	ko01110//Biosynthesis of secondary metabolites;ko00941//Flavonoid biosynthesis	K22845;K22845	GO:0043231//intracellular membrane-bounded organelle	GO:0008194//UDP-glycosyltransferase activity;GO:0016740//transferase activity;GO:0016757//transferase activity, transferring glycosyl groups;GO:0016758//transferase activity, transferring hexosyl groups	-
Zm00001d022139	3	1.6e-08	9.43e-07	ZIM-transcription factor 23	Protein TIFY 10B	Environmental Information Processing	Signal transduction	ko04075//Plant hormone signal transduction	K13464	GO:0005634//nucleus	-	GO:0009611//response to wounding;GO:0031347//regulation of defense response;GO:2000022//regulation of jasmonic acid mediated signaling pathway
